# Supplementary material for: Neural clocks and Neuropeptide F/Y regulate circadian gene expression in a peripheral metabolic tissue
Source: eLife. 2016 Apr 14;5:e13552. doi: 10.7554/eLife.13552 (PMC4862751; doi:10.7554/eLife.13552)
Supplement: Figure 1—source data 1. — DOI: http://dx.doi.org/10.7554/eLife.13552.004 [file elife-13552-fig1-data1.xlsx]

## Sheet: A
Figure 1. Oscillations of per in the fat body require an intact central clock in the absence of external cues.
Experiment #2 out of 3 independent experiments
Genotype: Pdf-Gal4/UAS-DNCLK					Genotype: UAS-DNCLK/CyO						Genotype: UAS-DNCLK/CyO						Genotype: Pdf-Gal4/UAS-DNCLK
Ch	Period	FFT	Comment		Ch	Period	FFT	Comment
17	-	-	Dead		1	23.33	0.024	R
18	23.5	0.017	SR		2	23.92	0.089	R
19			AR		3	23.67	0.088	R
20			AR		4	23.92	0.079	R
21			AR		5	23.83	0.104	R
22	23.17	0.051	SR		6	24.08	0.056	R
23	23.25	0.028	R		7	23.92	0.055	R
24	23.33	0.003	SR		8	23.75	0.084	R
25	23.33	0.044	R		9	23.75	0.07	R
26			AR		10	23.58	0.082	R
27	23.08	0.039	R		11	23.75	0.01	R
28	-	-	Dead		12	23.92	0.067	R
29	-	-	Dead		13	23.83	0.026	R
30	23.75	0.02	SR		14	23.75	0.014	R
31	23.58	0.007	SR		15	23.83	0.095	R
32	23.33	0.019	R		16	23.92	0.053	R
AVERAGE	23.2475	0.0325	R 4/13		AVERAGE	23.7969	0.06225	R 16/16		Legend
										R	Rhythmic
										SR	Slightly Rhythmic
										AR	Arrhythmic

## Sheet: C
Genotype: UAS-DNCLK/+
ZT	Replicate Group	PER quantity	ATUB quantity	Ratio	AVG	STDEV	STERR		UAS-CLK∆/+
0	1	95.5414	192.398	0.496583	0.320636	0.248827	0.175947		ZT	Average	Sterr
	2	21.5224	148.75	0.144688					0	0.320636	0.175947
	3	203.722	50.0363	Low atub value-sample excluded					4	0.421585	0.103727
4	1	105.182	182.809	0.575366	0.421585	0.179661	0.103727		8	0.402584	0.0678579
	2	142.251	634.75	0.224106					12	0.511012	0.103012
	3	173.325	372.517	0.465282					16	1.30526	0.254654
8	1	257.495	480.073	0.536367	0.402584	0.117533	0.0678579		20	0.941843	0.321602
	2	167.252	470.52	0.355462
	3	205.918	651.795	0.315924
12	1	154.899	427.164	0.362621	0.511012	0.178422	0.103012		Pdf-Gal4/UAS-CLK∆
	2	134.037	290.478	0.461435					ZT	Average	Sterr
	3	94.0681	132.681	0.708979					0	0.458099	0.0649945
16	1	179.197	129.388	1.38496	1.30526	0.441073	0.254654		4	0.523035	0.207956
	2	76.4673	92.154	0.829777					8	0.268264	0.00248189
	3	365.708	214.989	1.70106					12	0.693624	0.251074
20	1	102.845	165.136	0.622785	0.941843	0.557031	0.321602		16	1.56252	0.113186
	2	180.647	292.449	0.617704					20	0.566829	0.105251
	3	399.665	252.148	1.58504
Genotype: PDF-GAL4/UAS-DNCLK
ZT	Replicate Group	PER quantity	ATUB quantity	Ratio	AVG	STDEV	STERR
0	1	215.201	441.396	0.487545	0.458099	0.112574	0.0649945
	2	128.139	383.962	0.333728
	3	251.832	455.373	0.553023
4	1	43.7218	127.882	0.341891	0.523035	0.36019	0.207956
	2	143.581	153.097	0.93784
	3	47.4387	163.936	0.289373
8	1	52.9233	200.149	0.264419	0.268264	0.00429876	0.00248189
	2	191.046	700.045	0.272905
	3	69.194	258.7	0.267468
12	1	140.109	119.163	1.17578	0.693624	0.434872	0.251074
	2	448.888	781.985	0.574036
	3	133.984	404.716	0.331058
16	1	443.076	256.603	1.7267	1.56252	0.196044	0.113186
	2	651.504	484.223	1.34546
	3	376.896	233.312	1.61542
20	1	159.912	215.782	0.741079	0.566829	0.1823	0.105251
	2	255.894	678.001	0.377424
	3	261.178	448.774	0.581983

## Sheet: D
Genotype: UAS-DNCLK/CyO
CT	Replicate Group	PER quantity	ATUB quantity	Ratio	AVG	STDEV	STERR		UAS-CLK∆/CyO
0	1	324.503	378.03	0.858406	0.64753	0.184272	0.1303		CT	Average	Sterr
	3	304.183	536.783	0.566678					0	0.712542	0.145864
4	1	184.493	356.505	0.517506	0.492415	0.0253388	0.0146294		4	0.492415	0.0146294
	2	86.8967	186.14	0.466835					8	0.955062	0.200261
	3	112.53	228.3	0.492904					12	0.824949	0.105004
8	1	102.867	115.567	0.890107	0.955062	0.346863	0.200261		16	1.54753	0.186959
	2	252.07	189.553	1.32981					20	0.792828	0.112123
	3	131.11	203.187	0.645269
12	1	426.783	412.59	1.0344	0.824949	0.181872	0.105004
	2	167.47	236.875	0.706997					Pdf-Gal4/UAS-CLK∆
	3	233.527	318.395	0.73345					CT	Average	Sterr
16	1	383.243	200.53	1.91115	1.54753	0.323822	0.186959		0	0.770972	0.164884
	2	200.64	155.503	1.29026					4	0.855132	0.272576
	3	206.173	143.06	1.44117					8	1.04905	0.0999471
20	1	103.793	172.283	0.602457	0.792828	0.194203	0.112123		12	0.767124	0.0999106
	2	428.73	432.777	0.99065					16	0.864539	0.277625
	3	346.85	441.635	0.785377					20	1.27321	0.0751977
Genotype: PDF-GAL4/UAS-DNCLK
CT	Replicate Group	PER quantity	ATUB quantity	Ratio	AVG	STDEV	STERR
0	1	450.31	411.63	1.09397	0.770972	0.285587	0.164884
	2	312.45	566.14	0.551895
	3	166.83	250.1	0.667053
4	1	168.14	127.22	1.32165	0.855132	0.472116	0.272576
	2	222.65	257.06	0.86614
	3	161.05	426.5	0.377608
8	1	163.71	182.15	0.898765	1.04905	0.173113	0.0999471
	2	315.33	254.64	1.23834
	3	216.22	214.07	1.01004
12	1	314.9	553.79	0.568627	0.767124	0.17305	0.0999106
	2	160.34	189.42	0.846479
	3	151.25	170.66	0.886265
16	1	195.89	291.97	0.670925	0.864539	0.48086	0.277625
	2	180.01	352.5	0.510667
	3	140.44	99.46	1.41202
20	1	744.61	638.69	1.16584	1.27321	0.130246	0.0751977
	2	157.76	127.67	1.23569
	3	765.275	539.65	1.4181
