# Supplementary material for: Neural clocks and Neuropeptide F/Y regulate circadian gene expression in a peripheral metabolic tissue
Source: eLife. 2016 Apr 14;5:e13552. doi: 10.7554/eLife.13552 (PMC4862751; doi:10.7554/eLife.13552)
Supplement: Table 1—source data 1. — DOI: http://dx.doi.org/10.7554/eLife.13552.006 [file elife-13552-table1-data1.xlsx]

## Sheet: Pdf Dnclk
ROUND 1										Legend
Genotype: Pdf-Gal4/UAS-DNCLK					Genotype: UAS-DNCLK/CyO					R	Rhythmic
Ch	Period	FFT	Comment		Ch	Period	FFT	Comment		SR	Slightly Rhythmic
1	23.17	0.079	R		17	23.67	0.046	R		AR	Arrhythmic
2			AR		18	23.67	0.02	R
3			AR		19	23.92	0.041	R
4			AR		20			AR
5			AR		21	23.33	0.045	R
6			AR		22	24.42	0.031	R
7			AR		23			AR
8			AR		24	24.08	0.029	SR
9			AR		25	24.33	0.028	SR
10	22.92	0.047	R		26	22.33	0.02	R
11	24.67	0.017	SR		27	23.75	0.076	R
12			AR		28	23.58	0.037	R
13			AR		29	23.92		R	12h had very strong FFT value but 24h rhythm did not even though they are clearly rhythmic
14			AR		30	23.58		R
15			AR		31	23.42	0.075	R
16			AR		32	23.83	0.013	R
AVERAGE	23.5867	0.0476667	2/16 %R		AVERAGE	23.7021	0.0384167	12/16 %R
ROUND 2
Genotype: Pdf-Gal4/UAS-DNCLK					Genotype: UAS-DNCLK/CyO
Ch	Period	FFT	Comment		Ch	Period	FFT	Comment
17			Dead		1	23.33	0.024	R
18	23.5	0.017	SR		2	23.92	0.089	R
19			AR		3	23.67	0.088	R
20			AR		4	23.92	0.079	R
21			AR		5	23.83	0.104	R
22	23.17	0.051	SR		6	24.08	0.056	R
23	23.25	0.028	R		7	23.92	0.055	R
24	23.33	0.003	SR		8	23.75	0.084	R
25	23.33	0.044	R		9	23.75	0.07	R
26			AR		10	23.58	0.082	R
27	23.08	0.039	R		11	23.75	0.01	R
28			Dead		12	23.92	0.067	R
29			Dead		13	23.83	0.026	R
30	23.75	0.02	SR		14	23.75	0.014	R
31	23.58	0.007	SR		15	23.83	0.095	R
32	23.33	0.019	R		16	23.92	0.053	R
AVERAGE	23.3689	0.0253333	R 4/13		AVERAGE	23.7969	0.06225	R 16/16
ROUND 3
Genotype: Pdf-Gal4/UAS-DNCLK					Genotype: UAS-DNCLK/CyO
Ch	Period	FFT	Comment		Ch	Period	FFT	Comment
17	22.92	0.073	R		1	23.92	0.169	R
18			AR		2	23.92	0.114	R
19			AR		3	23.75	0.077	R
20			AR		4	23.42	0.123	R
21			Dead		5	23.33	0.012	SR
22			Dead		6	23.33	0.063	R
23			AR		7			AR
24	23.92	0.021	R		8	23.33	0.112	R
25			AR		9			AR
26			AR		10	23.83	0.077	R
27	23.92	0.012	R		11	23.33	0.078	R
28			AR		12	23.5	0.097	R
29			Dead		13	24.17	0.023	R
30			Dead		14			AR
31			Dead		15	23.67	0.081	R
32			Dead		16	23.83	0.049	R
AVERAGE	23.5867	0.0353333	3 /10 R		AVERAGE	23.6408	0.0826923	12 /16 R
SUMMARY
Genotype	Round	R	SR	AR	Dead	n-dead flies	Avg Period	Avg FFT	% Rhythmic (R+SR)
Pdf-Gal4/UAS-DNCLK	1	1	1	14	0	16	23.5867	0.0476667
	2	4	5	4	3	13	23.3689	0.0253333
	3	3	0	7	6	10	23.5867	0.0353333
	Total	8	6	25	9	39	23.5141	0.0361111	35.8974
	Round	R	SR	AR	Dead	n-dead flies	Avg Period	Avg FFT	% Rhythmic (R+SR)
UAS-DNCLK/CyO	1	12	2	2	0	16	23.7021	0.0384167
	2	16	0	0	0	16	23.7969	0.06225
	3	12	1	3	0	16	23.6408	0.0826923
	Total	40	3	5	0	48	23.7133	0.0611197	89.5833
Part of Table 1
Genotype	n	% Rhythmic (R+SR)		Period	FFT
Pdf-Gal4/UAS-DNCLK∆	39	35.8974		23.5141	0.0361111
UAS-DNCLK∆/CyO	48	89.5833		23.7133	0.0611197

## Sheet: Npf Dnclk
ROUND 1
Npf-Gal4/UAS-DNCLK					UAS-DNCLK/+
Ch	Period	FFT	Comment		Ch	Period	FFT	Comment
17	24.67	0.089	R		17	23.67	0.063	R
18	24.58	0.012	SR		18	-	-	-
19	23.75	0.031	R		19	23.67	0.044	R
20	23.75	0.023	R		20	24.42	0.062	R
21	24.25	0.06	R		21	23.25	0.075	R
22	24.67	0.016	R		22	23.33	0.037	R
23	24.5	0.06	R		23	23.5	0.018	R
24	23.92	0.086	R		24	23.58	0.032	R
25	23.92	0.032	R		25	23.92	0.004	R
26	24.58	0.05	R		26	23.42	0.044	R
27	24.75	0.034	R		27	23.92	0.056	R
28	23.92	0.082	R		28	-	-	-
29	23.92	0.085	R		29	23.75	0.053	R
30	24.58	0.056	R		30	24	0.055	R
31	23.83	0.074	R		31	23.67	0.001	R
32	24.25	0.009	R		32	23.5	0.088	R
			%R 16/16					%R 14/14
ROUND 2
Npf-Gal4/UAS-DNCLK					UAS-DNCLK/+
Ch	Period	FFT	Comment		Ch	Period	FFT	Comment
1	23.58	0.079	R		1	23.92	0.046	R
2	23.67	0.024	R		2	23.83	0.059	R
3	23.92	0.034	R		3	23.75	0.024	R
4	24.17	0.053	R		4	23.83	0.076	R
5	23.92	0.104	R		5	23.42	0.031	R
6	23.92	0.045	R		6	23.92	0.08	R
7	23.92	0.053	R		7	23.92	0.089	R
8	23.92	0.115	R		8	23.5	0.022	R
9	25.33	0.089	R		9	23.67	0.009	R
10	23.92	0.036	R		10	23.75	0.026	R
11	24.33	0.008	R		11	23.92	0.046	R
12	23.92	0.078	R		12	23.83	0.05	R
13	23.92	0.064	R		13	23.67	0.019	R
14	23.83	0.112	R		14	23.58	0.04	R
15	24.25	0.058	R		15	23.42	0.061	R
16	23.92	0.052	R		16	23.58	0.029	R
17	23.75	0.007	R		17	23.92	0.063	R
18	23.83	0.051	R		18	23.75	0.066	R
19	24.58	0.027	R		19	23.92	0.07	R
20	23.83	0.066	R		20	23.58	0.029	R
21	23.92	0.047	R		21	23.83	0.015	R
22	-	-	-		22	23.75	0.027	R
23	23.75	0.04	R		23	23.92	0.056	R
24	23.92	0.06	R		24	23.83	0.063	R
25			AR		25	23.83	0.116	R
26	23.83	0.08	R		26	23.75	0.064	R
27	-	-	-		27	23.75	0.015	R
28	23.92	0.057	R		28	23.58	0.075	R
29	23.75	0.02	R
30	23.33	0.024	R
31	23.92	0.042	R
32	23.83	0.026	R
			%R 29/30					%R 28/28
ROUND 3
Npf-Gal4/UAS-DNCLK					UAS-DNCLK/+
Ch	Period	FFT	Comment		Ch	Period	FFT	Comment
1	23.92	0.092	R		1	23.5	0.024	R
2	23.83	0.059	R		2	23.67	0.038	R
3	23.33	0.049	R		3	23.42	0.039	R
4	23.92	0.048	R		4	23.67	0.037	R
5	24	0.022	R		5	23.58	0.038	R
6	23.92	0.084	R		6	23.5	0.055	R
7	24.5	0.132	R		7	23.75	0.092	R
8	23.92	0.099	R		8	23.58	0.036	R
9	23.67	0.012	R		9	23.42	0.045	R
10	23.92	0.101	R		10	23.33	0.014	R
11	23.5	0.032	R		11	23.75	0.143	R
12	24.58	0.02	R		12	23.92	0.093	R
13	23.5	0.075	R		13	23.92	0.031	R
14	23.92	0.109	R		14	23.75	0.046	R
15	23.92	0.083	R		15	23.92	0.043	R
16	23.92	0.078	R		16	23.67	0.077	R
			%R 16/16					%R 16/16
AVERAGE	24.0116	0.0612			AVERAGE	23.7047	0.0506154

## Sheet: npfr
ROUND 1
npfr mutant					npfr mutant/+
Ch	Period	FFT	Comment		Ch	Period	FFT	Comment
1	23.33	0.019	R		17	23.08	0.013	R
2	23.58	0.028	R		18	23.33	0.117	R
3	23.58	0.007	R		19	23.75	0.075	R
4	23.67	0.049	R		20	23.17	0.054	R
5	24	0.06	R		21	23.58	0.106	R
6	24.17	0.016	R		22	23.75	0.109	R
7	23.67	0.031	R		23	23.17	0.12	R
8	23.75	0.062	R		24			dead
9	23.83	0.05	R		25	23.58	0.124	R
10			dead		26	23.58	0.081	R
11			AR		27	23.67	0.063	R
12	23.42	0.054	R		28	23.67	0.042	R
13	23.83	0.018	R		29	23.5	0.048	R
14	23.83	0.086	R		30	23.33	0.069	R
15	23.67	0.035	R		31	23.92	0.037	R
16	23.67	0.067	R		32	23.42	0.081	R
			%R 14/15					%R 15/15
ROUND 2
npfr mutant					npfr mutant/+
Ch	Period	FFT	Comment		Ch	Period	FFT	Comment
1	23.83	0.023	R		1	23.42	0.069	R
2	23.67	0.086	R		2	23.42	0.103	R
3	23.83	0.074	R		3	23.33	0.11	R
4	23.5	0.029	R		4	23.33	0.108	R
5	23.83	0.061	R		5	23.33	0.075	R
6	24.33	0.023	R		6	23.5	0.111	R
7	23.17	0.016	R		7	23.83	0.229	R
8	23.83	0.05	R		8	23	0.138	R
9	23.67	0.145	R		9	23	0.092	R
10	23.33	0.045	R		10	23.58	0.184	R
11	23.58	0.096	R		11	24	0.156	R
12			AR		12	23.58	0.186	R
13	23.92	0.131	R		13	23	0.047	R
14	23.33	0.044	R		14			dead
15	23.42	0.048	R		15	23.42	0.118	R
16	23.42	0.047	R		16	23.17	0.036	R
17	23.67	0.041	R		17	23.58	0.166	R
18	23.75	0.068	R		18	23.67	0.222	SR
19	23.75	0.09	R		19	23.33	0.155	R
20	23.67	0.022	R		20	23.42	0.114	R
21	23.67	0.077	R		21	23.25	0.11	R
22	23.42	0.054	R		22	23.33	0.115	R
23	23.75	0.065	R		23	23.5	0.183	R
24	23	0.027	R		24	23.17	0.04	R
					25	23.5	0.117	R
					26	23.25	0.081	R
					27	23.17	0.051	R
					28	23.5	0.129	R
					29	23.75	0.123	R
					30	23.67	0.215	R
					31	23.5	0.186	R
					32	23.42	0.078	R
			%R 23/24					%R 31/31
AVERAGE	23.6578	0.0525405			AVERAGE	23.4439	0.108391

## Sheet: Dvpdf Dnclk
ROUND 1
dvpdfGal4pdfgal80 < UAS-DNCLK					UAS-DNCLK/+
Ch	Period	FFT	Comment		Ch	Period	FFT	Comment
1			AR		1	23.92	0.082	R
2			AR		2	23.92	0.088	R
3	27.25	0.068	WR		3	23.92	0.061	R
4			AR		4	23.92	0.041	R
5	25.67	0.069	R		5	23.92	0.065	R
6	27.83	0.038	R		6	23.92	0.101	R
7	23.92	0.165	WR		7	23.58	0.104	R
8	24.58	0.005	WR		8	23.92	0.089	R
9	23.5	0.002	R		9	23.92	0.038	R
10			AR		10	23.83	0.064	R
11	26.17	0.066	R		11	23.83	0.097	R
12			AR		12	23.83	0.079	R
13	27.33	0.042	R		13	23.92	0.108	R
14	25.58	0.019	R		14	23.5	0.066	R
15	24.67	0.002	WR		15	23.92	0.083	R
16			AR		16	23.92	0.056	R
17	27.5	0.029	R		17	23.92	0.046	R
18	27.92	0.111	R		18	23.83	0.074	R
19			AR		19	24.58	0.164	R
20			DEAD		20	23.83	0.099	R
21			AR		21	23.92	0.106	R
22	25.42	0.116	R		22	23.83	0.15	R
23	23.5	0.012	WR		23	23.92	0.173	R
24	24.08	0.047	R		24	23.83	0.131	R
25	25.25	0.035	R		25	23.92	0.088	R
26	25	0.036	R		26	23.92	0.051	R
27	25.58	0.042	R		27	24.58	0.113	R
28	25.42	0.107	R		28	24.42	0.128	R
29	25.42	0.031	R		29	23.58	0.05	R
30			AR		30	24.33	0.105	R
31	25.58	0.128	R		31	23.92	0.19	R
32	25.42	0.084	R
			R 22/31					%R 31/31
ROUND 2
dvpdfGal4pdfgal80 < UAS-DNCLK					UAS-DNCLK/+
Ch	Period	FFT	Comment		Ch	Period	FFT	Comment
1	25.58	0.131	R		17	23.92	0.128	R
2	25.33	0.028	R		18	23.83	0.051	R
3	24.83	0.158	R		19	23.92	0.072	R
4	26.25	0.127	R		20	23.92	0.052	R
5	25.42	0.101	R		21	23.92	0.071	R
6	26.5	0.056	R		22	23.92	0.014	R
7	25.67	0.105	R		23	23.75	0.079	R
8	20.67	0.016	WR		24	24.08	0.023	R
9			AR		25	23.67	0.028	R
10			AR		26	23.92	0.075	R
11	24.83	0.004	WR		27	23.83	0.074	R
12			AR		28	23.67	0.021	R
13			AR		29	23.83	0.075	R
14			AR		30	23.83	0.038	R
15	25.75	0.127	R		31	24.25	0.071	R
16	26	0.041	R		32	23.92	0.129	R
			%R 11/16					%R 16/16
ROUND 3
dvpdfGal4pdfgal80 < UAS-DNCLK					UAS-DNCLK/+
Ch	Period	FFT	Comment		Ch	Period	FFT	Comment
1	25.25	0.062	R		17	23.92	0.089	R
2	25.25	0.023	R		18	24.25	0.026	R
3			AR		19	23.58	0.045	R
4			AR		20	23.75	0.019	R
5			AR		21	23.92	0.045	R
6			AR		22	23.92	0.063	R
7	25.17	0.057	R		23	24.08	0.086	R
8	24.83	0.027	R		24	23.75	0.058	R
9			AR		25	24.33	0.076	R
10	25.83	0.094	R		26	23.83	0.065	R
11	26	0.041	R		27	23.75	0.053	R
12	24.58	0.024	R		28	23.92	0.103	R
13			AR		29	23.83	0.072	R
14	28.25	0.007	WR		30	23.92	0.103	R
15	25.5	0.036	R		31	23.92	0.057	R
16	27	0.051	R		32	23.58	0.04	R
			%R 10/16					%R 16/16
AVERAGE	25.5135	0.0597674			AVERAGE	23.9119	0.0776349

## Sheet: Table 1
Genotype	n	% Rhythmic	Period	FFT
Pdf-Gal4/UAS-DNCLK	39	35.8974	23.5141	0.0361111
UAS-DNCLK/CyO	48	89.5833	23.7133	0.0611197
Npf-Gal4/UAS-DNCLK	62	98.3871	24.0116	0.0612
UAS-DNCLK/+	58	100	23.7047	0.0506154
NPFR	39	94.8718	23.6578	0.0525405
NPFR/+	46	100	23.4439	0.108391
Dvpdf-Gal4/UAS-DNCLK; pdfGal80/+	63	68.254	25.5135	0.0597674
UAS-DNCLK/+	63	100	23.9119	0.0776349
