# Supplementary material for: Neural clocks and Neuropeptide F/Y regulate circadian gene expression in a peripheral metabolic tissue
Source: eLife. 2016 Apr 14;5:e13552. doi: 10.7554/eLife.13552 (PMC4862751; doi:10.7554/eLife.13552)
Supplement: Figure 2—source data 1. — DOI: http://dx.doi.org/10.7554/eLife.13552.008 [file elife-13552-fig2-data1.xlsx]

## Sheet: 2A
Normalized Gene: sxe2/atub
Genotype	ZT	Round 1	Round 2	Round 3	AVG	STDEV	STERR
Clk JRK	0	1.49811	1.22397	0.70236	1.14148	0.40424	0.233388
	4	1.30553	0.959761	0.902463	1.05592	0.218062	0.125898
	8	0.842618	1.27457	0.926418	1.01453	0.22906	0.132248
	12	0.888188	0.980128	0.84417	0.904162	0.0693724	0.0400522
	16	1.46944	1.18118	0.475909	1.04218	0.511144	0.295109
	20	0.55364	0.973864	0.815626	0.781043	0.212236	0.122535
Iso31	0	1.71546	1.05973	1.39786	1.39102	0.327916	0.189323
	4	2.33979	2.09964	1.29856	1.91266	0.545218	0.314782
	8	1.13789	1.31594	0.899407	1.11775	0.208996	0.120664
	12	1.1911	0.542047	0.508877	0.747343	0.384666	0.222087
	16	1.07319	0.565357	0.50352	0.714021	0.312579	0.180467
	20	0.654331	1.20639	1.05394	0.971554	0.285101	0.164603

## Sheet: 2B
Normalized Gene: CG17562/atub
Genotype	ZT	Round 1	Round 2	Round 3	AVG	STDEV	STERR
Clk JRK	0	3.05487	1.00467	0.783249	1.61426	1.2525	0.723133
	4	1.20779	0.964191	1.26058	1.14418	0.158098	0.0912781
	8	0.959826	1.0994	1.11608	1.05844	0.0858054	0.0495398
	12	1.59715	0.568608	0.989748	1.05183	0.517072	0.298532
	16	1.52684	0.773243	0.345454	0.881845	0.598133	0.345332
	20	0.956726	1.08663	0.806317	0.949892	0.140283	0.0809925
Iso31	0	2.816	0.567504	1.32784	1.57045	1.14371	0.660323
	4	3.00105	1.98717	1.6178	2.20201	0.716218	0.413508
	8	2.28586	1.89541	1.26926	1.81684	0.512833	0.296085
	12	1.87865	0.587243	0.670067	1.04532	0.72287	0.417349
	16	0.434742	0.177244	0.204455	0.272147	0.141467	0.0816761
	20	0.317529	0.698034	0.169565	0.395043	0.272629	0.157402

## Sheet: 2C
Normalized Gene: sxe1/atub
Genotype	ZT	Round 1	Round 2	Round 3	AVG	STDEV	STERR
Clk JRK	0	0	0.106243	0.0144961	0.0402463	0.0576124	0.0332625
	4	0.107272	0.177999	0.0739988	0.119757	0.0531124	0.0306645
	8	0	0.119931	0.0455597	0.0551636	0.0605397	0.0349526
	12	0	0.0446362	0.0264495	0.0236952	0.0224452	0.0129587
	16	0.0928221	0.084563	0.112357	0.0965809	0.0142734	0.00824073
	20	0.042145	0.136745	0.0717485	0.0835462	0.0483909	0.0279385
Iso31	0	1.20948	0.410733	2.17904	1.26642	0.885525	0.511258
	4	0.654341	0.642334	0.61032	0.635665	0.0227556	0.0131379
	8	0.750543	0.460889	1.14109	0.784173	0.341344	0.197075
	12	2.77292	0.997515	1.58882	1.78642	0.904048	0.521952
	16	2.89926	2.93057	2.65044	2.82676	0.153496	0.0886208
	20	1.37405	3.25488	2.94765	2.52553	1.00897	0.582531

## Sheet: 2D
Normalized Gene: CG14934/atub
Genotype	ZT	Round 1	Round 2	Round 3	AVG	STDEV	STERR
Clk JRK	0	1.05926	0.188392	0.431099	0.559585	0.449427	0.259477
	4	0.463355	0.0717902	0.0614692	0.198871	0.229107	0.132275
	8	0	0	0.254202	0.0847341	0.146764	0.0847341
	12	0.394187	0.129919	0.484224	0.33611	0.184154	0.106321
	16	0	0.23863	0.515164	0.251265	0.257814	0.148849
	20	0.259441	0.149184	0.609482	0.339369	0.240333	0.138756
Iso31	0	0.0937144	1.23092	1.80906	1.04456	0.872725	0.503868
	4	1.42487	1.79691	3.74687	2.32289	1.24716	0.720048
	8	3.88227	2.61627	5.84356	4.11403	1.62608	0.93882
	12	1.82445	1.81328	1.47496	1.70423	0.198634	0.114681
	16	3.3696	0.199254	0.0417482	1.20353	1.87752	1.08399
	20	0.6858	2.239	0.789629	1.23814	0.86832	0.501325
