# Supplementary material for: Neural clocks and Neuropeptide F/Y regulate circadian gene expression in a peripheral metabolic tissue
Source: eLife. 2016 Apr 14;5:e13552. doi: 10.7554/eLife.13552 (PMC4862751; doi:10.7554/eLife.13552)
Supplement: Figure 3—source data 1. — DOI: http://dx.doi.org/10.7554/eLife.13552.010 [file elife-13552-fig3-data1.xlsx]

## Sheet: A
Normalized Gene: sxe1/atub
Genotype	ZT	Round 1	Round 2	Round 3	Round 4	AVG	STDEV	STERR
Pdf-Gal4/UAS-CLK∆	0	0.228523	0.276931	0.168623	0.288605	0.24067	0.0546226	0.0315364
	4	0.166652	0.0557871	0	0.0499483	0.0680968	0.0703116	0.0405944
	8	--	0.0924555	0.0515285	0.120662	0.0882152	0.0347611	0.0200693
	12	1.22317	0.246423	0.52606	0.182183	0.54446	0.476466	0.275088
	16	6.0894	0.975018	1.0481	1.15918	2.31792	2.51545	1.4523
	20	--	1.12427	0.614372	0.983754	0.907467	0.263372	0.152058
UAS-CLK∆/+	0	0.823745	1.16525	0.981146	0.272908	0.810763	0.384773	0.222149
	4	0.670701	0.44957	0.51576	0.559167	0.5488	0.0929258	0.0536507
	8	0.59699	0.46721	0.516968	1.19286	0.693508	0.337169	0.194664
	12	2.43999	0.728759	0.935611	2.73132	1.70892	1.02282	0.590526
	16	1.32693	4.43952	4.53483	2.1011	3.1006	1.63245	0.942493
	20	1.44971	4.82641	2.11885	3.63219	3.00679	1.51823	0.876552
Tissue Analyzed: Fly Fat Body

## Sheet: B
Normalized Gene: sxe1/atub
Genotype	ZT	Round 1	Round 2	AVG	STDEV	STERR
911-Gal4/UAS-CYC∆	0	0.496794	0.666355	0.581575	0.119898	0.0847805
	4	0.522177	0.305718	0.413947	0.153059	0.108229
	8	0.458335	0.153972	0.306153	0.215217	0.152181
	12	1.04516	1.57396	1.30956	0.373918	0.2644
	16	3.25133	2.52352	2.88743	0.514636	0.363903
	20	1.5067	3.73388	2.62029	1.57485	1.11359
UAS-CYC∆/+	0	0.327268	0.458176	0.392722	0.0925654	0.0654536
	4	0.499132	0.413892	0.456512	0.0602738	0.04262
	8	0.41017	0.708262	0.559216	0.210783	0.149046
	12	1.77204	1.33361	1.55283	0.310011	0.219211
	16	1.83229	3.19438	2.51334	0.963144	0.681045
	20	2.05018	4.17312	3.11165	1.50114	1.06147
Tissue Analyzed: Fly Fat Body
*Cycling was significant with only 2 replicates so additional rounds were not performed

## Sheet: C
Normalized Gene: sxe1/atub
Genotype	ZT	Round 1	Round 2	Round 3	AVG	STDEV	STERR
Npf-Gal4/UAS-CLK∆	0	0.413106	0.390499	0.71572	0.506442	0.181592	0.104842
	4	0.133633	0.175926	0.0678306	0.125796	0.0544719	0.0314494
	8	0.166338	0	0	0.0554461	0.0960355	0.0554461
	12	0.554568	0.103622	1.12249	0.593561	0.510554	0.294768
	16	0.648265	0.256276	0.874298	0.592947	0.312703	0.180539
	20	0.399506	0.0948968	0.649388	0.381264	0.277696	0.160328
UAS-CLK∆/+	0	1.4192	1.18956	2.20025	1.603	0.529821	0.305892
	4	0.693888	0.156814	1.17247	0.674391	0.508109	0.293357
	8	0.550022	0.904777	3.73536	1.73005	1.74568	1.00787
	12	1.68221	3.51537	2.58565	2.59441	0.916614	0.529207
	16	2.7305	3.75906	4.72108	3.73688	0.995478	0.57474
	20	3.04792	1.8902	2.56731	2.50181	0.581635	0.335807
Tissue Analyzed: Fly Fat Body

## Sheet: D
Normalized Gene: sxe1/atub
Genotype	ZT	Round 1	Round 2	Round 3	AVG	STDEV	STERR
Npf-Gal4/UAS-CYC∆	0	0.0827349	0	0	0.0275783	0.047767	0.0275783
	4	0.418663	0.120069	0.350846	0.296526	0.156533	0.0903744
	8	0.245582	0.164948	0	0.136843	0.12518	0.0722728
	12	--	0	0	0	0	0
	16	0.3811	0.233131	0.217727	0.277319	0.0902063	0.0520807
	20	0.388747	0	0.365602	0.25145	0.218069	0.125902
UAS-CYC∆/+	0	0.694814	0.351864	0.810596	0.619091	0.238556	0.137731
	4	0.217894	0.223867	1.5386	0.660121	0.760792	0.439244
	8	0.902326	0.189453	0.876111	0.655963	0.404222	0.233378
	12	1.92275	0.582096	1.89889	1.46791	0.767232	0.442962
	16	3.20604	2.51139	4.91822	3.54522	1.23874	0.715189
	20	3.84855	4.27398	3.06439	3.72897	0.613593	0.354258
Tissue Analyzed: Fly Fat Body

## Sheet: E
Normalized Gene: sxe1/atub
Genotype	ZT	Round 1	Round 2	Round 3	AVG	STDEV	STERR
Dvpdf-Gal4/UAS-CLK∆; PdfGAL80/+	0	0.510771	0.604979	0.583875	0.566542	0.0494383	0.0285432
	4	0.208908	0.227508	0.310122	0.248846	0.0538752	0.0311048
	8	0.155026	0.201834	0.188889	0.181916	0.02417	0.0139545
	12	0.27051	0.65131	0.534011	0.485277	0.195021	0.112596
	16	1.07708	0.255416	2.68533	1.33928	1.23599	0.713602
	20	1.11172	3.65102	0.922952	1.89523	1.52348	0.879583
UAS-CLK∆/+	0	1.6031	0.350764	0.905137	0.952999	0.627536	0.362308
	4	2.07783	0.470992	0.579535	1.04279	0.898015	0.518469
	8	1.41263	1.49664	0.611971	1.17375	0.488322	0.281933
	12	1.16754	3.38368	1.11328	1.88817	1.29544	0.747922
	16	2.58897	3.79739	3.3574	3.24792	0.611607	0.353111
	20	1.86409	3.12801	1.57318	2.18843	0.826599	0.477237
Tissue Analyzed: Fly Fat Body

## Sheet: F
Normalized Gene: cyp6a21/atub
Genotype	ZT	Round 1	Round 2	Round 3	AVG	STDEV	STERR
Npf-Gal4/UAS-CLK∆	0	0.844158	0.712924	0.896784	0.817956	0.0946893	0.0546689
	4	0.748921	0.666802	0.510424	0.642049	0.12116	0.0699518
	8	0.43025	0.436939	0.454128	0.440439	0.0123175	0.00711149
	12	0.705627	0.512236	0.418924	0.545596	0.146234	0.0844281
	16	0.444323	0.627939	0.429516	0.500592	0.110533	0.0638164
	20	0.902256	0.58699	0.517022	0.668756	0.205221	0.118484
UAS-CLK∆/+	0	1.43503	1.90368	1.94639	1.7617	0.28371	0.1638
	4	0.861469	1.24009	1.57944	1.227	0.359163	0.207363
	8	1.02336	0.824577	1.09422	0.980718	0.139787	0.080706
	12	0.68165	0.88588	0.701195	0.756242	0.112694	0.0650641
	16	0.7505	1.08306	1.16195	0.998503	0.218369	0.126076
	20	1.09565	1.23555	0.891011	1.07407	0.173278	0.100042
Tissue Analyzed: Fly Fat Body

## Sheet: G
Normalized Gene: per/atub
Genotype	ZT	Round 1	Round 2	Round 3	AVG	STDEV	STERR
Npf-Gal4/UAS-CLK∆	0	0.983033	0.517284	1.03408	0.844799	0.284782	0.164419
	4	1.08563	0.213862	0.16807	0.489188	0.517043	0.298515
	8	0.835809	0.23675	0.89812	0.656893	0.365186	0.21084
	12	1.10827	1.20829	1.05375	1.12344	0.0783822	0.045254
	16	1.59972	0.916348	2.55486	1.69031	0.823004	0.475162
	20	1.19138	0.470838	0.94429	0.868837	0.366151	0.211398
UAS-CLK∆/+	0	1.27921	0.348053	0.524437	0.717232	0.49461	0.285563
	4	0.60103	0.21803	1.01873	0.612597	0.400476	0.231215
	8	0.727391	0.645497	0.909343	0.760744	0.135048	0.07797
	12	1.72242	1.02554	0.667205	1.13839	0.536581	0.309795
	16	1.40628	0.991374	2.31425	1.57063	0.67658	0.390624
	20	0.981642	0.642344	0.559871	0.727952	0.223538	0.12906
Tissue Analyzed: Fly Fat Body

## Sheet: H
Normalized Gene: sxe1/atub
Npf-Gal4/UAS-CLK∆;Tub-Gal80ts	ZT	Round 1	Round 2	Round 3	AVG	STDEV	STERR
30°C	5	2.85315	0.330762	0.141106	1.10834	1.51402	0.874122
	11	0.0155345	0.0705657	0.473621	0.186574	0.250108	0.1444
	17	7.48508	3.95097	1.56641	4.33415	2.97789	1.71928
	23	0.981885	0.46484	0.17885	0.541858	0.40702	0.234993
18°C	5	0.31546	0.226922	0.307666	0.283349	0.0490225	0.0283031
	11	0.174792	0.275798	0.520321	0.323637	0.177663	0.102574
	17	7.59887	3.64668	1.63588	4.29381	3.03371	1.75151
	23	0.130407	1.78887	0.102714	0.673998	0.965609	0.557495
Tissue Analyzed: Fly Fat Body

## Sheet: I
Normalized Gene: cyp6a21/atub
Npf-Gal4/UAS-CLK∆;Tub-Gal80ts	ZT	Round 1	Round 2	Round 3	AVG	STDEV	STERR
30°C	5	1.04573	0.706917	0.835871	0.86284	0.17101	0.0987326
	11	0.798702	0.61335	0.627865	0.679972	0.103079	0.0595124
	17	1.25576	0.629358	0.864917	0.916678	0.316393	0.182669
	23	1.45536	0.887983	0.544815	0.962718	0.459848	0.265493
18°C	5	0.598019	0.848367	1.35192	0.932769	0.383972	0.221687
	11	0.775951	0.825364	0.864404	0.821906	0.0443276	0.0255926
	17	1.33982	2.28577	1.4732	1.6996	0.512005	0.295606
	23	0.493862	1.87423	0.812214	1.0601	0.722802	0.41731
Tissue Analyzed: Fly Fat Body
