# Supplementary material for: Neural clocks and Neuropeptide F/Y regulate circadian gene expression in a peripheral metabolic tissue
Source: eLife. 2016 Apr 14;5:e13552. doi: 10.7554/eLife.13552 (PMC4862751; doi:10.7554/eLife.13552)
Supplement: Figure 4—source data 1. — DOI: http://dx.doi.org/10.7554/eLife.13552.012 [file elife-13552-fig4-data1.xlsx]

## Sheet: A
Normalized Gene: sxe1/atub
Genotype	ZT	Round 1	Round 2	Round 3	AVERAGE	STDEV	STERR
Npf-Gal4/UAS-npf RNAi; Dicer2/+	0	0.0898085	0.190408	0.171915	0.150711	0.0535472	0.0309155
	4	0.110239	0.612212	0.289009	0.337153	0.254426	0.146893
	8	0.165413	0.145045	0.311491	0.207316	0.0907911	0.0524183
	12	0.36068	0.27372	0.237795	0.290732	0.0631837	0.0364791
	16	0.399012	0.732257	0.680607	0.603958	0.179358	0.103552
	20	0.950297	0.470699	0.817619	0.746205	0.247646	0.142978
UAS-npf RNAi/+	0	0.52757	0.556658	1.14645	0.743559	0.349217	0.20162
	4	0.304454	0.937618	0.527981	0.590018	0.321108	0.185392
	8	0.173667	0.972284	1.20679	0.784248	0.541622	0.312706
	12	0.880223	1.59217	1.43813	1.3035	0.374577	0.216262
	16	1.1984	2.1014	1.96216	1.75399	0.48616	0.280685
	20	1.28009	1.34656	1.25086	1.2925	0.0490453	0.0283163
Tissue Analyzed: Fly Fat Body

## Sheet: B
Genotype	ZT	npf/atub
Npf-Gal4/UAS-npf RNAi; Dicer2/+	0	0.123913
	4	0.0383873
	8	0.0213342
	12	0.00413049
	16	0.0354738
	20	0.020804
UAS-npf RNAi/+	0	1.15317
	4	1.13002
	8	1.07193
	12	1.08279
	16	1.11959
	20	1.24855
	Average	Stdev	Sterr
UAS-npf RNAi/+	1.13434	0.0635413	0.0259406
Npf-Gal4/UAS-npf RNAi; Dicer2/+	0.0406738	0.0425801	0.0173832
Student's Ttest	8.53706e-12
Tissue Analyzed: Fly Heads

## Sheet: C
Normalized Gene: sxe1/atub
	ZT	Round 1	Round 2	Round 3	AVERAGE	STDEV	STERR
NPFR	0	0.122808	0.246051	0.282008	0.216956	0.0834934	0.0482049
	4	0	0.0447024	0.243522	0.0960747	0.129634	0.0748443
	8	0.529749	0.450337	0.117887	0.365991	0.218502	0.126152
	12	0.202925	0.781442	0.155602	0.379989	0.348472	0.201191
	16	0.393301	0.760925	0.370897	0.508374	0.219002	0.126441
	20	0.395682	0.406484	0.395705	0.399291	0.00622997	0.00359688
NPFR/+	0	0.426301	1.03904	1.12194	0.862428	0.379965	0.219373
	4	0.433964	1.30461	0.736498	0.825025	0.442024	0.255203
	8	0.234336	1.59561	0.928293	0.919414	0.680681	0.392991
	12	0.409023	3.17735	2.30044	1.96227	1.41481	0.816839
	16	4.11127	1.91739	3.58601	3.20489	1.14552	0.661367
	20	3.7314	6.68204	3.21846	4.54397	1.8693	1.07924
Tissue Analyzed: Fly Fat Body

## Sheet: D
Normalized Gene: cyp6a21/atub
	ZT	Round 1	Round 2	Round 3	AVERAGE	STDEV	STERR
NPFR	0	1.09774	1.08449	1.06766	1.0833	0.0150729	0.00870234
	4	1.12319	0.714388	0.741194	0.85959	0.228676	0.132026
	8	1.27957	0.520589	0.489868	0.763342	0.44733	0.258266
	12	0.420134	0.926625	0.407317	0.584692	0.296192	0.171006
	16	1.04661	0.662798	0.695492	0.801633	0.212784	0.122851
	20	0.970153	0.728167	0.518224	0.738848	0.226154	0.13057
NPFR/+	0	2.55793	2.87922	2.146	2.52772	0.367542	0.2122
	4	1.58665	3.08846	1.76607	2.14706	0.8202	0.473543
	8	0.789824	1.2584	1.84943	1.29922	0.530979	0.306561
	12	0.802323	2.16581	1.34116	1.43643	0.686717	0.396476
	16	1.70439	1.2346	1.31582	1.41827	0.251094	0.144969
	20	2.4092	1.9652	1.29442	1.88961	0.561219	0.32402
Tissue Analyzed: Fly Fat Body

## Sheet: E
Normalized Gene: npf/atub
Genotype	ZT	Round 1	Round 2	Round 3	AVERAGE	STDEV	STERR
Npf-Gal4/UAS-CLK∆	0	0.627924	0.368153	0.458527	0.484868	0.131873	0.0761372
	4	0.542209	0.32224	0.473358	0.445936	0.11252	0.0649632
	8	0.570047	0.34411	0.529875	0.481344	0.120534	0.0695901
	12	0.658282	0.371003	0.350514	0.459933	0.172081	0.0993508
	16	0.414982	0.2241	0.523098	0.387394	0.151396	0.0874086
	20	0.608855	0.307699	0.445468	0.454007	0.150759	0.087041
UAS-CLK∆/+	0	4.13899	1.76125	1.92411	2.60812	1.32827	0.76688
	4	3.01652	1.39527	2.10951	2.17376	0.812535	0.469117
	8	2.76453	1.68008	2.31168	2.2521	0.544672	0.314467
	12	2.42211	1.2574	2.2201	1.96654	0.622381	0.359332
	16	2.19979	1.3697	1.88968	1.81972	0.419441	0.242164
	20	4.16433	1.80089	2.23405	2.73309	1.25827	0.726463
Tissue Analyzed: Fly Heads

## Sheet: F
Normalized Gene: per/atub
Genotype	ZT	Round 1	Round 2	Round 3	AVERAGE	STDEV	STERR
Npf-Gal4/UAS-CLK∆	0	0.172155	0.2954	0.295634	0.254396	0.0712233	0.0411208
	4	0.183703	0.323598	0.25439	0.253897	0.0699488	0.040385
	8	0.744429	0.949912	1.16799	0.95411	0.21181	0.122289
	12	1.80969	1.63361	1.45355	1.63228	0.178071	0.102809
	16	1.74649	2.02972	2.0434	1.93987	0.167611	0.0967702
	20	0.238555	0.398886	0.536824	0.391421	0.149274	0.0861836
UAS-CLK∆/+	0	0.13732	0.262783	0.324343	0.241482	0.0953137	0.0550294
	4	0.145006	0.279911	0.301441	0.242119	0.0847888	0.0489528
	8	0.878789	1.09512	1.05816	1.01069	0.115715	0.0668083
	12	1.19287	1.336	1.48464	1.33784	0.145896	0.0842329
	16	1.42108	1.62223	1.82093	1.62141	0.199925	0.115427
	20	0.420726	0.596115	0.604296	0.540379	0.103703	0.059873
Tissue Analyzed: Fly Heads
