# Supplementary material for: Neural clocks and Neuropeptide F/Y regulate circadian gene expression in a peripheral metabolic tissue
Source: eLife. 2016 Apr 14;5:e13552. doi: 10.7554/eLife.13552 (PMC4862751; doi:10.7554/eLife.13552)
Supplement: Figure 5—source data 1. — DOI: http://dx.doi.org/10.7554/eLife.13552.014 [file elife-13552-fig5-data1.xlsx]

## Sheet: Summary
				qPCR Quantity
Sample #	Group	Genotype	Animal #	36B4	cyp2b10	reverb alpha	alas1			KEY	Timepoint	ZT
1	A	WT	1	217.627	194.276	51.6079	21.9606			A	07:00:00	0	Lights ON
2	A	WT	2	210.2	205.032	38.2717	53.9479			B	11:00:00	4
3	A	WT	3	186.231	254.522	68.3611	15.7031			C	15:00:00	8
4	A	WT	4	165.25	330.452	46.9772	16.8754			D	19:00:00	12	Lights OFF
5	B	WT	1	252.757	235.976	383.257	31.4138			E	23:00:00	16
6	B	WT	2	198.654	293.74	138.485	9.27836			F	03:00:00	20
7	B	WT	3	108.252	141.575	291.235	137.847
8	C	WT	1	145.542	131.74	524.528	182.267			A	07:00:00	0	Lights ON
9	C	WT	2	137.907	86.7669	383.221	234.347			B	11:00:00	4
10	C	WT	3	209.815	106.375	446.535	140.31			C	15:00:00	8
11	A	NPY KO	1	204.294	83.6553	39.968	17.2059			D	19:00:00	12	Lights OFF
12	A	NPY KO	2	207.759	261.036	22.5755	31.2411			E	23:00:00	16
13	A	NPY KO	3	141.567	104.829	28.938	27.3008			F	03:00:00	20
14	A	NPY KO	4	145.451	57.9982	16.4312	32.8268
15	B	NPY KO	1	134.177	183.965	146.772	106.176
16	B	NPY KO	2	166.571	108.289	198.265	40.1155
17	B	NPY KO	3	197.001	230.962	165.867	44.1684
18	C	NPY KO	1	265.331	117.574	655.612	28.1808
19	C	NPY KO	2	222.071	137.446	545.241	90.7128
20	C	NPY KO	3	242.62	95.6761	611.243	49.9575
21	D	WT	1	206.084	634.152	98.4947	678.905
22	D	WT	2	137.168	259.32	64.5249	678.529
23	D	WT	3	210.564	230.559	94.3254	390.525
24	D	WT	4	207.037	193.169	98.1813	301.132
25	E	WT	1	144.588	713.802	25.0208	294.787
26	E	WT	2	147.699	1367.96	20.3653	549.321
27	E	WT	3	120.22	171.036	12.541	172.685
28	E	WT	4	265.755	745.764	14.4073	383.869
29	F	WT	1	132.924	432.062	7.03535	128.937
30	F	WT	2	90.8669	640.334	8.41132	90.9438
31	F	WT	3	164.685	362.492	4.44434	193.502
32	F	WT	4	155.434	324.142	4.71824	223.179
33	D	NPY KO	1	147.589	56.7653	169.458	1107.91
34	D	NPY KO	2	148.399	68.2302	153.751	181.915
35	D	NPY KO	3	175.909	162.746	131.357	292.389
36	D	NPY KO	4	169.722	76.2357	152.068	275.655
37	E	NPY KO	1	127.883	130.427	41.1406	442.28
38	E	NPY KO	2	130.78	116.968	32.9228	826.939
39	E	NPY KO	3	284.908	253.868	60.3655	128.805
40	F	NPY KO	1	83.4717	134.198	3.79365	88.3615
41	F	NPY KO	2	115.669	132.868	10.7624	162.133
42	F	NPY KO	3	175.534	187.712	13.6124	245.687
43	F	NPY KO	4	120.907	271.186	4.45858	145.53

## Sheet: A
		ZT	Sample #	cyp2b10/36B4	AVERAGE	STDEV	STERR			ZT	Sample #	cyp2b10/36B4	AVERAGE	STDEV	STERR
	Wildtype	0	1	0.892703	1.30863	0.504971	0.252485		NPY KO	0	11	0.409485	0.701289	0.402659	0.201329
			2	0.975416							12	1.25643
			3	1.3667							13	0.740491
			4	1.99971							14	0.398747
		4	5	0.933607	1.24003	0.278776	0.160951			4	15	1.37106	1.06452	0.372386	0.214997
			6	1.47865							16	0.650105
			7	1.30783							17	1.17239
		8	8	0.905169	0.680445	0.203979	0.117767			8	18	0.443124	0.485465	0.118125	0.0681995
			9	0.629169							19	0.618925
			10	0.506996							20	0.394346
		12	21	3.07715	1.74891	0.979389	0.489695			12	33	0.384619	0.554686	0.249214	0.124607
			22	1.89054							34	0.459774
			23	1.09496							35	0.925172
			24	0.933013							36	0.44918
		16	25	4.93679	4.60688	3.42339	1.71169			16	37	1.01989	0.935112	0.0734395	0.0424003
			26	9.26182							38	0.894389
			27	1.42269							39	0.891055
			28	2.80621						20	40	1.6077	1.51718	0.538896	0.269448
		20	29	3.25043	3.64598	2.32709	1.16354				41	1.14868
			30	7.04694							42	1.06938
			31	2.20113							43	2.24293
			32	2.0854
		cyp2b10								cyp2b10
	Wildtype	ZT	AVERAGE	STDEV	STERR				NPY KO	ZT	AVERAGE	STDEV	STERR
		0	1.30863	0.504971	0.252485					0	0.701289	0.402659	0.201329
		4	1.24003	0.278776	0.160951					4	1.06452	0.372386	0.214997
		8	0.680445	0.203979	0.117767					8	0.485465	0.118125	0.0681995
		12	1.74891	0.979389	0.489695					12	0.554686	0.249214	0.124607
		16	4.60688	3.42339	1.71169					16	0.935112	0.0734395	0.0424003
		20	3.64598	2.32709	1.16354					20	1.51718	0.538896	0.269448

## Sheet: B
		ZT	Sample #	reverbα/36B4	AVERAGE	STDEV	STERR			ZT	Sample #	reverbα/36B4	AVERAGE	STDEV	STERR
	Wildtype	0	1	0.237139	0.267642	0.078351	0.0391755		NPY KO	0	11	0.19564	0.15542	0.0516608	0.0258304
			2	0.182073							12	0.108662
			3	0.367077							13	0.204413
			4	0.284279							14	0.112967
		4	5	1.51631	1.63459	1.00186	0.578426			4	15	1.09387	1.04203	0.179844	0.103833
			6	0.697114							16	1.19027
			7	2.69034							17	0.841964
		8	8	3.60396	2.83701	0.739585	0.426999			8	18	2.47093	2.48184	0.0334149	0.0192921
			9	2.77883							19	2.45525
			10	2.12823							20	2.51935
		12	21	0.477934	0.467632	0.013466	0.00673301			12	33	1.14818	0.956739	0.173908	0.0869542
			22	0.470409							34	1.03606
			23	0.447966							35	0.746736
			24	0.47422							36	0.895982
		16	25	0.173048	0.117366	0.0505968	0.0252984			16	37	0.321704	0.261774	0.0555961	0.0320984
			26	0.137884							38	0.251742
			27	0.104317							39	0.211877
			28	0.0542128						20	40	0.0454483	0.0632294	0.0264867	0.0132434
		20	29	0.0529275	0.0507093	0.0301887	0.0150943				41	0.0930443
			30	0.0925675							42	0.0775489
			31	0.026987							43	0.0368761
			32	0.0303553
	Wildtype	ZT	AVERAGE	STDEV	STERR				NPY KO	ZT	AVERAGE	STDEV	STERR
		0	0.267642	0.078351	0.0391755					0	0.15542	0.0516608	0.0258304
		4	1.63459	1.00186	0.578426					4	1.04203	0.179844	0.103833
		8	2.83701	0.739585	0.426999					8	2.48184	0.0334149	0.0192921
		12	0.467632	0.013466	0.00673301					12	0.956739	0.173908	0.0869542
		16	0.117366	0.0343686	0.0171843					16	0.261774	0.0555961	0.0320984
		20	0.0507093	0.0301887	0.0150943					20	0.0632294	0.0264867	0.0132434

## Sheet: C
		ZT	Sample #	alas1/36B4	AVERAGE	STDEV	STERR			ZT	Sample #	alas1/36B4	AVERAGE	STDEV	STERR
	Wildtype	0	1	0.100909	0.136	0.0808424	0.0404212		NPY KO	0	11	0.0842215	0.163283	0.061063	0.0305315
			2	0.25665							12	0.150372
			3	0.0843206							13	0.192848
			4	0.10212							14	0.22569
		4	5	0.124284	0.481459	0.686926	0.396597			4	15	0.791309	0.418781	0.322726	0.186326
			6	0.0467061							16	0.240831
			7	1.27339							17	0.224204
		8	8	1.25234	1.20679	0.516798	0.298373			8	18	0.10621	0.240201	0.154027	0.0889278
			9	1.69931							19	0.408485
			10	0.668731							20	0.205909
		12	21	3.29431	2.88754	1.58389	0.791947			12	33	7.50678	3.00474	3.00784	1.50392
			22	4.94672							34	1.22585
			23	1.85466							35	1.66216
			24	1.45448							36	1.62416
		16	25	2.0388	2.15971	1.07724	0.538622			16	37	3.45846	3.41123	2.9358	1.69499
			26	3.71919							38	6.32313
			27	1.43641							39	0.452092
			28	1.44444						20	40	1.05858	1.2659	0.166521	0.0832604
		20	29	0.97	1.14542	0.213613	0.106807				41	1.40169
			30	1.00085							42	1.39966
			31	1.17498							43	1.20365
			32	1.43584
	Wildtype	ZT	AVERAGE	STDEV	STERR				NPY KO	ZT	AVERAGE	STDEV	STERR
		0	0.136	0.0808424	0.0404212					0	0.163283	0.061063	0.0305315
		4	0.481459	0.686926	0.396597					4	0.418781	0.322726	0.186326
		8	1.20679	0.516798	0.298373					8	0.240201	0.154027	0.0889278
		12	2.88754	1.58389	0.791947					12	3.00474	3.00784	1.50392
		16	2.15971	1.07724	0.538622					16	3.41123	2.9358	1.69499
		20	1.14542	0.213613	0.106807					20	1.2659	0.166521	0.0832604

## Sheet: D
transcriptID	geneSymbol	geneID	refSeqID	WT_CirOmics_pvalue	WT_CirOmics_phase	WT_CirOmics_baselineEXP	WT_CirOmics_AMP	WT_CirOmics_relativeAMP	KO_CirOmics_pvalue	KO_CirOmics_phase	KO_CirOmics_baselineEXP	KO_CirOmics_AMP	KO_CirOmics_relativeAMP	time_Pvalue	genotype_Pvalue	timeXgenotype_Pvalue	X5207_58206_w1zt0_MoGene2.0.CEL	X5207_58212_w2zt0_MoGene2.0.CEL	X5207_58207_w1zt4_MoGene2.0.CEL	X5207_58213_w2zt4_MoGene2.0.CEL	X5207_58208_w1zt8_MoGene2.0.CEL	X5207_58214_w2zt8_MoGene2.0.CEL	X5207_58209_w1zt12_MoGene2.0.CEL	X5207_58215_w2zt12_MoGene2.0.CEL	X5207_58210_w1zt16_MoGene2.0.CEL	X5207_58216_w2zt16_MoGene2.0.CEL	X5207_58211_w1zt20_MoGene2.0.CEL	X5207_58217_w2zt20_MoGene2.0.CEL	X5207_58194_n1zt0_MoGene2.0.CEL	X5207_58200_n2zt0_MoGene2.0.CEL	X5207_58195_n1zt4_MoGene2.0.CEL	X5207_58201_n2zt4_MoGene2.0.CEL	X5207_58196_n1zt8_MoGene2.0.CEL	X5207_58202_n2zt8_MoGene2.0.CEL	X5207_58197_n1zt12_MoGene2.0.CEL	X5207_58203_n2zt12_MoGene2.0.CEL	X5207_58198_n1zt16_MoGene2.0.CEL	X5207_58204_n2zt16_MoGene2.0.CEL	X5207_58199_n1zt20_MoGene2.0.CEL	X5207_58205_n2zt20_MoGene2.0.CEL
17431496	Pnrc2	52830	NM_026383	0.00423519	3.42e-05	225.289	40.1948	0.178414	0.870683	5.33921	217.19	6.11799	0.0281688	0.0191717	0.403417	0.0687884	259.2	231.7	250.9	240.7	220.1	175.9	182.2	191.3	214.7	220.9	257.8	258.2	265.7	265.8	190.4	226.9	255.3	236.3	148.3	222.4	172.6	217	191.6	214
17285691	Hist1h2bb||Hist1h2bc||Hist1h2be||Hist1h2bf||Hist1h2bg||Hist1h2bh||Hist1h2bj||Hist1h2bk||Hist1h2bl||Hist1h2bm||Hist1h2bn||Hist1h2bp||Hist1h2bq||Hist1h2br	319178||68024||319179||319180||319181||319182||319183||319184||319185||319186||319187||319188||665596||665622	NM_175664||NM_001290380|NM_023422||NM_001177653|NM_001290530|NM_178194||NM_178195||NM_178196||NM_178197||NM_178198||NM_175665||NM_178199||NM_178200||NM_178201||NM_001290466|NM_178202|XM_006516690||NM_001097979||NM_001110555	7.89e-06	3.68e-05	542.929	85.1703	0.156872	1	9.41418	585.262	4.99515	0.00853489	0.286746	0.124411	0.386785	633.9	600.1	532.8	556	515.6	486.3	457.7	455.7	532.3	525	586.1	633.6	648.6	574.7	684.6	558.7	592.1	530.4	480.9	733.8	543.8	521.4	572	582.1
17341378	Zfp942	73233	NM_001199048	5.03e-05	3.68e-05	97.4685	16.2843	0.167072	0.817209	7.91633	99.9406	2.73757	0.027392	0.255785	0.72353	0.632587	120.2	104.5	102.9	100.6	85.3	93	73.3	80.2	99.2	99.3	105.5	105.7	126.6	98.8	107.8	127.5	85.7	101.4	77.7	115.4	84.2	95.4	60.2	118.5
17288160	Cdk20	105278	NM_053180|XM_006517032|XM_006517033	0.000302873	3.68e-05	41.3399	7.5454	0.182521	0.899243	20.0121	42.4041	3.85916	0.0910092	0.00359429	0.429871	0.212136	46.1	48	44.6	41.2	36.9	35.3	29.9	36	43.6	41.5	46	46.8	47	47.5	44.3	39.8	36	40.2	34.9	46.6	44.1	45.2	40.2	42.9
17449636	NaN	NaN	NaN	0.000344619	3.68e-05	351.103	82.8348	0.235928	0.9973	10.0393	262.305	54.2521	0.206828	0.0139296	0.00203211	0.38958	433	458.9	372.4	336.4	298.1	293.3	240.6	302.2	303.4	379.5	415.5	379.9	281	294.1	235.9	237.3	316.4	242	234.7	36.8	306.7	332.4	253	377.3
17290997	Hist1h2bl	319185	NM_178199	0.000373776	3.68e-05	1041.32	199.002	0.191105	0.822562	2.86195	1097.34	170.108	0.155019	0.0137617	0.208535	0.280028	1315.7	1233.4	1022	1038.6	982	882.3	908.9	861.5	958	924.3	1085.8	1283.4	1194	1086.3	1335.7	1042.8	1198.3	1045.8	877.6	1136.6	958.1	972.3	1114.4	1206.1
17236882	Dusp6	67603	NM_026268	0.000976542	3.68e-05	177.995	63.6062	0.357348	0.974972	12.6155	182.054	22.6338	0.124324	0.0140573	0.768693	0.0661636	248.3	231.4	217.6	216	120.3	136.9	126.3	102.4	126.5	204.3	231.2	174.7	206.7	233.3	143.9	124.9	155.1	139.3	156	243.7	204.4	122.3	232.5	222.6
17465512	Tmem209	72649	NM_178625	0.00146803	3.68e-05	109.3	14.7412	0.13487	1	6.49011	99.2048	0.229878	0.0023172	0.15885	0.074889	0.406927	127	119	111.7	118.7	104.9	102.7	80.5	94.2	117.6	106.4	117.2	111.7	101.6	110.8	71.9	107.8	109	119.2	72.3	105.9	101.9	95.4	83.8	111
17240357	Gtf3c6	67371	NM_026113|XM_006512829	0.00200348	3.68e-05	186.007	35.0531	0.18845	1	11.354	176.702	1.03732	0.00587046	0.0230208	0.151337	0.0311129	234.8	196.3	204.5	189.4	177.4	146.7	161.5	141.8	186.1	176.4	216	201.2	162.8	185.8	177	160.6	187.3	200.1	155.8	156.8	177.2	201.6	167.7	187.8
17439090	NaN	NaN	NaN	0.00250381	3.68e-05	106.158	12.8308	0.120864	0.999999	8.48338	104.116	3.47796	0.0334047	0.0411008	0.520286	0.444292	115.9	109.5	109.1	100.6	100.8	97.1	90.9	96.3	105.9	107.7	112.1	128	113.4	106.3	93.6	102.4	111.6	106.3	93	101.9	96.3	106.3	121.7	96.6
17482884	Lcmt1	30949	NM_025304|XM_006507917	0.0027102	3.68e-05	96.7052	12.7538	0.131883	0.985804	6.39785	96.3665	1.16545	0.0120939	0.0387597	0.91476	0.171271	110.9	105	97.1	99.5	91	94.1	85.6	86.7	96.6	78.1	107	108.9	101.4	111.2	100.9	91.1	101.6	107.8	87.7	97.9	76.3	101.5	87.3	91.7
17373222	Acp2	11432	NM_007387|XM_006498585	0.00363304	3.68e-05	498.692	89.7781	0.180027	0.999846	9.50693	474.115	43.5307	0.0918146	0.00509685	0.241612	0.327196	551.9	596.5	478.2	509	468.6	450.4	409.1	446.6	465.3	435.2	614.7	558.7	490	595	318.3	470.3	508.3	529.6	396.7	401.3	436.3	492	577.9	473.5
17370455	Nek6	59126	NM_001159631|NM_021606|XM_006498209	0.00426218	3.68e-05	204.196	40.0424	0.196098	0.996603	8.25444	203.914	16.7832	0.0823055	0.00289592	0.976872	0.45262	229.4	229.3	229.9	212.1	183.1	208.1	146.8	161.1	189.5	194.3	214.1	252.7	221.1	213.1	154.6	231	231	229.8	127.6	185.2	160.4	190.4	242.6	260.2
17424389	Gm13305||Il11ra1||Il11ra2	100042555||16157||16158	NM_001099348|XM_006537511||NM_001163401|NM_001172054|NM_010549||NM_010550|XM_006537624|XM_006537625	0.00490204	3.68e-05	58.7527	11.661	0.198476	0.898421	0.500037	51.4537	2.24489	0.0436294	0.0021367	0.000906838	0.0271161	63.7	69	62.6	53.7	56.1	52.8	48.9	48.3	54	53.1	76.4	66.4	66.4	54.1	51.9	47.7	52.3	50.1	47.3	47.2	52.6	50.4	47.7	49.8
17424431	Gm13305||Il11ra1||Il11ra2	100042555||16157||16158	NM_001099348|XM_006537511||NM_001163401|NM_001172054|NM_010549||NM_010550|XM_006537624|XM_006537625	0.00490204	3.68e-05	58.7527	11.661	0.198476	0.898421	0.500037	51.4537	2.24489	0.0436294	0.0021367	0.000906838	0.0271161	63.7	69	62.6	53.7	56.1	52.8	48.9	48.3	54	53.1	76.4	66.4	66.4	54.1	51.9	47.7	52.3	50.1	47.3	47.2	52.6	50.4	47.7	49.8
17434174	Gm13305||Il11ra1||Il11ra2	100042555||16157||16158	NM_001099348|XM_006537511||NM_001163401|NM_001172054|NM_010549||NM_010550|XM_006537624|XM_006537625	0.00490204	3.68e-05	58.7527	11.661	0.198476	0.898421	0.500037	51.4537	2.24489	0.0436294	0.0021367	0.000906838	0.0271161	63.7	69	62.6	53.7	56.1	52.8	48.9	48.3	54	53.1	76.4	66.4	66.4	54.1	51.9	47.7	52.3	50.1	47.3	47.2	52.6	50.4	47.7	49.8
17434259	Gm13305||Il11ra1||Il11ra2	100042555||16157||16158	NM_001099348|XM_006537511||NM_001163401|NM_001172054|NM_010549||NM_010550|XM_006537624|XM_006537625	0.00490204	3.68e-05	58.7527	11.661	0.198476	0.898421	0.500037	51.4537	2.24489	0.0436294	0.0021367	0.000906838	0.0271161	63.7	69	62.6	53.7	56.1	52.8	48.9	48.3	54	53.1	76.4	66.4	66.4	54.1	51.9	47.7	52.3	50.1	47.3	47.2	52.6	50.4	47.7	49.8
17517500	Fbxo22	71999	NM_028049|XM_006511459	0.0076454	3.68e-05	225.004	30.4212	0.135203	0.933253	4.17538	199.536	17.6152	0.088281	0.0255422	0.00524808	0.130407	219.7	240.4	226.1	222.1	212.1	204.6	191.9	209	219.6	219.5	282.2	252.7	219.9	210.9	121.1	199	214.7	209	186.1	193.8	200.6	211.2	210.2	217.8
17341872	Mlst8	56716	NM_001252463|NM_001252464|NM_001252465|NM_019988|XM_006524678	0.00784168	3.68e-05	68.9249	9.83954	0.142757	1	10.5677	64.4565	0.327511	0.00508111	0.353517	0.220885	0.435783	75.7	86.3	68.7	76.4	65.8	56.7	62.3	51	75.6	67.4	70.7	70.6	64.6	70.6	62.4	66.6	62.1	61.3	50.2	84.4	64.6	60.8	60.2	65.9
17223766	Klf7	93691	NM_033563|XM_006496352|XM_006496353	0.00873226	3.68e-05	44.7424	3.64814	0.0815365	1	12.3825	47.9594	1.92371	0.0401112	0.0117688	0.00561138	0.0167582	50	50.2	44.7	45.5	43.9	43.2	35.6	43.5	46	43.6	44.9	45.7	54.1	50.7	45	39.2	50.3	46.8	52	50.3	47.8	47.4	45.2	46.6
17497223	Dhx32	101437	NM_001286030|NM_001286031|NM_001286032|NM_133941	0.00665744	0.500035	116.08	13.8694	0.119481	0.992076	4.69252	111.363	2.52504	0.022674	0.0764756	0.266279	0.711825	137.3	120.8	117.7	120	117.9	109.5	91.7	109.2	107.2	113.3	129.7	118.7	115.2	126.5	92.7	126.4	116.4	116.9	92.2	107.2	109.7	116.3	110.1	106.7
17222072	Ccdc115	69668	NM_027159	0.00735177	0.500037	81.6335	15.9946	0.195931	1	8.61863	73.1046	3.22186	0.0440718	0.519271	0.117614	0.217523	94	102.6	92.4	93.4	60.9	72.9	64.8	67	79.3	81.9	78	92.3	73.8	75.8	59.6	79.7	86.6	74.6	55	93	68.6	73.5	51	86.2
17393076	Commd7	99311	NM_001195390|NM_133850|XM_006500478|XM_006500479|XM_006500480	0.00991227	0.500037	54.0605	8.64323	0.159881	0.838525	5.91792	46.6303	8.28087	0.177586	0.00856891	0.0144722	0.11782	71.7	66.8	65.7	58.9	49.4	43.7	41.4	47.7	49.8	52.5	52.6	48.4	53	66.1	39.4	40.5	37	48.2	38.9	61.3	40.4	38.3	47.4	49
17391112	Gabpb1	14391	NM_001271467|NM_001271468|NM_001271469|NM_001271470|NM_001271492|NM_010249|NM_207669|NR_073183|XM_006498758|XM_006498761|XM_006498764	0.000698857	1.00002	48.2321	4.7663	0.0988201	0.999999	7.54634	46.3304	1.17056	0.0252655	0.000943074	0.0545516	0.0132675	54.1	51.5	51	54	48.7	45.4	43.3	45.6	41.5	44.9	49.6	49	50.9	50.5	41	42.7	51.7	49.8	39.6	47.5	43.4	42.3	48.8	47.8
17286882	Nol7	70078	NM_023554	0.000768265	1.00004	91.5817	14.3683	0.15689	0.999997	7.69864	84.3624	1.95022	0.0231172	0.0515106	0.0289244	0.0487255	110.3	103.6	103.9	99.6	87.9	81.8	78.1	81.5	72.3	89.5	92.4	98	86.1	93.6	86.3	74.8	89.6	91.8	92.3	79.7	79.9	82.3	67.8	88.4
17402746	Ints12	71793	NM_027927	0.000925876	1.00004	109.999	11.105	0.100956	0.999982	10.6356	110.011	4.64815	0.0422519	0.0790557	0.997405	0.515639	128.1	113.6	117.1	110.9	105.6	108.9	100.4	98.8	104.9	101.4	116.6	113.7	116.7	127	106.6	119.8	108.6	89.1	101.3	127.1	97.1	110.4	107.8	108.6
17505252	Cyb5b	66427	NM_025558	0.00157407	1.00004	1244.36	334.094	0.268488	0.999994	8.52415	1113.76	97.643	0.0876693	0.000962978	0.0337088	0.0417926	1550.1	1600.9	1458.2	1290	1174.6	1074.9	898.1	1133.4	991.6	911.6	1489.9	1359.1	1348.7	1465.6	682.2	1068.3	1229	1407.3	782.5	1069.8	942.6	1054.7	1224.5	1089.9
17520043	Cyb5r4	266690	NM_024195	0.00248728	1.00004	58.0972	7.44151	0.128087	0.999997	8.39782	60.1998	2.01298	0.0334383	0.169671	0.321694	0.153978	62.9	70.4	61.9	63.4	60.3	50	48.9	51.6	51.9	57.3	57.1	61.5	58.5	62.6	67	51.9	64.4	68.1	59.8	54.6	63.8	58.9	52.3	60.4
17419622	Nr0b2	23957	NM_011850	0.00412913	1.00004	261.154	121.55	0.465433	0.99612	11.3795	284.744	56.7078	0.199154	0.00374066	0.396669	0.0517619	376.9	449.5	413.6	334.7	138.8	313	190.7	137.6	101.2	146.9	330.7	200.1	473.8	353.6	230.8	142.1	299.5	190	281.8	326.5	230.6	187.5	371.6	329.2
17482969	D430042O09Rik	233865	NM_001081022	0.00534575	1.00004	95.7848	15.3943	0.160717	0.933141	4.86952	85.662	4.87303	0.0568868	0.150284	0.0897447	0.788201	105.2	125	108	95.3	95	87.5	91.2	78.6	84	76.2	100.1	103.2	92.7	90.2	59.6	115.1	95.5	86.8	65	79.4	84.8	77.4	86.6	94.8
17504112	Arl2bp	107566	NM_024191|NM_024269	0.0066044	1.00004	47.9868	5.10165	0.106314	0.99998	6.44521	42.3239	2.68809	0.0635123	0.254168	0.051871	0.470554	51.3	55.9	48.6	55	46.5	47	44.6	44.1	39.5	44.7	53.5	45.2	41.7	50.6	32.6	47.2	42.1	62.2	36.3	39.2	42.7	36.4	33.8	43.1
17352656	NaN	NaN	NaN	0.00753587	1.00004	489.887	98.0336	0.200115	0.996417	5.82302	443.198	30.547	0.068924	0.0226811	0.0403244	0.383859	569.7	570.3	544.1	573.3	461.6	400.3	423	412.5	448.1	411	553.5	511.2	414.4	485.1	532.2	430.9	475.9	454.7	484.8	318.9	356.9	431	440.1	493.5
17361404	Dpp3	75221	NM_133803|XM_006531854	0.00843585	1.00004	381.502	33.6877	0.0883028	0.992431	5.0352	349.6	33.935	0.0970681	0.0625628	0.0683672	0.104254	424.5	448.5	411.4	411.3	370.8	357.9	372.7	331.9	354.7	344.7	399.8	350	378	423.1	199	350.7	396.7	388.3	274	316.6	346.6	369	408.7	344.5
17202107	NaN	NaN	NaN	0.00909487	1.00004	50.8821	14.8164	0.29119	0.930776	6.37542	42.886	11.7642	0.274314	0.0171003	0.12767	0.505341	69.7	70.6	50.1	69.3	68.6	44.1	34.2	18.1	39	49.3	55.3	42.3	77.6	55.8	29.7	59.8	44.8	27.9	30.7	46.7	33	33.7	39	36.2
17529014	NaN	NaN	NaN	0.00943766	1.00004	662.584	62.1019	0.0937268	0.924607	2.39228	611.571	79.5014	0.129995	0.06747	0.0621183	0.233437	773.1	765	645.6	731.4	618.1	658.5	622.5	588.3	642.6	580.4	679.6	646	620.4	645	590.2	522.1	565.4	719.6	602.6	444	539.1	669.9	733	687.4
17292654	Sptlc1	268656	NM_009269|XM_006516927	0.00966705	1.00004	121.466	9.80828	0.0807493	0.838336	5.44551	116.713	11.2591	0.0964681	0.100297	0.278592	0.717619	136.9	136	132.9	119	117	122.3	113.5	107.1	108.3	121.4	120.3	122.7	126.8	137.5	87.7	125.3	110.6	120.6	104.8	123.7	108.2	118.2	118.7	118.3
17431502	Lypla2	26394	NM_011942	0.00492285	1.15222	398.67	38.2943	0.0960551	0.931005	6.31866	401.224	28.9062	0.072045	0.0445277	0.814704	0.301634	431.7	431.5	425.7	441.4	385.9	391	390.1	338.4	341.6	394.7	394.2	418	442.5	460	346.2	413.8	406.5	383.6	363.7	430.5	390.8	379.6	401.9	395.6
17479548	Vps33b	233405	NM_178070|XM_006540846|XM_006540854	0.00214578	1.35409	224.017	49.3671	0.220372	0.999744	6.35616	187.25	2.4681	0.0131808	0.0114109	0.00307685	0.0523458	238	286.6	266.3	285.6	188.7	213.5	160.7	206.5	202.7	177.6	231.5	230.5	209.5	230.6	146.8	205.8	233.9	216.1	129.3	172.1	167.6	196.1	151.7	187.7
17325651	Igsf11	207683	NM_170599|XM_006521889	0.00124572	1.50004	417.733	67.2582	0.161008	0.999684	6.50744	376.384	3.89483	0.010348	0.0025729	0.016764	0.0561128	482	508.3	466.5	482.2	396.5	403	356.8	389.4	348.8	332.9	401.7	444.7	434.5	474.3	285	396.2	467.2	423.2	297	391.7	311.7	364.5	329.3	342.1
17218643	Serpinc1	11905	NM_080844	0.00138327	1.50004	3914.56	134.775	0.0344293	0.809837	4.24717	3829.98	229.773	0.0599934	0.000226701	0.0340663	0.0806722	4131.7	4096.7	4006.4	4011	3999.9	3958.4	3812.5	3698.6	3762.7	3734.5	3899	3863.1	3839.8	3954	3758.1	4051.3	3965.5	3990.2	3590.9	3362	3759.1	3804.3	3987.2	3897.4
17367807	Nsmf	56876	NM_001039386|NM_001039387|NM_001177654|NM_001177655|NM_020276	0.00860485	1.50004	97.1682	8.59737	0.0884793	0.92431	4.34941	90.5691	3.10182	0.0342481	0.0582951	0.106351	0.276823	111.4	112.2	109.9	95.1	100.4	103.2	81.6	88.6	88.2	87.9	93.1	94.5	88.3	101.1	66.6	99.7	95.8	93.5	67.6	85.9	93.6	88.5	97.1	109.2
17480829	Arap1	69710	NM_001040111|NM_001040112|NM_027180|NM_198096|XM_006508187|XM_006508195	0.000269122	1.97239	98.4177	22.7887	0.231551	0.999814	9.38456	90.5009	6.09644	0.0673633	0.00908193	0.0513077	0.072347	104.3	121	123.9	112.1	100.9	91.8	79.9	79.4	81.3	82.5	100.3	103.7	93.8	103.9	70	96.9	97.6	95.5	73.3	82.5	79.4	99	102.5	91.8
17456721	Smo	319757	NM_176996|XM_006505106	0.00155034	2.00002	133.517	51.7791	0.387809	0.920074	4.92989	120.739	10.6813	0.0884654	6.39e-05	0.0473273	0.000379541	177	161.6	165.4	180.9	121.8	108.5	96.6	117.7	83.1	88.5	140.5	160.6	144.4	170	77.7	121.8	179.6	173.9	72.5	90.4	92	109.8	106.8	110
17466488	Tpk1	29807	NM_013861|XM_006506218|XM_006506219	0.0074002	2.00003	112.839	13.0735	0.11586	0.992544	8.05224	110.698	1.13631	0.0102649	0.0908476	0.611579	0.105599	123.3	124.5	127.9	124.6	117.4	103.8	113.2	110.5	95.4	84.2	119.7	109.5	117.8	123.3	84.9	120.7	121.7	123.2	96.9	117.5	112.3	104.6	109.6	95.8
17269498	Nt5c3b	68106	NM_001102650|NM_026561|XM_006534039|XM_006534046	0.000513864	2.00004	47.1479	2.80172	0.0594242	0.818916	12.0036	45.7133	3.82217	0.0836117	0.689216	0.41448	0.271052	53.7	49.9	51.5	47.2	48	47.1	45	45.2	43.2	42.5	46.4	46.1	39.4	50.2	42.8	45.2	48.5	46	42.2	56.6	44	50.6	41	42.1
17466060	Parp12	243771	NM_172893	0.00182078	2.00004	219.665	34.6646	0.157806	1	9.7943	187.456	9.30739	0.0496512	0.0271858	0.00477338	0.0292777	250.8	274.6	252.4	264.4	222.6	190.1	198.2	202.5	190	164.1	210.4	215.8	178.1	248.3	129.3	172.5	201.7	243.1	188.2	208.9	148.3	181.5	174.5	175
17249057	Mapk9	26420	NM_001163671|NM_001163672|NM_016961|NM_207692|XM_006533379	0.00664358	2.00004	201.664	19.3619	0.0960106	0.999989	8.3473	184.392	6.63421	0.0359788	0.0184745	0.0131313	0.159436	232	221.2	212	213.4	210	203.4	185.8	205	174.9	155.3	200.1	207	192	190.8	146.2	205.3	192.2	206	163.4	162.4	166.8	185.9	205.2	196.5
17293135	2210016F16Rik	70153	NM_027335	0.00686419	2.00004	189.471	11.4266	0.0603081	0.902956	6.76456	194.366	7.10379	0.0365484	0.0895474	0.344638	0.374607	206.1	212.5	211.7	187.8	189.9	196.3	187.4	179.2	177.1	156.3	181	188.3	194.9	191.3	208.3	203.6	206.3	190	216.8	172.5	195.3	185.6	183.1	184.7
17450501	Gbp10	626578	NM_001039646	0.00753511	2.00004	147.23	49.8541	0.338615	1	8.30321	157.647	14.0245	0.0889617	0.0574132	0.636674	0.401904	273.8	149.1	188.4	181.6	183.4	142.9	110.3	89.8	89.3	85	102.2	170.9	225.7	288.3	98.8	158.7	128.8	186.6	89.6	269.1	148.4	121.1	79.6	97.2
17424554	Stoml2	66592	NM_023231	0.00157464	2.03948	204.251	18.0933	0.0885837	0.990857	8.79508	201.248	2.36591	0.0117562	9.91e-06	0.331217	0.000675575	226	226.8	224.3	234.7	208.8	197.3	203.6	192.3	169.4	174.3	199.5	194.1	232.2	228.1	188.8	184.3	206.5	228.5	201.8	211.1	188.8	184	173.1	187.7
17220249	9130409I23Rik	619326	NM_001033819	0.00467043	2.33994	147.827	56.3833	0.381415	0.828826	8.19153	132.025	7.1605	0.0542358	0.00704949	0.127048	0.0159302	187.9	179	173.5	209.5	137.9	139.8	115.2	128.2	109.4	70.1	187.9	135.5	181.4	178.2	90.4	134	137.1	190.9	117.6	160.8	99	127.7	80.6	86.7
17388803	Cat	12359	NM_009804	0.000600205	2.34649	7377	291.437	0.0395061	1	8.6554	7120.7	198.004	0.0278068	0.273202	0.0859817	0.36265	7637.3	7643.4	7602.1	7610.5	7493.6	7430.8	7230.7	7198.3	6894.4	7057.6	7294.3	7431	7531.8	7534.3	6046.7	7263.7	7356.7	7103.1	6453.5	7468.6	7005.7	7236.9	7146.2	7301.1
17214257	Rqcd1	58184	NM_021383	0.00332415	2.60324	178.745	30.5289	0.170796	1	8.02833	175.953	2.297	0.0130546	0.0274774	0.57156	0.187629	193.6	192	194.5	194.5	182.9	179.5	148.5	169.8	154.4	155.5	192.4	187.3	177.8	200.5	168.5	169	188.9	172.3	157.5	197.9	156.5	170.7	168.8	183
17516194	Vwa5a	67776	NM_001145957|NM_172767	0.00960718	2.85856	151.999	10.948	0.0720269	1	7.20315	148.88	0.0783402	0.000526197	0.109125	0.627557	0.237274	170.7	157	159.6	162.4	163.6	155.8	154.9	134.9	139.5	131.7	148.2	145.8	161.4	178	105.4	163.2	156.6	160.7	143.8	172.6	145.6	159	111.7	128.6
17358324	Kank1	107351	NM_181404|XM_006526584|XM_006526588	0.00367027	2.91701	173.502	27.4411	0.15816	0.917986	4.82586	162.757	7.79544	0.0478961	0.00562911	0.110984	0.160129	192.1	198	212.9	189.7	182.7	161.3	146.6	149.8	146.3	165.1	179.3	158.1	189.5	178	130	179.4	203	178.3	135.4	127.3	141.6	164.3	163	163.4
17468195	Stambp	70527	NM_024239	0.00301858	3.23507	89.3414	16.3229	0.182703	1	7.61389	89.1529	2.73977	0.0307311	0.105883	0.959388	0.469582	90.7	103.4	100.7	102.7	93.1	84.6	81.3	77.5	77	77	92.4	91.9	88.2	110.2	81.5	89	93.1	91.1	71.1	104	81.7	81.9	90.8	87.2
17528629	Lipc	15450	NM_008280|XM_006510817|XM_006510818	0.00302434	3.35405	933.074	71.6544	0.076794	0.999923	8.63425	895.805	2.43198	0.00271485	0.000324032	0.0354807	0.0474822	1005.8	1014.8	1060.7	1042.9	931.3	965.5	897.2	820	874.9	865.8	873.7	844.2	952.3	949.8	968.3	941.5	880.2	815.6	875.6	1000.5	865.8	882.1	848.9	769
17342219	Ube2i	22196	NM_001177609|NM_001177610|NM_011665|XM_006524048|XM_006524049|XM_006524051	0.00233394	3.44455	182.185	11.3663	0.0623888	1	8.5398	179.795	2.48675	0.013831	0.0652821	0.564563	0.355914	195.4	194.7	202.2	189.6	185	190.4	178.1	174.4	166	164.4	172.4	173.7	177.1	193.6	183.8	167.6	183.6	195.6	167.7	188.5	166.3	186.3	161.3	186.2
17333854	Ppp2r1a	51792	NM_016891	4e-05	3.53252	722.228	72.6114	0.100538	0.836204	4.46223	676.616	9.28908	0.0137287	0.0173826	0.0277743	0.0675214	730.8	792.5	763.9	797.5	722.4	755.5	693.5	673.5	646	656.7	715.7	718.8	738.4	765.4	510.7	699.6	748.6	728	555	621.1	662.5	668.8	711.7	709.5
17528175	Dis3l	213550	NM_001001295|NM_001177784|NM_172519|XM_006510982|XM_006510983	0.00206182	3.59119	94.3512	9.9802	0.105777	1	10.4477	91.6653	2.3158	0.0252637	0.342599	0.290593	0.0993394	96	102.2	99.7	109	92.2	97.7	87.8	92.8	82.7	86.1	93.4	92.7	95.2	93.9	82.1	90.8	91.8	92.6	86.1	109.2	91.1	90.8	84.7	91.5
17406656	Apoa1bp	246703	NM_144897|XM_006501517	0.000592748	3.63467	728.534	58.3122	0.0800404	0.999973	10.6782	716.033	27.9927	0.0390941	0.0225037	0.511384	0.283494	771.7	755.2	774.6	869.2	711.1	737.9	689	728.4	674.9	654	700	676.4	750.9	733.7	814.9	684.1	691.9	703.3	731.7	788.2	742.1	694.8	686.8	569.9
17300251	Abhd4	105501	NM_001205181|NM_134076|XM_006518367	0.000113572	3.6714	414.178	78.7533	0.190144	1	8.33312	381.732	2.34256	0.00613666	0.135009	0.123623	0.223296	455.9	462.3	444.7	520.7	427.7	451	358.4	376.3	357	319.8	414.6	381.6	423.7	432.2	264.7	411.3	395	411.8	323.3	478.3	353.6	346	363.1	377.9
17462437	Usp18	24110	NM_011909	0.00626073	3.69661	42.6494	9.88581	0.231792	1	9.67444	47.1601	3.44755	0.0731031	0.0727703	0.273068	0.204942	56.3	41.6	53.6	47.7	45.8	48.3	38.6	27.4	34.2	37.4	40.9	40.1	49.9	85.1	42.2	57.2	40.3	34.9	55.8	48.9	51.3	34.4	32.4	33.7
17248084	NaN	NaN	NaN	0.00691021	3.72988	238.512	73.9075	0.30987	1	7.67774	244.88	1.39238	0.00568596	0.205792	0.72538	0.339527	323.4	228.6	349.2	258.3	220.5	295.1	211.5	168.5	180	171.5	237	218.5	213.7	313.9	251.4	197.7	238.5	288.6	214.2	273.7	224.7	223.1	266	233.1
17499932	Slc20a2	20516	NM_011394|XM_006509044	0.0017077	3.73313	526.751	73.9545	0.140398	0.893592	7.0668	489.024	19.3498	0.0395683	0.0133036	0.0447906	0.377681	525.4	620.5	576.8	600.7	564.1	557.5	477.4	472.2	435.6	479.3	495.7	515.7	508.2	559.8	412	538.5	529.2	564.3	451.4	532.2	420.9	454	467	430.9
17380340	Nelfcd	57314	NM_020580	0.00180485	3.78716	113.752	12.1367	0.106694	1	11.1184	116.451	1.59143	0.0136661	0.38984	0.438184	0.168716	116.2	124.7	128	129.9	113.3	118.8	108.1	104.9	110.6	95	108.9	106.5	111.2	120.7	103.7	121.6	114.9	123.3	105.9	131.2	116	115.5	122.7	110.6
17501041	Casp3	12367	NM_001284409|NM_009810	0.00733203	3.82743	96.4378	23.778	0.246563	0.916153	4.62682	86.6061	9.9304	0.114662	0.027256	0.0552257	0.107493	112.9	96.4	116	103.7	111.2	93.7	84.5	89.2	67.5	78.8	95.2	108.2	109.9	108.1	85.2	81.8	81.6	102.8	82.7	51.1	78.2	102.2	78.1	77.7
17294761	Xrcc4	108138	NM_028012|XM_006517042|XM_006517043|XR_395424	0.000346757	3.90029	47.4384	9.7187	0.20487	0.985142	10.4259	46.2896	2.62136	0.0566296	0.0773077	0.452476	0.0255414	52.7	48.9	53.4	58	52.1	46.2	39.7	43.5	39.1	40.5	49.3	45.8	46.6	44.7	48.3	38.9	52.7	47	51.9	47.5	41.1	46.7	48.2	41.6
17301342	Ints9	210925	NM_001253731|NM_153414	0.00851512	3.97356	107.689	11.4743	0.106551	0.970968	1.50004	106.162	7.33499	0.0690925	0.272895	0.711497	0.888797	109.1	111.6	109.5	131.4	106.3	108.8	87.5	108.1	103.3	102.1	108.4	106.2	114.7	112.7	98.5	118.6	106.9	103	85.8	114	101.9	99.6	102.1	116.2
17311689	Wdyhv1	76773	NM_029734	0.00191206	4.03555	63.7816	10.2634	0.160914	0.999282	7.45048	60.5883	3.11331	0.0513846	0.00352869	0.183752	0.0152372	61.7	70.8	71.2	82.7	61.4	68.5	52.5	59.3	59.8	57.2	60.5	59.8	70.4	63.4	54.5	54.9	72	85.8	45.1	56.5	49.5	55.4	57.8	61.7
17513166	Cfdp1	23837	NM_011801	0.00440691	4.04735	209.459	26.7565	0.127741	0.999942	5.75735	207.472	11.4049	0.0549707	0.265833	0.818294	0.839099	222.7	212.5	224.9	231	216	219.3	194.2	202.6	187.8	180.1	198.8	223.5	173.6	237.8	206.3	250	216	212.8	223.5	167.2	202.8	208.8	188.8	202
17233226	Lilrb4	14728	NM_001291894|NM_013532	0.00336791	4.08696	125.238	38.638	0.308515	1	9.87837	148.423	2.92306	0.0196941	0.107694	0.109343	0.20033	149	153.7	153.8	163	164.8	121.2	120.2	109.1	64.9	80.7	100.4	122.2	139.8	230.9	143.2	170.1	109	125.7	123.6	234	158.8	148.2	80.1	117.7
17438940	5830473C10Rik	622307	NM_001252661|XR_389286|XR_389287	0.00384191	4.11507	354.007	144.765	0.408933	0.904455	4.48558	339.025	28.4793	0.0840036	0.0058609	0.530993	0.194933	451	348	475.9	473.2	459.2	369.9	230.1	226.3	246.6	291.2	345.1	331.6	468.7	410.1	241.2	440.5	320.6	405.7	258.2	281.7	295.3	364.9	274.1	307.3
17259613	Fn3krp	238024	NM_181420|XM_006533275	0.0021553	4.16211	66.9399	10.0708	0.150446	1	6.53286	60.9163	3.22654	0.0529669	0.222992	0.119443	0.209396	66.3	68.9	69.8	83.3	65.5	73.4	63.1	65	62.6	55.1	66.2	64.2	67.2	65.3	39.5	62.3	71.7	84	43.5	66.5	60.8	55.9	66.1	48.2
17413573	Grhpr	76238	NM_080289|XR_390349	0.000519302	4.17211	1016.31	159.168	0.156614	0.997867	6.34283	1025.61	12.6679	0.0123516	0.00416613	0.75339	0.13364	1072.6	1163.9	1151.5	1233.1	1044	1085.7	931.7	973.6	803.6	848	922.1	965.8	1045.7	1143.3	949.4	1095.9	1101.3	1099.1	854.3	1100.7	997.9	938.6	1018.2	962.9
17474157	Strn4	97387	NM_001039878|NM_133789|XM_006540446	0.00343394	4.49224	72.0281	8.5527	0.118741	0.991588	4.54364	70.8255	5.11655	0.0722417	0.0176625	0.603632	0.360375	74	79.8	84.7	85.3	73.1	75.9	65.1	73.2	63.3	61.8	59.2	69	70.6	75.3	71.2	76.9	77.5	68.8	59.1	78.5	62.7	66.7	71.6	71
17327995	Carhsp1	52502	NM_025821|XM_006522347	0.00148838	4.59564	274.833	37.2747	0.135627	0.939535	7.50366	259.847	37.4188	0.144003	0.00118821	0.136596	0.0334936	283.8	305.1	319.6	298.4	296.7	296.7	257.6	267.4	239.7	219.4	274.7	238.8	257.7	274.3	210.9	263.6	331.4	376	239.6	239.1	221.8	251.9	257.7	194
17444398	Eif2ak1	15467	NM_013557	0.00693649	4.99587	338.437	25.4794	0.0752856	0.992545	7.49443	342.941	5.17885	0.0151013	0.172755	0.701971	0.597252	377.3	343	364.5	368.6	371.8	348.9	338.4	339.1	314.1	282.9	312.4	300.2	350.1	355	279	392.6	357.2	373.1	311	359.5	322.1	346.2	331.3	338.2
17222001	Prim2	19076	NM_008922|XM_006495792|XM_006495793|XM_006495794|XR_373246	0.000833199	5.11644	66.1393	12.8493	0.194276	0.832824	9.6062	65.8335	3.29621	0.0500689	3.2e-05	0.882463	0.0679061	76.4	73.5	72.6	83.7	82.2	69.4	65.3	65.2	50.7	41.5	54.8	58.4	74.1	81.2	62.2	65.4	67.6	77	69.7	74.3	54.3	54.4	52.3	57.4
17246043	Rdh7	54150	NM_001150749|NM_017473	0.007865	5.1399	2261.69	134.034	0.0592628	0.897344	8.7172	2212.65	94.7519	0.0428229	0.107026	0.311572	0.342873	2325.6	2294.5	2492	2351.3	2255.4	2402.5	2264.2	2205.4	2101.6	2107.8	2255.7	2084.1	2122.3	2178.3	2087.7	2437.4	2315.1	2348	2306.7	2084.7	2323.2	2235.4	2169.8	1943
17397297	3110057O12Rik	269423	NM_026622|XM_006500780	0.000936373	5.26617	216.922	33.4522	0.154213	1	6.5082	197.009	10.1961	0.0517545	0.00184428	0.0146211	0.00947246	232.6	222.3	236.4	247.2	246	234.7	205.7	189.5	178.6	171.2	218.3	220.5	229.8	224.2	133.7	177.3	233.3	248.7	151.2	167.2	168.4	230.4	204.8	195.3
17295944	Ppwd1	238831	NM_172807|XM_006517640|XM_006517641	0.00862363	5.3309	239.768	27.6281	0.115229	1	8.84375	222.051	0.532097	0.00239629	0.233246	0.0839285	0.358699	259.1	221.4	275.9	265.3	268.6	241.6	236	229.1	221.6	213.2	224.1	221.5	240.9	247.8	193.4	253.6	195.3	228.7	219.2	252.4	236.2	213.3	160.5	223.1
17407201	Ubap2l	74383	NM_001165983|NM_001165984|NM_001165985|NM_001165986|NM_001165987|NM_001165988|NM_028475|NM_153489|XM_006502176	0.000174761	5.39306	429.18	35.2191	0.0820615	1	11.9009	406.452	10.0615	0.0247546	0.0663201	0.0161261	0.191207	430.1	428.7	457.3	482.9	430.6	474.1	415.3	415	414.5	397.8	399.7	404	408.5	399.5	402	435.5	419.9	374.2	393.8	447.7	400.6	422.1	387.9	385.7
17334474	Spsb3	79043	NM_001163750|NM_001163751|NM_027141|XM_006525170	0.00211802	5.50003	43.3334	4.83067	0.111477	0.999596	9.39384	43.2854	2.80853	0.0648841	0.00279727	0.974679	0.125915	50.8	46.6	42.7	42	42	39.1	33.1	37.7	43.2	43.7	52.7	46.4	45.9	43.7	43.2	40.5	40.7	49.9	37	44.2	30.5	39.4	52.6	51.7
17361164	Rad9a	19367	NM_011237	0.00292718	5.50004	70.8909	12.8506	0.181273	0.888708	9.14602	66.3279	8.72413	0.13153	0.000901478	0.162812	0.264387	84.8	84.1	66.7	73.3	56.9	65.1	52.7	51.1	79.3	61.6	90.2	84.9	78.2	69.5	55.5	66	62.8	75.2	46.3	48	69.5	80.9	82.4	61.7
17453124	Psph	100678	NM_133900|XM_006504274|XM_006504275	0.0047834	5.50004	42.008	6.73913	0.160425	0.976048	7.39313	43.3063	1.34028	0.0309489	0.0680718	0.422855	0.0554484	47.6	47.6	44.3	36.4	41.6	32.8	35	34.1	43.3	43.7	45.5	52.2	42.5	47.8	40.6	45.1	51	45.9	42.7	39.1	41.4	37.7	38.9	46.8
17375161	Tmem62	96957	NM_175285|XR_374546	0.00518212	5.50004	85.1125	5.70895	0.0670754	0.909995	4.80114	81.2498	1.62069	0.019947	0.0117761	0.201992	0.254641	85.9	95.3	95.2	84.9	81.4	68.8	75.4	74.7	83.1	82.8	95.9	98.1	82.8	90.7	67.5	84.2	86.3	87.5	72.4	62.3	77.6	81.8	81.4	100.3
17324693	NaN	NaN	NaN	0.000391849	5.53848	177.244	58.671	0.331018	0.976731	10.479	169.86	21.099	0.124214	0.0228953	0.545975	0.0726823	184.8	198.2	263.7	203.5	231.6	210.4	157.3	142.6	89.3	126.5	181.3	137.7	136	199.4	164	217	133	202.6	195.3	205.2	170.3	157.2	141.7	116.5
17465557	Copg2	54160	NM_017478	0.00105216	5.56401	291.092	56.7881	0.195087	0.999882	6.44613	279.53	5.7043	0.0204068	0.0192121	0.345117	0.147935	290.5	311.4	302.3	386.2	336.4	327.9	276.5	267.3	216	236.1	286.5	255.8	302.6	334.1	253.7	296.8	284.6	310.9	236.8	304.7	253.5	291	261.6	224.1
17514004	Nup133	234865	NM_172288|XM_006530964	0.00591236	5.67639	74.0925	18.7734	0.253377	0.823997	9.73947	70.2021	5.6898	0.0810488	0.0151875	0.32743	0.171582	72.3	77.5	76.9	101.5	93.2	79.5	68.2	85.3	53.3	49.9	65.5	66	76.7	79.9	58.5	74.4	77.5	71.7	68.1	93.9	63.4	64.3	55.9	58
17356434	Fibp	58249	NM_001253832|NM_021438	0.00403303	6.02175	88.6934	20.4543	0.230618	0.985605	12.0656	88.6811	13.7503	0.155053	0.0421671	0.99816	0.25496	86.7	79.9	100.8	118.9	105.1	98	84.7	93.8	84.2	65.3	73.3	73.8	78.2	93.6	115.2	73	88	78.1	98.6	123.3	95.7	79.3	67.2	73.9
17271168	Prkca	18750	NM_011101	0.00130872	6.0343	58.7091	17.9665	0.306027	0.999566	8.38838	52.4798	3.36766	0.0641706	0.00107817	0.0262639	0.0133316	56.1	53.7	73.2	75.1	77	72.3	59.1	48.3	48	45.3	49.9	46.5	64.6	59.6	35.6	57.6	63	58.3	54.4	64.5	36.6	45.1	45.2	45.3
17447646	Slc2a9	117591	NM_001012363|NM_001102414|NM_001102415|NM_145559	0.00325482	6.07455	128.339	27.9774	0.217997	0.999895	11.2004	120.972	12.093	0.0999656	0.130152	0.26001	0.124906	114.3	126.2	146.4	155.3	152.5	151.8	118.8	125.2	103.7	113	123.6	109.2	124.2	126.3	96.7	117.7	129.6	130.3	106.1	171	110.6	124.4	114.1	100.6
17231946	Bclaf1	72567	NM_001025392|NM_001025393|NM_153787|XM_006512866|XR_380079	0.00534081	6.09221	393.755	70.9851	0.180277	0.926939	8.99503	400.193	0.733378	0.00183256	8.16e-05	0.628625	0.0412812	443.8	392.7	464.6	494.3	502.6	425	405.3	341.2	308.2	342.2	317.5	287.5	469.2	464.4	461.3	475	369.1	357.4	384.3	471	348.1	374.1	312.6	315.8
17472990	Ipo8	320727	NM_001081113	0.00105419	6.1007	385.673	28.0132	0.0726344	1	8.63226	375.903	4.06748	0.0108206	0.50978	0.351674	0.488795	376.6	393.5	409.3	405.7	422	395.9	380.7	388.9	357	344.5	379.9	374	377.7	385.8	325.8	398.6	396.1	359.6	356.4	401.3	373.1	359	422.3	355.3
17444506	Trrap	100683	NM_001081362|XR_377189	0.000221876	6.10507	118.792	12.4648	0.10493	0.927211	7.67856	124.41	0.878948	0.00706491	0.107288	0.29841	0.721205	126.6	121.1	128.5	135	133.2	134	111.4	110.2	104.4	102.3	112.3	106.5	123.5	142.6	114.8	149.6	121.9	123.8	111.8	139	103	116.2	141	105.7
17245923	Lrp1	16971	NM_008512	0.00144504	6.12854	1032.89	129.644	0.125516	0.999988	5.6703	1012.47	46.6315	0.0460573	0.0421402	0.605357	0.32958	1021.7	1162.2	1137.6	1195.3	1194.2	1172	985.7	1012.5	957.6	842.5	886.1	827.2	1007.9	1029.8	908.6	1225.7	1062.7	995.3	999	1043.4	944	948.9	1119.4	864.9
17293650	Slc35d2	70484	NM_001001321|XM_006517372|XM_006517373	0.00487256	6.21295	636.925	143.512	0.22532	0.820287	8.11347	605.103	67.3431	0.111292	0.00112694	0.260556	0.0354825	625.5	640.7	719.2	791.7	857.3	703.7	608.5	554.9	472.6	450.3	652.2	566.4	668.3	641.5	405	582.7	789	811.4	553.6	671.9	470.4	603.7	524.9	538.7
17407334	NaN	NaN	NaN	0.0059151	6.23622	191.543	23.8826	0.124686	0.999969	10.9074	176.973	7.25116	0.0409733	0.0313192	0.0972271	0.255913	202.4	212.7	186.3	245.1	238.9	204.3	178.2	180.1	138.3	158.9	180.4	173	191.9	205	178.6	159.7	171.2	183.8	162.3	196.9	131.6	176.1	192.4	174
17215137	Dis3l2	208718	NM_001172157|NM_153530|XM_006529298|XM_006529299	0.000143347	6.35602	104.492	15.5692	0.148999	0.998491	11.363	96.3962	10.0818	0.104587	0.203169	0.158177	0.119327	112.9	105.7	119.5	117.7	136	112.1	96.2	97.6	81.1	86.1	96	93.1	81.4	104.6	66.7	102.7	99.6	103.2	96.8	131.4	91.5	94.8	102.7	81.4
17447803	Fbxl5	242960	NM_001159963|NM_178729	0.00669045	6.40664	154.221	14.0226	0.0909254	0.999933	10.5741	150.1	6.91909	0.0460966	0.0158556	0.322772	0.130036	168.3	150.9	163.4	177.1	169.8	170.4	154.4	145.5	146.9	130.2	143.6	130.1	153.2	161.5	137.3	158.7	147.8	156.5	145.6	171.3	152.1	153.7	133	130.4
17324322	Ahsg	11625	NM_001276449|NM_001276450|NM_013465|NR_075099	0.000591173	6.4234	8840.19	243.43	0.0275368	0.999997	7.71568	8729.64	64.6285	0.00740333	0.000559838	0.015243	0.00349115	8978	8788.4	9072.2	9026.2	9172.2	9129.8	8708.3	8751.5	8621.1	8556.6	8596.4	8681.5	8509.9	8822.5	8809.5	8974.3	8680.3	8790.1	8627.9	8726.5	8978.7	8856.2	8526.2	8453.7
17376167	Sirpa	19261	NM_001177647|NM_001291019|NM_001291020|NM_001291021|NM_001291022|NM_007547|XM_006498986|XM_006498988	0.00948626	6.44174	84.1771	5.63939	0.0669943	1	8.34126	88.4535	1.0483	0.0118514	0.34408	0.333624	0.764948	90.6	85.2	89.6	90.2	95.2	91.8	79.4	78.2	77.9	75.5	76.5	80	96.7	97.2	80.6	97.2	83.3	93.6	71.4	117.5	81.4	82.7	77.4	82.3
17438621	Ugt2b35	243085	NM_172881	0.00494987	6.50053	1326.63	232.837	0.175509	0.996785	6.46919	1244.3	41.5656	0.0334049	0.00613778	0.304694	0.431014	1479.1	1337.4	1629.7	1418.1	1839.4	1515	1112.9	1177.6	1009.3	935.2	1175.7	1290.2	1379	1659.7	832.4	1504.7	1486.2	1609.1	1057.8	1201.8	992.1	1211.4	1100.6	896.9
17496947	Fgfr2	14183	NM_010207|NM_201601	0.00155516	6.5431	215.423	59.3496	0.275502	0.845835	7.83093	210.858	29.9625	0.142098	0.000862874	0.763067	0.263803	233.5	247.8	268.3	260.7	303.3	303.5	150.6	212.4	116.3	136.7	169.9	182	255.1	253.6	142.7	250.4	277.1	264.2	179.6	301.3	148.4	139.2	151.4	167.2
17429008	St3gal3	20441	NM_001161774|NM_001285520|NM_001285521|NM_009176|XM_006502891|XM_006502894|XM_006502895|XM_006502901	0.00271872	6.78814	430.402	36.1428	0.0839744	0.984741	7.81896	415.872	31.2473	0.0751369	0.0233644	0.297557	0.331686	431.9	445.2	452	445.6	488.6	481.6	439.1	404.2	360.6	391.6	402.7	421.8	418.8	403.3	309.3	428.1	468.7	483.5	398.2	488.6	394.7	393.3	397.6	406.5
17240323	AI317395	215929	NM_144821	0.00496219	6.82845	811.794	134.159	0.165263	0.989545	11.4308	798.633	90.124	0.112848	0.0180781	0.688153	0.277419	766.5	754.8	876.4	958.9	815	980.3	944.7	832	736	676.2	720.5	680.2	862	790.7	700.9	870.4	834.6	846.7	760.9	990.5	875.8	786.8	618.8	645.4
17420429	NaN	NaN	NaN	0.00879428	6.91849	290.791	45.7492	0.157326	1	14.4179	289.14	0.828696	0.00286607	0.416727	0.937109	0.258394	263.6	338.7	296.3	370.2	347.6	350.2	280.2	287.5	225.9	230.2	223.9	275.2	242.9	314.2	262.2	266.1	325.9	232.1	265.8	403.4	285.2	223.2	374.4	274.4
17483084	Mapk3	26417	NM_011952	0.00812889	6.97249	337.094	35.0087	0.103855	0.999704	9.54507	336.597	0.12114	0.000359897	0.0126907	0.956445	0.212753	341.9	337.9	348.7	382.3	398.1	348	362.1	332.4	294.7	300.7	318.7	279.6	364.6	360	385.5	325.2	304.4	339.6	344.3	353.3	322.5	327.5	315	297.3
17315558	Copz1	56447	NM_019817|XM_006521211	0.00493734	6.97936	1082.15	92.5278	0.0855034	1	8.50398	989.571	54.7395	0.0553164	0.000545621	0.00167729	0.00186951	1201.6	1276.2	1188.6	1169.3	979.1	977.1	946.8	1097.5	1000.1	938.2	1103.2	1108.1	1138.9	1212.3	798.6	928	1041.5	1141.8	832	904.7	977.1	1044.7	947.1	908.1
17214409	Fam134a	227298	NM_170755	0.00630717	7.00712	527.839	41.4731	0.0785716	1	13.5531	520.583	13.8114	0.0265307	0.275865	0.590362	0.256185	511.8	531	550.1	588	534.8	602.6	517.5	540.8	516.6	468.8	511.9	460.1	523.8	536.8	511.4	519.7	498.5	514.8	521.1	575.7	516.7	508.3	558.4	461.9
17319607	Naga	17939	NM_008669	0.0043762	7.05191	128.802	22.7764	0.176832	0.999997	10.6583	135.607	9.97573	0.0735635	0.058552	0.315896	0.359501	123.7	104.5	144	151.3	145.9	148.4	129.9	135	122.6	115.2	123	102.2	129.5	139.6	144.3	158.9	113.5	133.3	124.9	188.4	142.7	126	118.8	107.5
17290797	Cdk13	69562	NM_001081058|NM_027118|XM_006516768	0.00157246	7.09096	425.823	39.4098	0.0925497	0.999932	8.48771	419.408	2.42486	0.00578162	1.53e-05	0.361096	0.000166662	463.7	461.1	464.6	465.2	468.5	522.2	408.7	408.5	379.4	353	358.2	356.7	437.8	434.5	439.3	477	385	381	442.5	480.3	372.3	382.1	401.4	399.6
17223666	Ino80d	227195	NM_001081436|NM_001114609	0.00824635	7.10077	174.851	20.5197	0.117355	0.813056	6.20027	174.334	1.90793	0.0109441	0.00157801	0.904594	0.0327182	173.2	171.4	191	209.5	194.5	212.3	156.8	160.5	158.8	169.7	145.7	154.9	182.9	179.4	159.3	188	192.2	184	154.6	157	153.6	181.3	181.8	178
17482828	Tnrc6a	233833	NM_144925|XM_006507710	0.00679905	7.2469	159.421	28.9872	0.181828	1	8.44178	156.567	7.60484	0.0485725	0.141726	0.726917	0.0517957	148	142.3	168.2	202.4	202.9	176.9	155.6	158.8	138.7	139.2	162.8	117.2	185.2	197.9	126	166	137.8	154.7	149.6	199.5	124.3	150.1	145	142.7
17446561	LOC102638633	102638633	XR_402370	0.00155577	7.25441	55.9242	14.1179	0.252446	0.999054	6.70536	58.586	9.42681	0.160906	0.0068872	0.424989	0.152398	61.7	39.3	65.6	68.1	69.6	66.3	60.7	59.6	59	54.8	32.1	34.4	46.9	53.3	75.3	59.2	78.6	60.6	54.1	45.1	60.9	55.8	49.1	64.1
17522736	Glb1||Tmppe	12091||100504715	NM_009752|NR_108101|NR_108102||NM_001200002	0.00995176	7.32118	40.0024	3.012	0.0752956	0.998619	11.3738	42.3672	2.14087	0.0505313	0.059054	0.0907317	0.423152	42.9	40.8	41.2	43.5	44.4	43.3	39.7	43.2	36.8	31.6	37.5	35.2	42.6	37.8	39.6	47.8	39.9	45.9	42.4	49.7	39.6	41	41.4	40.7
17364772	Mms19	72199	NM_028152	0.00466183	7.45934	110.648	22.4642	0.203024	0.873021	3.40872	110.082	2.60116	0.0236293	0.027818	0.921124	0.389001	113.5	91.1	112.8	143.2	142.8	124.2	110.6	118.4	103.6	100	79.6	88.1	112.4	128.3	101.1	141.9	108.4	122.8	92.5	106.6	100.3	116.6	96.1	94
17273604	Asxl2	75302	NM_001270988|NM_172421	0.00215339	7.47478	217.491	31.5409	0.145022	0.999503	12.4939	224.024	15.9693	0.0712837	0.0965939	0.421866	0.0616291	207	201	231.7	258.5	249.6	272.7	202.8	206.7	201.5	188.5	191.2	198.6	224.1	210.2	209.2	226.6	216.6	228.4	210.5	290.5	229.5	213.8	210.1	218.8
17454766	Rnf216	108086	NM_080561|NM_207110	0.00763106	7.50528	173.453	17.0315	0.0981909	0.999995	7.94168	173.321	7.07548	0.040823	0.00360724	0.969597	0.0363192	174.5	167.3	187.5	190.3	196	201.3	159.4	173	174.3	149	151.1	157.7	154	165.9	174.8	181.7	181.2	181.5	171.5	169.8	166.9	177.7	167.6	187.1
17514691	Mtmr2	77116	NM_023858|NR_024025|XM_006510681	0.000236783	7.51429	219.055	17.3699	0.0792946	0.909764	8.63695	211.17	11.7551	0.0556664	0.059665	0.187951	0.296581	224.1	211.5	238.7	228.8	241.6	237.8	217.1	225.2	197.1	208.6	197.9	200.3	195.7	210.1	178.1	219.9	235.5	229.1	213.8	215.2	195.3	235	191.5	214.9
17228751	Rabgap1l	29809	NM_001038621|NM_013862|XM_006496879|XM_006496880	0.00988187	7.53592	98.1814	12.337	0.125655	0.992423	10.5191	100.241	2.07184	0.0206686	0.180789	0.57848	0.390952	96.4	84.8	98.5	116.1	122.5	102	98.4	97.6	94.7	85.2	93	88.9	110.7	92	97.1	115.4	99.1	94.9	112.1	98.7	96.5	98.3	91.9	96.2
17311533	Deptor	97998	NM_001037937|NM_145470	0.00974241	7.56207	1041.05	86.0849	0.0826906	0.997149	14.4137	1035.8	59.4516	0.057397	0.409285	0.881066	0.354457	1062.5	948.4	1094.6	1114.7	1168.7	1126	964.9	1090.3	1060.5	1003.9	866.9	991.3	1060.3	926	837	1083.3	1137.5	1002.1	1004.8	1144.9	1077.7	1073.9	1010.2	1071.6
17281312	Slc25a21	217593	NM_001167976|NM_172577	0.00772243	7.56504	211.341	10.6927	0.0505943	0.935743	8.07359	203.566	12.0388	0.0591396	0.0191233	0.407187	0.0219907	217.9	241.6	240.7	245.4	217.2	216.8	212.8	232.1	162.1	146.2	214.2	188.9	196.6	250.9	127.9	206	266.4	249.9	187.5	200	190.2	199.4	193.8	174
17271350	Abca8a	217258	NM_153145|XM_006533062|XM_006533063	0.000111717	7.57551	553.756	163.361	0.295005	0.992566	11.699	590.129	77.5545	0.13142	0.000226443	0.133726	0.0180353	524.3	423.6	712.3	625.8	766.5	697.2	552.8	581.4	505.4	504.9	376.4	374.4	573.6	565.5	566.8	783.9	533.4	565.6	706.2	684.2	583.9	624.8	448.9	444.7
17225460	Rab17	19329	NM_001159725|NM_008998|XM_006529263	0.00659075	7.61891	64.5385	6.58008	0.101956	0.997816	6.45349	68.1921	2.17973	0.0319646	0.00662926	0.0667929	0.224567	61.8	63	69.7	69	77.8	67.5	65.5	63.8	59.4	61	64.4	51.6	69.1	77.7	67.2	62.8	75.3	82.2	65.7	60.1	64.2	65.7	66.3	62
17449532	NaN	NaN	NaN	0.00442416	7.68619	1170.47	222.128	0.189777	0.999992	10.4897	1263.81	101.377	0.0802152	0.0102869	0.0770806	0.00475351	1182.7	1015.5	1271.9	1370.8	1449.8	1595.2	1176.2	996.5	992.1	1023	964.3	1007.7	1190.8	1240.1	1473.2	1197.1	1191.7	1078.7	1567.4	1643.1	1015	1202.2	1017.9	1348.5
17224071	Fn1	14268	NM_001276408|NM_001276409|NM_001276410|NM_001276411|NM_001276412|NM_001276413|NM_010233	0.000379485	7.69683	3162.74	221.323	0.0699784	0.999999	8.66427	3091.38	3.46766	0.00112172	0.0206496	0.233762	0.0407988	3127.5	3320	3223.3	3443.3	3563.1	3444.5	3118	3155.1	3028.8	2908.6	2887.7	2733.1	3022.8	3133.3	3110.8	3450.9	3131.1	2853.5	3052	3153	3039.7	3026.4	3228.6	2894.3
17462318	Kdm5a	214899	NM_145997	0.00277882	7.70931	111.062	20.449	0.184123	1	12.6679	116.814	5.24873	0.0449323	0.0172004	0.130443	0.000685359	105.2	105.2	128	120	150	137.9	115.2	90.5	97.5	102.7	97.7	82.8	120.8	119.1	110.4	131.5	92.1	108.2	133.8	138.5	112.1	114.4	109.4	111.5
17413958	Stx17	67727	NM_026343	8.83e-05	7.74511	176.146	19.3604	0.109911	1	9.17684	178.647	0.948531	0.00530952	0.0804082	0.567148	0.0432605	162	170.2	188.1	187.8	200.9	190.3	179.2	185.3	172.7	165.9	158.4	153	181.4	201.6	150.2	182.6	174.3	187.1	178.1	195.4	161.3	177.7	182.3	171.7
17480292	Nars2	244141	NM_153591|XR_378243	0.00857377	7.79741	140.181	4.2527	0.0303373	0.839042	8.17326	130.085	3.9034	0.0300066	0.0652077	0.0354437	0.748807	167.2	135.1	147	139.9	150.1	155.1	135.8	136.9	131	134.2	124.9	124.8	139.3	132.2	104.3	138.1	145.5	138	138.1	125.8	132.1	123.6	124.5	119.4
17249726	Rapgef6	192786	NM_001252494|NM_001252496|NM_001252497|NM_001252498|NM_175258|XM_006532567	0.000166859	7.80467	70.682	7.55923	0.106947	1	7.86614	71.7096	0.439909	0.00613459	0.270089	0.724296	0.294154	75.4	68	79.1	71	80.2	85.2	70.2	69.8	63.1	66.6	59.4	60.1	59.4	79	63.5	86.2	70.9	73.5	73.1	63.8	73.4	73.3	70.5	73.9
17359504	Hoga1	67432	NM_026152	0.00364551	7.82948	650.842	71.8789	0.11044	0.902286	9.76907	617.451	46.9111	0.0759754	0.00221061	0.0780525	0.0353383	636	672.7	661.3	736.8	753.8	748.3	693.1	648.2	566.2	513.6	611	569.2	662.6	652.2	535.3	624.7	642	663.2	612.5	749.4	613.6	638.2	528.8	486.8
17507955	Atp7b	11979	NM_007511|XR_378777	0.00890043	7.87358	153.333	15.5093	0.101148	1	9.61622	139.38	5.87753	0.0421692	0.116668	0.035477	0.171082	147.4	163	154.8	166.8	173.2	184.5	144.1	162.8	144.2	128.5	137.8	133	150.8	161.8	96.2	143.6	146	150.7	132.9	131.2	119.3	153	152.8	134.3
17367900	NaN	NaN	NaN	0.0021784	7.89524	265.263	44.0398	0.166023	0.999969	8.57577	247.544	33.0643	0.13357	0.445369	0.448173	0.397334	275	259.2	288.9	288.2	298.9	354.9	294.1	258.5	229.8	212.4	183.9	239.4	210.2	418.8	169.9	266.5	288.3	204.4	195.8	256.1	192.8	236.9	263.2	267.7
17388551	Alkbh3	69113	NM_026944|XM_006500125	0.000538538	7.91534	115.552	10.2354	0.0885789	0.992249	8.58311	115.944	2.12111	0.0182943	0.0761087	0.885593	0.412742	112	111.4	114.8	126.8	125.8	129.6	126	112.3	104.5	110.6	102.6	110.3	111.3	124.3	114.7	116.5	113.3	125.1	110.3	123.2	121.5	111.6	108.5	111.2
17383284	Vav2	22325	NM_009500	0.000310548	7.95887	133.574	15.6916	0.117475	0.803089	10.8233	130.975	9.11548	0.0695971	0.0339832	0.570395	0.230385	131.5	134.1	137.2	145.1	145.2	160.1	134.9	144.7	127.7	120.8	129.1	92.6	131.1	125.5	107.1	130.3	139	144.1	145.4	127.6	132.9	146.2	121.3	121.2
17421600	Mtor	56717	NM_020009	0.000564414	8.01083	219.037	25.7066	0.117362	1	11.1544	232.665	8.39104	0.0360649	0.331501	0.221139	0.718724	209.7	222.1	230.7	215.7	266.7	249.4	238.6	210.9	206.9	199.9	199.5	178.3	222.3	229.8	185.6	275.7	230.6	249.2	234.7	257.5	226.4	219.7	265.6	194.8
17255118	Mbtd1	103537	NM_134012|XM_006531889|XM_006531893|XM_006531898	0.0021717	8.03174	72.4569	12.7839	0.176435	0.941078	10.92	72.9456	8.34839	0.114447	0.000358215	0.850921	0.112771	84.7	64.7	75.9	82.5	88.8	86.2	81.9	77.8	60.6	61.1	57	48.1	76.4	75.4	65.1	76.3	72.7	75.4	80.8	96.5	67	68.4	61.7	59.6
17456176	Met	17295	NM_008591	0.000836591	8.03633	603.293	77.9788	0.129255	0.83946	8.25115	591.564	21.157	0.0357645	0.0104764	0.621348	0.409023	598.1	637.9	649.6	598.9	704.4	730.9	621.2	650.5	519.5	535.4	495.8	497.4	632.9	652.2	406.4	630.8	659.6	674.1	647.1	577.8	522.9	609.1	587.5	498.2
17355366	Smad4	17128	NM_008540	0.00249099	8.1795	281.11	23.7513	0.0844912	0.999979	10.5034	282.77	11.231	0.0397177	0.00750391	0.785396	0.0350955	279.1	266.9	295.4	298.3	307.3	314.6	280.1	281	284.9	279.7	253.1	233	276.7	287	284	315.1	282.2	253.8	299.7	330.6	271.9	265	283.5	243.7
17458813	Aqp1	11826	NM_007472	0.0015032	8.24616	325.961	40.7493	0.125013	1	15.0533	325.844	55.6767	0.170869	0.0349591	0.98993	0.0195447	298.8	287.9	350.1	350	364.9	381	328.1	336.6	326	301.3	298.6	288.3	343.6	340.4	329.2	298.8	310.6	315.7	299.1	372.1	385.7	352.2	310.5	252.3
17383540	Zdhhc12	66220	NM_001037762|NM_025428	0.00231769	8.27878	140.736	13.6493	0.0969849	0.972271	11.7491	149.264	14.2502	0.09547	0.207831	0.190179	0.640237	131.4	132.5	145.3	151.5	149.5	166.9	140.4	142.6	139.3	135.1	122.1	132.3	146.7	137.9	136.1	142.4	151.8	165.7	138.3	200.2	146.9	142	155.7	127.4
17298407	Bap1	104416	NM_027088	0.00580384	8.42893	108.238	9.97058	0.092117	0.999999	9.64197	106.755	4.61182	0.0431999	0.243115	0.728192	0.792949	105.1	106.3	105.7	120.7	117.6	122.2	115.4	108.4	102	107.8	100.9	86.7	99.3	115	86.2	118.1	107.4	117.7	102	124.3	108.3	98.2	103.5	101.1
17232003	Hbs1l	56422	NM_001042593|NM_001145209|NM_019702|XM_006512804	0.00156671	8.48946	395.544	43.2095	0.109241	0.979496	6.80666	372.873	20.5843	0.0552047	0.0975749	0.129616	0.820646	386	362.2	423.5	401.1	463.6	436.8	425.6	396.8	371.2	372.1	371.7	336	366.9	383.8	336	449.8	377.9	419.1	409.9	323.2	351.9	345.3	335.6	375.1
17290565	Mtr	238505	NM_001081128	0.00386814	8.50501	48.5285	7.81649	0.16107	0.88404	8.86247	46.2159	1.81304	0.0392298	0.0421228	0.315013	0.452583	47.1	43.8	57.8	45.4	59.1	56.8	53.1	50.4	47.3	43	40.5	38.1	42.9	51.9	45.7	61	41.2	50.3	46.8	48.1	43.5	42.5	45.2	35.5
17396677	Pik3ca	18706	NM_008839|XM_006535409	0.00908038	8.51134	334.516	37.9117	0.113333	0.999999	5.70022	337.016	2.11616	0.00627912	0.120351	0.840789	0.57661	342.5	301.2	333.2	354.4	399	370.6	340.6	351	335.2	317.2	304.9	264.4	332.6	361.3	298.3	408.5	340.7	337.5	365.6	308.6	338.3	337.3	312.5	303
17416643	Zcchc11	230594	NM_175472	0.00336069	8.53297	192.714	55.1055	0.285944	0.901266	12.1795	188.839	26.4978	0.140319	0.002404	0.664099	0.0192489	177	154.2	179.7	223.5	273.1	269	210.5	210.5	181.6	145	156.8	131.7	182.9	195.4	162.3	214.4	165.9	202.2	238.8	205.6	179.9	214.5	151.4	152.8
17256754	Nbr1	17966	NM_001252220|NM_001252222|NM_001252223|NM_008676	0.000604273	8.84448	822.581	82.507	0.100303	0.924278	11.7936	809.971	44.1856	0.0545521	0.120617	0.635733	0.367904	788.8	762	889.2	838.7	985.4	854	839.8	837.6	830.6	826.8	717	701	799.2	763.8	664.8	885.1	840.1	834	837.1	918.3	804.3	781.7	726.3	865
17409753	Agl	77559	NM_001081326|XM_006502287	0.000890384	8.92039	256.315	49.4557	0.192949	0.999713	7.67783	269.636	21.9243	0.0813107	0.0309789	0.334147	0.721514	223	212.9	269.7	281.4	337.2	301.5	253	278.9	268	236.6	216.6	197.1	246.8	258.5	256.4	331.7	266.4	331.1	290.1	215.7	242.6	307.9	265.9	222.5
17254547	Bcas3	192197	NM_001166642|NM_001166643|NM_138681|XM_006532542	0.000303978	8.9711	103.34	20.8799	0.20205	0.907861	12.4903	108.609	6.56912	0.0604841	0.00119706	0.115079	0.0261621	93.8	83.2	111	115.2	124.9	123.2	107.3	117.5	111	97.2	79.8	76.2	97.2	99.9	103.7	124.9	114.6	98.1	122.6	119.8	98.6	112.4	107.8	103.9
17449552	NaN	NaN	NaN	0.00944686	9.00293	160.94	56.8523	0.35325	1	7.61061	155.468	16.7291	0.107605	0.15995	0.78548	0.619328	130.7	96.6	195.5	143	252	238.7	181.9	158.6	137.5	159.3	138.7	98.7	130.1	178.9	35.2	228.1	174.8	226.6	134	179	97.2	144	144	193.9
17368550	Rxra	20181	NM_001290481|NM_001290482|NM_011305|XM_006497801|XM_006497802	0.00452138	9.00478	930.753	128.076	0.137604	0.931581	9.3857	975.465	45.0085	0.0461405	0.0109449	0.118056	0.295486	781.5	817.1	949	963.9	1032.8	1149.2	936.1	982.9	945.8	948.4	796.5	865.9	840.1	915.7	978	1033.6	989.7	1032.2	873.5	1122.2	964.2	983	946.1	1027.5
17495340	Sox6	20679	NM_001025559|NM_001025560|NM_001277326|NM_001277327|NM_001277328|NM_011445|XM_006507494|XM_006507495|XM_006507499|XM_006507504|XM_006507514|XM_006507515	0.0010308	9.02473	68.9035	12.0529	0.174925	1	11.3493	68.4194	1.1445	0.0167277	0.00316252	0.794172	0.00559182	67.9	58.7	67.3	73.1	89.2	84.8	68.3	75.6	64.5	65.7	60.6	51	70.1	73.9	61.1	69.1	71.9	65	71.1	76.2	61.2	66.6	68.5	66.3
17526038	Arhgef12	69632	NM_027144	0.00269872	9.02787	793.383	104.188	0.131321	0.990142	11.9007	806.121	23.5956	0.0292705	0.0400293	0.619603	0.115928	762.5	679.6	794.2	778.5	943	966.7	791.8	823.2	769	822.3	700.2	689.6	754.6	777	754.6	1006.5	809.1	794.4	800.3	891.8	804.4	729.2	769.9	781.6
17335204	Anks1	224650	NM_001286040|NM_001286041|NM_181413|XM_006524091|XM_006536746	0.00219043	9.04456	60.3506	9.021	0.149476	1	10.5801	61.7308	0.940177	0.0152303	0.0833657	0.581814	0.196597	56.4	56.9	61	69.5	75.8	62.3	64.6	66.8	59.1	56.6	49.8	45.4	58.2	61.9	59.5	73.1	64.1	50.6	61.7	71.8	59.2	59.3	56	65.4
17496514	Mvp	78388	NM_080638	0.000631205	9.05141	74.9463	7.42757	0.0991052	0.93201	13.527	76.5287	6.53527	0.0853964	0.261303	0.603424	0.336982	74.6	69.5	75.6	74.3	91.4	80.5	77.5	76.9	75.9	71.2	66.8	65.2	70.5	73.5	64	92	69.9	73.8	80.2	88.9	88.2	73.7	71.9	71.9
17275718	Mia2	338320	NM_177321	0.00500752	9.09749	1559.44	193.402	0.12402	1	9.81415	1490.56	4.71585	0.00316382	0.129028	0.17631	0.168606	1445.7	1351.7	1547.7	1510.2	1878.4	1782.5	1684.4	1581.2	1507.6	1586.1	1521	1316.9	1546.7	1444	1347.6	1644.1	1509.4	1515.5	1593.2	1242.9	1484.2	1658.7	1431.2	1469.2
17288812	2210408I21Rik	72371	NM_001081353|NM_001145676|XM_006517397	0.00240553	9.14916	40.7621	5.65864	0.138821	0.993677	12.6123	44.8713	4.14901	0.0924647	0.00183305	0.00211264	0.0340641	39.9	37.5	38.1	42.2	48.7	47.7	46.9	40.6	39.7	40.6	35.2	32.2	46.4	42.9	47.7	41.5	41	44.5	53.3	50	46.1	43.9	41.9	39.2
17297100	Kctd6	71393	NM_027782|XM_006518104	0.00127873	9.17675	71.597	13.6788	0.191053	1	14.1256	77.7592	8.72622	0.112221	0.0477141	0.136616	0.249115	69.9	57.3	75.3	72.7	86.8	81.5	84	74.6	72.4	80.9	55.5	48.2	64.5	84	87.8	78.8	70.5	64.7	72.7	103.4	92	75.2	67.5	71.9
17330614	Slc35a5	74102	NM_028756|XM_006522647	0.00379352	9.18589	68.4784	7.09307	0.103581	0.999143	13.7231	69.5715	10.2404	0.147192	0.139908	0.740459	0.489155	65	62.3	70.1	68.6	76.4	74.7	68.6	76.5	72.3	67.6	61.6	58.2	63.3	68.2	70	67.9	59	67.5	66	101.7	74.1	70.3	63	63.9
17392472	Ralgapa2	241694	NM_001033348|XM_006499520|XR_374468	0.00479651	9.20594	212.275	46.1244	0.217286	1	10.722	224.035	11.5908	0.0517366	0.0376701	0.263272	0.0382405	193.3	167.9	186.5	198.6	290.9	260	219.5	258.8	211.6	208.5	189.7	162	213	233.5	207.2	296.7	194.3	213	245.5	253.7	205.4	240.7	201.3	184.2
17252849	Smg6	103677	NM_001002764	0.0031584	9.2093	112.256	10.9772	0.0977867	1	11.4311	114.054	4.50713	0.0395176	0.314189	0.715978	0.879204	109.4	111.4	114	112.3	131.4	117.7	123.2	115.1	105.5	117.4	94.6	95.1	122.8	106.2	96.1	130.3	112.4	119.1	103.6	134.8	119.9	109.3	116.8	97.5
17444855	Pan3	72587	NM_028291	0.00258842	9.22431	228.485	26.0684	0.114092	1	9.46046	233.145	6.06072	0.0259955	0.0142933	0.435681	0.0242763	220.5	210.3	224.9	234	260.9	250.4	243.5	245.5	211	253.2	192.3	195.4	237.1	229.6	234	251.9	212.4	226.2	249.1	280.3	209.6	208	212.7	246.9
17222913	Nab1	17936	NM_008667|XM_006495771	0.00823748	9.24902	203.115	20.5067	0.100961	1	6.52572	193.263	4.30311	0.0222655	0.0667491	0.117447	0.134149	192.4	177.2	191.1	202.9	235.5	224.8	219.2	214.2	194.2	199.2	198.2	188.3	190.6	215.8	146.3	200.2	215.7	207.6	166	190.4	192.5	200.1	198.9	195.1
17240005	Rnf146	68031	NM_001110196|NM_001110197|NM_001110198|NM_001284279|NM_026518	0.00644609	9.26369	58.9118	5.9901	0.101679	1	10.9022	61.6467	1.9052	0.0309051	0.0332235	0.173402	0.081841	57.6	47.4	60.7	57.3	65.1	63.7	61.5	63.5	59.2	63.2	57	50.7	57.2	62	75.6	67.4	58	51.3	61.3	72	65	59.3	51.6	59.1
17379037	Plcg1	18803	NM_021280	0.000985477	9.28883	162.283	24.8302	0.153005	0.999633	10.6332	154.15	9.6352	0.0625053	0.0428778	0.231128	0.38358	155	136.2	166.7	162.2	205.3	180.2	171.2	189.5	146.2	145.4	144.4	145.1	156.7	133.8	117.1	164.6	190.2	154.3	152.4	158.9	154.5	167.3	140.2	159.7
17333206	Park2	50873	NM_016694|XM_006523337	0.00494061	9.28934	45.2545	8.8792	0.196206	0.948537	10.7729	48.2195	6.3593	0.131882	0.0152036	0.25381	0.708592	44.8	43.8	41.8	47.1	60.1	52.1	48.1	55.2	43.9	41.2	34.7	30.3	37.6	50.8	36.2	57.1	49.4	58.8	50.6	53.1	50.8	52.8	40.1	41.1
17493730	Rnf169	108937	NM_175388|XM_006507186|XM_006507188	0.000321444	9.33594	129.296	21.8985	0.169367	0.987171	12.1062	129.973	11.7125	0.0901148	0.00910435	0.895509	0.223519	117.6	110.2	127.6	136.9	157.5	142.5	133.9	154.5	134.1	127.2	107	102.4	106.3	124.4	162.7	128	117.7	124.4	145.3	156.9	115	142.1	128	109
17294991	Jmy	57748	NM_021310	0.000166337	9.43211	206.061	33.0953	0.160609	0.988983	8.97026	230.51	16.3609	0.0709769	3.62e-05	0.000379292	0.00181102	199.3	184	214.6	208.7	250.7	221.2	224	235.3	211.1	207.3	170.5	146	218	246.1	251.5	249.8	220.2	200.8	276.2	296.4	192.6	202.3	210.1	202.2
17515715	Zbtb44	235132	NM_001115130|NM_172765	0.00642906	9.46747	545.64	72.0353	0.13202	0.979147	12.5248	595.099	39.4194	0.06624	0.00756544	0.00785926	0.135275	559.5	487.4	537.6	496	652.8	592.3	619.6	588.9	583.5	533.9	465.4	430.7	586.6	568.9	564.6	630.2	584.1	571.7	610.3	726.4	583.4	584.8	583	547.3
17484099	NaN	NaN	NaN	0.000531652	9.53836	624.302	132.305	0.211924	0.89867	9.91993	648.535	76.0204	0.117219	0.00104016	0.340887	0.0795531	525.9	468.5	599.6	660.9	734.7	753.8	693.9	753.8	674.9	595	516.1	514.6	764.4	629.3	519.3	552.3	671.4	879	720.1	729.9	631.4	609.1	500.8	575.3
17452818	Sbno1	243272	NM_001081203	0.0046201	9.59356	346.188	40.2587	0.116291	0.999991	15.2925	345.789	3.95021	0.0114238	0.0420143	0.967185	0.225459	312.4	299.4	334.4	346.5	384.1	411.9	369.5	351.7	368.1	347.3	330.1	298.8	313.4	328.6	343.2	359.2	341.5	345.2	379.9	321.3	356.5	370.2	306.4	384.2
17466075	Kdm7a	338523	NM_001033430	0.00959221	9.62165	157.304	22.6081	0.143722	0.999965	11.5774	160.081	8.95249	0.0559249	0.00628569	0.518576	0.00542995	151.6	126.4	147.2	147.6	192	188.8	166.7	164.4	163.9	161.3	141.8	135.9	142.5	152.9	171.7	173.5	137.9	157.5	170	197.4	146.8	162.7	145.1	163
17425836	Ptbp3	230257	NM_144904|NM_178164|XM_006537851	0.00515382	9.74846	540.995	67.137	0.124099	1	12.8289	553.149	29.4089	0.0531663	0.00163752	0.344362	0.011686	519.2	409.6	544.4	567.6	593.5	594.7	570.2	590.9	568.5	577.4	472.5	483.5	549.4	510.6	571.9	605.3	461.5	499.2	604.2	654.9	557.4	571.8	503.8	548
17378272	Raly	19383	NM_001139511|NM_001139512|NM_001139513|NM_023130	0.00137199	9.81416	137.668	10.6101	0.0770703	0.997549	12.6879	145.87	11.6925	0.0801569	0.0143714	0.0549888	0.551705	135.2	133.8	143	136	142.5	149.1	146.9	144.2	141.7	140.1	120.9	118.7	145.3	131.3	172.5	144.4	139	141.9	150.9	170.4	149.3	146.5	116.6	142.3
17484101	NaN	NaN	NaN	0.000688389	9.8256	671.084	193.739	0.288695	1	5.62239	609.333	11.2004	0.0183814	0.335539	0.323186	0.353872	533.5	525.1	586.7	766.7	829.8	875.8	875	800	621.6	657.7	576.9	404.2	676.3	569.9	528.9	832.9	656.3	610.7	792.8	261.4	542.4	772.7	499.8	567.9
17374098	Lgr4	107515	NM_172671	0.00963771	10.0058	529.431	74.2237	0.140195	0.899711	8.75847	499.139	47.9417	0.0960488	0.00272858	0.131038	0.691743	532	480.4	510.4	483.1	628	576.8	575.2	634.6	548.9	495.7	453.3	434.8	501.5	521.2	346.6	497.4	566.6	627.7	574.2	495.9	461.5	507.6	469.5	419.9
17435348	Slc4a2	20535	NM_001253892|NM_009207|XM_006535655|XM_006535656	0.00615423	10.1717	70.6042	7.94893	0.112584	0.998331	4.15707	71.2242	2.99094	0.0419933	0.32892	0.831062	0.467304	66	67.9	67.3	74	75.9	79.1	70.8	85	67.9	71.3	63.7	58.3	71.1	77.4	72.6	80.1	73.9	71.4	58.3	78.7	59	77.4	66.6	68.2
17419354	Srsf4	57317	NM_020587	0.0040651	10.3133	177.21	35.0991	0.198065	0.999979	10.4903	174.415	6.96078	0.0399093	0.00343223	0.631856	0.0116794	141.2	134.7	156.3	181.1	214.7	221.5	216.6	187.9	163.3	188.8	171	149.3	152	170.1	188.3	207	166.8	159.9	206.7	179.5	162.9	160.2	181.3	158.2
17357534	NaN	NaN	NaN	0.00470156	10.385	1567.24	170.27	0.108644	0.8066	12.116	1579.83	35.8585	0.0226978	0.0720702	0.792738	0.116601	1395.6	1373.9	1526.8	1655.5	1601.3	1876.2	1735.2	1649	1508.2	1584.6	1469.5	1431.1	1452.9	1611.7	1210.5	1583.3	1687.4	1671.4	1611.5	1447.5	1690.9	1759.7	1672.2	1559.2
17484094	Zranb1	360216	NM_207302|XM_006507968	0.00150533	10.3873	420.029	81.567	0.194194	0.999008	9.42472	424.392	27.2262	0.0641535	0.000379547	0.747086	0.12451	403.5	363.5	398	423.9	488.2	492.3	486.6	522.1	402	398	359	303.3	477.7	453	422.6	423.3	433.7	416.1	552.4	426.6	379.1	416.1	336.3	355.8
17529076	Slc17a5	235504	NM_001276452|NM_172773|XM_006511128|XM_006511129|XR_379420	0.00719919	10.4083	679.169	56.9435	0.0838429	0.99987	10.6897	644.508	28.7189	0.0445594	0.201381	0.251858	0.602359	662.4	556	649.5	665.5	712.4	767.5	712.8	732.2	708.7	671.9	633.4	677.9	647.1	645.7	415.7	702	696.3	674.2	591.1	691.6	705.2	765.5	565.1	634.5
17308626	Lrch1	380916	NM_001033439|NM_001252132|XM_006519154|XM_006519160	0.00140435	10.4107	107.839	18.4582	0.171165	0.997873	8.00313	102.249	7.71475	0.0754509	0.00157833	0.092113	0.0673973	88.6	87.5	98.9	115.7	126.7	123.8	117.5	124.6	106.9	115.5	99.3	89.1	88.2	98.5	99.6	118.4	108.5	123.9	97.1	88.1	102.2	108	95.1	99.2
17484102	NaN	NaN	NaN	0.00432458	10.4363	624.597	128.45	0.205653	0.991552	10.5173	656.47	49.2254	0.074985	0.053939	0.381042	0.147112	523.9	539.2	589.3	527.4	739.1	804.5	661.4	796.3	624.6	633.2	584.6	471.7	798.1	572.7	674.3	783	645.7	573.5	897	638.5	590.8	643.1	536	524.8
17484105	NaN	NaN	NaN	0.00878751	10.6045	735.234	163.768	0.222742	0.982942	11.4698	718.11	140.296	0.195368	0.000354185	0.631656	0.101881	645.7	655.5	830.1	728.8	831.2	883.4	862.7	956.2	698	629.7	683.2	418.4	651.7	879.4	675	605	682.4	664.6	1053.1	1042	543.6	686.9	574.2	559.4
17244514	Nudt4	71207	NM_027722	0.00165797	10.6957	1209.48	79.529	0.0657545	1	7.64345	1186.34	5.81545	0.00490201	0.383412	0.453503	0.573212	1151.9	1090.7	1195.1	1192.3	1309.6	1251.6	1263.4	1286.2	1191.4	1261	1139.9	1180.7	1255.2	1182.7	1002.3	1280	1230.6	1234	1137.2	1232.5	1156.9	1211.3	1086.1	1227.3
17218620	Rc3h1	381305	NM_001024952	0.00525171	10.7936	368.27	67.9577	0.184532	0.933363	8.48588	377.562	12.5698	0.033292	0.000693454	0.378341	0.0228092	369.4	308.9	371.5	404.6	397	415	398.2	473.9	356.2	375.2	276	273.4	371.4	370.9	395	434.3	370.5	333.2	409.6	430	351.8	340.3	368.6	355
17548561	Hist4h4	320332	NM_175652	0.00422282	10.8422	60.5044	16.6516	0.275213	0.915829	12.4636	69.4746	9.69074	0.139486	0.0401578	0.0762998	0.696923	46.9	46	52.2	48.6	80.9	73.9	69	84.9	63.7	56.8	60.1	43	58.3	70.3	59.6	69	48.9	91.5	90.9	79.9	62.2	72.9	71.1	59.2
17276254	NaN	NaN	NaN	0.000580135	10.8604	973.96	190.84	0.195942	0.999973	11.6836	1060.95	102.224	0.0963517	0.00746628	0.0756758	0.0750154	782.7	827.1	916.4	903.7	1106.4	1170.3	1176.2	1102.1	1063.6	979.7	909.8	749.5	911.7	917.3	1281.8	1188.2	878.6	952.4	1068.4	1505.1	1061.1	1053.9	1054.9	857.9
17355435	Scarna17	100217466	NR_028560	0.00883279	11.2736	859.605	89.0135	0.103552	0.999306	11.4956	1059.66	104.65	0.0987581	0.00875374	0.000187273	0.0428492	742.6	825.5	823.7	761.3	910.8	956.6	1006.3	896.8	878.2	885	783	845.5	795.6	877.9	1416.9	1023.4	953.4	993.2	1263	1359.4	982.1	947.5	1076.4	1027.2
17353032	Garem	381126	NM_001033445	0.0016535	11.619	224.824	48.115	0.214012	0.991865	11.6381	228.076	16.3072	0.0714988	0.000223413	0.585281	0.0166675	213.4	189.6	225.7	209.7	245.6	265.8	263.1	270.1	241.6	230.7	159.7	182.9	185.1	222.3	233.2	263.2	216.9	216.3	260.8	252.3	239	218.7	208.7	220.5
17282776	Irf2bpl	238330	NM_145836	0.000111472	11.6361	96.3042	14.5839	0.151435	0.996433	5.64576	108.591	11.8269	0.108912	0.0342182	0.0147081	0.0653095	84.1	80.5	93	91.7	110.6	101.3	102.9	116	102.8	100	82.1	90.6	83.3	119.4	135	138.6	94	119.3	95.4	113.2	108.2	113.9	88.9	94
17548321	LOC102638481	102638481	XR_390910	0.00419613	11.8445	39.9082	5.29893	0.132778	0.904577	15.3156	36.3076	2.6553	0.0731336	0.108787	0.0453535	0.437228	33.4	37.7	36.8	39.1	45.1	40.5	48.4	43.2	39.1	42.4	36.2	37	31.5	32.5	40.2	32.2	36.3	31.8	43.8	31.6	41.5	41.5	32.5	40.2
17493681	Snord15b	449631	NR_002173	0.000735211	11.8482	917.257	143.724	0.156689	0.810612	13.0454	1216.15	220.731	0.1815	0.0332681	0.00279659	0.131792	812.6	859.6	861.3	876.7	1002	994.8	1082.3	1000.5	993.3	966.9	746	811	909.9	779.9	1584.9	1037.9	1036.4	1014.9	1382.4	2137.4	1160.3	1073.7	1285.8	1190.1
17414428	Gng10	14700	NM_025277	3.43e-05	11.886	107.343	10.4154	0.097029	1	6.34496	101.18	2.29467	0.0226791	0.576537	0.151334	0.317298	97.2	96.2	102.6	109	113.7	110.8	119.5	119.9	109.5	106.4	103.5	99.8	113.7	104	118.7	81	110.4	100.6	107.6	85.2	98.2	110.1	92.4	92.3
17297196	Atxn7	246103	NM_139227|XM_006518016	0.00128604	11.9014	90.9336	14.0755	0.154788	1	14.719	93.7283	2.93356	0.0312986	0.0535801	0.346653	0.14763	76.5	81.4	90.4	88.4	96.2	101.2	102	102.6	92.6	102.7	79.3	77.9	93.1	87.8	84.4	101.5	98	79.9	92.3	108.7	98.2	90	92.6	98.4
17265306	Slc25a11	67863	NM_024211|XM_006534026	0.00483258	11.9359	640.302	80.1539	0.125181	1	10.6423	585.063	19.5736	0.0334556	0.170621	0.0392569	0.3068	530.1	599.5	638.3	631.2	679.4	660.2	757.3	714.8	699.2	598.1	606.9	568.7	609.5	617.2	543.6	563.6	558.5	650.4	697.2	468.3	613.5	660.1	518.8	520.2
17260440	Snora5c	100217467	NR_034042	0.00619109	11.9836	299.649	65.4121	0.218296	0.984279	13.5773	384.704	10.0496	0.0261228	0.000122366	1.85e-06	0.00049425	246.9	246.5	237.7	216.7	348.4	350.6	363.7	379.4	291.9	347.5	277.5	289	326	266.7	417.6	428.6	300.6	328.6	425.8	459.6	415	411.2	452.6	384.2
17276884	4933426M11Rik	217684	NM_001242419|NM_178682	0.000902146	11.9987	156.437	51.5116	0.329279	0.925169	12.592	160.615	24.2253	0.150828	5.41e-06	0.466572	0.0108787	119	126.5	140.7	143.5	162.8	164.6	221.3	233.8	172.4	154.2	117.2	121.4	125.7	144	221.9	170.8	135.5	129.9	223.7	202.5	156.6	144.9	144.7	127.1
17222527	Tbc1d8	54610	NM_018775|XM_006496146	0.00540681	12.2463	92.3309	43.6771	0.47305	0.993162	13.6193	99.5165	44.5584	0.447749	2.01e-05	0.317361	0.0615117	64.2	59.8	67.3	92.7	69.5	111.3	147	146.3	131.1	99.5	60.4	58.9	63.5	77.4	132.6	102.9	61.3	57.5	195.3	171	113.9	73.6	67.3	77.8
17442780	Glt1d1	319804	NM_177005|XM_006504309|XM_006504310	0.000763465	12.5932	116.203	50.8796	0.43785	0.999579	12.6332	119.472	14.0537	0.117631	0.00233286	0.657815	0.119929	71.6	89.8	96.4	94.1	121.5	130.4	193.2	154.8	126.5	145.2	95.1	75.8	86.5	131	134.9	112	104	116.4	157.1	132	135.2	105.6	122.6	96.4
17517914	Nptn	20320	NM_001293673|NM_009145|XM_006510885	0.000639653	12.979	419.977	52.2733	0.124467	0.911681	10.1138	438.829	23.2206	0.0529148	0.0339856	0.177867	0.728475	371.3	354.3	395.4	393.4	435.9	434.7	483.8	452.3	432.7	480.5	391.6	413.9	399.4	411.4	460.4	418.6	434.5	479.5	403.8	492	429.7	498.3	385.5	452.9
17442284	Mlxip	208104	NM_133917|NM_177582	0.00110433	13.212	57.5448	10.8943	0.189319	1	14.8445	61.0211	0.570597	0.00935082	0.0301841	0.228316	0.0991204	50.1	48.8	44	54.2	50.6	60.6	71.5	73.3	64.3	61	57	55.2	53	58.2	84.5	59.9	51.1	52.6	61.1	74.2	61.7	60.4	61.2	54.4
17394047	Serinc3	26943	NM_012032|XM_006499616	0.000808361	13.2403	2583.83	102.347	0.0396107	0.998636	12.8851	2468.43	80.7469	0.0327118	0.0520338	0.0025002	0.248398	2532.4	2421.6	2485	2502.8	2635.1	2610.9	2719.5	2646.7	2688.7	2608.6	2568.3	2586.2	2407.4	2412	2444.2	2608.7	2494.8	2457.8	2393.4	2606.6	2479.8	2617.2	2289.7	2409.6
17453533	NaN	NaN	NaN	0.00618105	13.3407	550.74	119.282	0.216586	1	14.7083	695.772	66.3974	0.0954298	0.0219879	0.000376598	0.0302172	503.3	462.4	464.5	501	569.8	599.7	610.4	689.6	611	624.6	441	531.5	520.9	506	959.6	635.5	620	572.4	767.9	795.6	687	673.5	807.7	803.2
17330323	Nr1i2	18171	NM_001098404|NM_010936|XR_384532	0.00804442	13.3519	369.235	101.032	0.273626	0.997002	14.6753	371.769	82.687	0.222415	8.96e-06	0.847581	0.0255159	295.5	322.5	301.9	316.5	316	329.5	506.6	503.6	427.5	429.1	367.7	314.5	295.4	324.5	446.2	383.3	259	260.4	499.1	406	460	469.4	369.1	288.8
17344124	NaN	NaN	NaN	0.00916102	13.4334	6454.77	624.072	0.0966838	0.999333	11.3979	7469.27	203.532	0.0272492	0.0951127	2.85e-05	0.194578	6292.9	5860	6614.1	5291.8	6696.6	6619.5	6830.8	7104.4	7006.1	6680.1	6122	6338.9	7132	6689.9	8104.7	7507.4	7857.6	7106.9	7922.6	7757	7248.5	7206.3	7755.4	7342.8
17513590	Fbxo31	76454	NM_133765	0.00311486	13.7171	252.277	151.943	0.602287	0.991995	12.727	274.663	36.8787	0.134269	7.02e-05	0.193423	0.00226471	158.5	137.6	177.4	208	263.6	250.7	373.4	341.1	426.1	348.5	175.2	167.4	158.6	156.5	472.1	310.6	204.9	206	366.5	360.5	303.4	249.4	245.2	262.4
17270807	Smarcd2	83796	NM_001130187|NM_031878	0.000857532	14.0945	52.4762	11.4816	0.218796	1	8.05767	51.9284	2.83189	0.0545346	0.0867361	0.830322	0.299248	46.1	41.1	42.6	49.5	52	50.6	65.2	58.2	66.9	58.1	51.6	47.8	52.3	39.4	60.3	50.4	57.3	48	47	57.6	54.2	53.5	59	44.1
17428801	Snord55	100216533	NR_030704	0.0016114	14.1651	1551.03	300.032	0.19344	0.981048	11.9729	2074.88	298.457	0.143843	0.0343038	0.000702226	0.17944	1431.1	1252.7	1411.1	1339.9	1578.4	1572.8	1656.4	1863.6	1848.2	1746.7	1380.1	1531.4	1615.9	1530.8	2450.2	1885.8	2088.6	1800.4	2235	3389.3	1885	1745.5	2259.1	2012.8
17290121	Paip1	218693	NM_001079849|NM_145457|XM_006517631|XM_006517633|XM_006517634	0.00167173	14.2041	354.156	41.3961	0.116887	0.999998	11.6033	376.62	17.288	0.0459029	0.182294	0.140376	0.463632	325.7	312	344.1	324.6	376.4	355.5	373.1	388.2	401.7	373	344.6	331	338	330.1	443.9	399.3	374.8	357.5	457.6	343.2	383.3	365.6	310.3	415.9
17409649	Vcam1	22329	NM_011693	0.00315694	14.222	83.0269	38.3606	0.462026	0.999717	13.6626	94.689	27.2856	0.28816	0.000798125	0.101511	0.0654657	62.6	55.2	71.2	67.5	74.2	78.7	128.8	91.4	101.4	132.8	63.1	69.5	70.5	81.1	141.7	82.8	58.5	66.5	149.1	147.6	96.1	89.5	74.6	78.5
17380199	Rbm38	56190	NM_019547|XM_006499923	0.000538247	14.3985	43.0818	8.31264	0.19295	0.979181	20	41.7745	2.07613	0.0496985	0.0331377	0.375214	0.0876958	42	39.1	30.4	37	43.5	42.4	48.1	52.6	45.1	50	43.6	43.4	44.3	40.8	37.2	43.1	38.4	40.8	45.9	36.7	39.2	46.3	45.1	43.6
17240330	Slc16a10	72472	NM_001114332|NM_028247	0.0047564	14.5451	507.375	101.697	0.200438	0.999939	11.5947	499.452	37.9413	0.0759659	0.0137107	0.694636	0.0184009	414.1	477.2	473	422.4	525.5	496.3	564.9	550.9	652.9	562.4	480	468.9	383.8	451.7	537.2	691.3	423.2	471.6	553.7	603.6	505.3	450.1	430.3	491.6
17206455	NaN	NaN	NaN	0.000364931	14.5784	475.89	83.9853	0.17648	1	9.84584	597.6	7.09521	0.0118728	0.733505	0.0403722	0.538086	410.7	421.6	434.3	390.1	441.8	468.3	511.9	605.1	521.6	545	482.6	477.9	547.7	424.6	987.4	441.5	626.9	576.3	680.4	491.3	499.7	525.7	784.7	585.1
17442428	Hip1r	29816	NM_145070	0.00108354	14.6043	64.428	12.231	0.18984	0.829857	14.5134	63.1558	17.1851	0.272107	0.000250798	0.595585	0.0374566	58	57.1	60.8	52.9	63.4	62.5	74	66.9	81.7	72.9	61.5	61.4	54.3	59.5	59.4	64.2	46.7	43.2	77.2	91.2	81.8	64.3	55.3	60.8
17489707	Cebpg	12611	NM_009884	0.00164232	14.7897	269.368	56.8102	0.210902	0.999892	15.4	273.266	3.61861	0.0132421	0.000874414	0.641048	0.0650017	244	205.8	251.3	229.2	259.5	271.6	273.2	290.3	345.3	355.4	252.2	254.5	234.2	251.2	284.8	287.8	284.4	227	294.4	263.3	323.8	274.5	272.8	281.2
17441808	NaN	NaN	NaN	0.00867856	14.8753	753.404	338.616	0.449449	0.989479	13.0206	1051.51	45.486	0.0432577	0.000600375	3.02e-06	0.00126997	643.9	595.2	626.8	380.4	839.9	768.9	1008.2	846.1	906.2	1116.9	605.1	703.3	706.5	814.3	1203.7	1115.1	936	980.1	1290.4	1265	971.2	984.6	1247.8	1103.3
17320967	Amigo2	105827	NM_001164563|NM_001164602|NM_178114	0.00137099	15.061	89.8673	19.33	0.215095	0.98183	13.1249	94.5799	9.52884	0.100749	5.07e-06	0.0413227	0.0053644	75.8	81	80.3	76.5	78.8	84.3	109.6	101.5	103.4	107.9	93	86.4	78.1	87.1	91.2	102.4	74	82.7	118.7	125.9	90.9	91.8	100.4	91.7
17353143	Rprd1a	225283	NM_144861	0.000781934	15.1309	164.489	56.5274	0.343655	0.800705	13.8909	168.766	27.0826	0.160475	0.000823375	0.615842	0.0454723	152.7	123.8	114.3	119.9	146.8	142	216.3	196.9	233.8	182.9	158.1	186.2	134.3	118	216.5	173.1	131.8	144	203.2	203.5	186.3	211	127.4	176.1
17215834	Dusp28	67446	NM_175118	0.00392365	15.3553	48.3101	10.5422	0.218218	1	9.53148	48.2518	1.31261	0.0272034	0.0167483	0.968567	0.00652783	47	40	39.7	41.8	41.5	44.4	61.3	49.9	57.2	57.2	47.9	51.6	45.2	41.3	56.9	52.5	47.5	45.7	53.1	45.5	46.5	47.2	48.3	49.3
17342868	Fkbp5	14229	NM_010220	0.00173642	15.3987	115.818	142.407	1.22957	0.85847	14.7976	112.58	57.6766	0.512315	5.74e-05	0.820058	0.168084	53.9	39.7	44.2	62	57.3	52.8	217.7	193.2	265.5	222	102.9	78.6	59.3	52.3	188.3	66.7	54.9	47.2	179.2	152.7	226.2	136.2	81.7	106.2
17338684	Mpnd	68047	NM_026530|XM_006524836	0.00233407	15.4083	183.257	25.2736	0.137914	1	12.7251	195.635	4.82078	0.0246417	0.045603	0.0111205	0.119206	183	182.9	164.2	149.2	171.9	177.7	192.8	204.8	195.9	198	186.2	192.4	184.7	214.6	200.7	187.9	196.6	189.8	200.7	197.2	214.8	187.3	192.5	180.8
17451721	Gatc	384281	NM_029645	0.00773511	15.5	934.739	48.3137	0.0516869	0.997222	10.5889	829.656	67.1728	0.0809646	0.0135568	0.00593309	0.0977948	1088.8	996.3	962.4	968.7	750.2	785	809.6	930.6	923	900	995	1107.3	893.5	965.5	629.7	739.1	895.3	825.5	675.8	823.9	756.9	911.5	822.8	1016.3
17547614	Spin1	20729	NM_001283028|NM_001283029|NM_001283030|NM_011462|NM_146043|XM_006516893	0.00881593	15.6028	183.712	36.8	0.200313	1	8.7387	176.876	6.38234	0.0360836	0.54232	0.616857	0.513094	176.8	177.2	151.7	170.4	180.5	165.4	208.1	189.4	193.8	235.5	171.2	184.6	137.9	156.6	257.6	166.4	145.4	193.6	196.1	132	202.5	190.9	128.7	214.8
17225893	Ppip5k2	227399	NM_173760|XM_006529493	0.00194418	15.8182	656.579	159.467	0.242876	1	15.7599	642.917	31.7126	0.0493261	0.00169949	0.604498	0.0446742	527.3	530.6	590.9	536.3	583.6	591.2	766.1	669.4	838.4	915.9	691.8	637.5	531.5	570.1	751	717.9	556.6	576.7	760.3	505.7	724.3	697	626.6	697.6
17538161	Prps1	19139	NM_021463	0.00221528	15.8291	91.1293	18.6849	0.205037	1	14.8797	87.7984	8.32668	0.0948387	0.0574444	0.543723	0.270752	78.2	83.1	69.7	68.8	81.9	90.3	118.9	85.8	104.6	112.2	101	99.1	74.2	91.1	108.3	75.9	79.5	55.3	103.1	106.8	86	95.6	74.7	103.2
17224211	Tns1	21961	NM_001289895|NM_027884|XM_006495874|XM_006495881|XM_006495884	0.000744853	15.8677	323.56	100.308	0.310014	0.990638	17.5	305.155	35.9641	0.117855	1.07e-05	0.153601	0.0062063	211.3	246.6	229.3	246.2	273.4	330.1	391	327.3	481.8	461.7	341.9	342	191.7	192.2	349	291.5	266.1	290.5	287.7	336.7	343.9	355.4	415.2	341.9
17297576	Adk	11534	NM_001243041|NM_134079|XM_006518440|XM_006518441	0.00663773	15.908	3255.33	302.884	0.0930426	0.985007	14.7349	3190.93	105.544	0.0330763	0.00829308	0.246801	0.0600083	3106.9	3139.9	2968.6	2918.3	3001.5	3053.7	3639.2	3374.9	3575.3	3351.2	3588.4	3346.1	3201.1	3057.5	3068.6	3235.5	3166.9	3175.8	3421.1	3014.2	3303	3356	3159.8	3131.6
17279881	Ubxn2a	217379	NM_145441	0.00311705	15.929	327.491	36.0482	0.110074	0.940921	11.0945	323.499	12.6174	0.0390029	0.000708742	0.652768	0.376844	314.8	273.8	309.1	288.1	314.3	324.3	317.9	342.3	395.1	383.5	332	334.7	292.6	284.8	288.8	327.1	317.1	317.3	313.7	272.6	363.1	378.4	330.2	396.4
17333347	Sod2	20656	NM_013671	0.00865818	16.9098	2012.62	138.64	0.0688855	0.933805	14.2745	2038.17	8.43757	0.00413978	0.0586407	0.383321	0.382613	2024.2	2015.8	1996.8	1956.2	1879.4	1864.9	2054.2	2042.2	2187.8	2055.1	2024.3	2050.6	1973.8	1969.6	2173.3	1891.5	1985.1	1991.2	2030.1	2145	2034.3	2049.5	2087.3	2127.2
17527210	Dmxl2	235380	NM_172771	0.00565631	16.979	190.403	31.1718	0.163715	0.993361	14.074	179.146	16.6068	0.0927	0.0214729	0.100347	0.464687	180.9	198.4	161.7	179.7	181.1	165.6	192.9	184.4	221.4	228.7	192	198	171.7	189.7	136.2	197.5	161.8	156.7	199.1	201.6	187.4	193.5	189.3	165.3
17220861	Slc30a1	22782	NM_009579|XM_006497158	0.00268125	16.9842	222.798	38.172	0.17133	1	17.4393	225.476	3.24291	0.0143825	0.0221257	0.780696	0.159854	223.6	193.5	205.7	152.4	218.5	201.3	220.7	239.7	258.6	284.1	248.7	226.7	182.6	205.6	256.9	234.4	224.6	188.9	189.9	234.3	274.1	238.2	258.3	217.9
17332228	Rcan1	54720	NM_001081549|NM_019466	0.000339754	16.996	141.934	68.4268	0.482103	0.941952	14.5926	124.372	14.3272	0.115196	0.00180162	0.175268	0.103694	92.3	108	79.2	94.1	89.7	102.8	130.2	170.4	269.5	226.1	164.9	176	85.7	114.1	122.4	95.1	87.8	98.4	128.9	180.8	168.7	113.7	99	197.8
17244591	4930430F08Rik	68281	NM_175128|XM_006514028	0.00232121	17.2407	79.5317	17.131	0.215398	0.976958	17.4222	76.4185	11.7349	0.153561	0.00862963	0.376769	0.431347	76.7	72.3	72.5	67.6	61.6	65.7	80.6	81	111	89.8	92.3	83.4	77.3	83	68.8	79.3	59.1	73.2	83.2	69.1	78	94.1	67.7	84.2
17241637	Nrbf2	641340	NM_001036293|XM_006513935|XM_006513936|XM_006513937|XM_006513938	0.00213117	17.3448	215.37	33.184	0.154079	1	15.5208	224.053	1.95793	0.00873872	0.0267573	0.284696	0.522284	211.2	214.5	210.2	194.6	183.9	175.9	220.7	217.4	250.9	241.9	218.2	245	204.3	209.8	252.6	223.8	213.6	179.6	225.2	247.9	251.9	216.8	200.9	262.2
17408121	NaN	NaN	NaN	0.000319414	17.7345	88.1824	14.8732	0.168664	0.999928	6.22577	95.527	20.5337	0.214952	0.846316	0.302947	0.137405	81.7	97.9	72.1	75	76.6	78.2	91.6	91.3	100.5	98	96	99.3	94.6	60.6	144.2	89.5	129	91.5	92.6	72.9	94.2	95.1	101.9	80.2
17395345	0610010B08Rik||Gm14295||Gm14305||Gm14308||Gm14326||Gm14391||Gm14410||Gm14419||Gm14430||Gm14432||Gm14434||Gm4724||Gm6710||LOC102633156||LOC628147	100039060||100039123||100043387||100043381||665211||665001||100043403||627901||627914||668030||668039||100043915||626832||102633156||628147	NM_001177543||NM_001205057||NM_001099327||NM_001099349||NM_001190302||NM_001099308|NM_001177480||XR_387519||XR_387518||NM_001100415||NM_001100416||NM_001101804|XM_006530044||NM_001256480||NM_001164689||XR_375385||XR_390302	0.00985051	17.7601	1814.55	22.3472	0.0123156	0.982947	11.621	1730.18	51.6873	0.029874	0.0167628	0.252052	0.527613	1663.5	1447.4	1567.2	1689.6	1756.7	1831	1843.4	1847	2111.3	2016.2	1943.9	2057.5	1814.1	1696.3	1184.8	1654	1679.8	1871.6	1652.8	1547.8	1906.4	2000.4	1590.6	2163.4
17443785	Cnpy4	66455	NM_178612	0.00820875	18.1548	48.2472	5.97396	0.12382	0.999998	9.82558	50.15	2.01415	0.0401625	0.200458	0.332286	0.110474	49.8	45.8	48.2	41.1	40.1	45.6	46.6	45.9	56.1	54.5	52.4	53	55.7	60.6	46.4	55	46.8	46	45.3	56.5	54.2	43.5	41.6	50.2
17456736	Ahcyl2	74340	NM_001171000|NM_001171001|NM_021414|XM_006505179|XM_006505184	0.00983002	18.5	51.2928	5.4097	0.105467	0.885909	0.435421	56.0705	6.03941	0.107711	0.00239877	0.0379348	0.223687	45	43.9	43.8	43.6	48.3	46.1	46.2	47.1	65.4	61	58.1	67.1	54.8	51.6	49.9	63.1	56.7	47	48.4	55.3	52.3	61.2	61.6	71
17201825	NaN	NaN	NaN	0.00653054	18.7517	112.207	21.7111	0.193491	1	14.5	112.853	13.9487	0.123601	0.1021	0.919168	0.183601	115.5	108.9	91.9	94.6	83.3	85.5	139.9	100.6	147.8	114.9	142.3	121.2	111.8	97.7	137	115.4	113.4	94.5	122.3	87	121.6	107.7	124.3	121.7
17437054	Stx18	71116	NM_001289535|NM_001289536|NM_026959|XM_006504111|XM_006504112|XR_376827	0.00820024	19.0614	68.6491	9.10936	0.132694	1	15.6716	66.3451	4.4096	0.0664645	0.00692765	0.129735	0.0135225	70.1	68.7	68.9	63.8	61	52.2	63.1	69.2	79.5	76.5	74.3	76.3	65.7	71.2	66.4	61.1	66.8	64.7	69.6	65.7	67.3	68.9	60.7	68
17549342	Mir5114||Scd2	100628619||20250	NR_039574||NM_009128	0.00134591	19.5	67.2975	14.0495	0.208767	0.998822	10.5988	55.3221	6.78094	0.122572	0.000321883	0.00140808	0.00922539	65.8	68.4	44.1	50.8	46.4	57.5	73.8	66.7	76.4	77.4	88.4	91.9	74	72.9	46	28.2	59.6	53.2	46.2	44.9	52.2	76.7	52.9	57
17405669	NaN	NaN	NaN	0.00358066	19.826	775.384	114.875	0.148152	0.999294	10.5757	779.264	37.6953	0.0483729	0.248809	0.947888	0.448902	820.9	832.8	736.4	789	676.3	541.7	681.7	827.2	822.3	851.5	836.2	888.5	663.3	906.8	349.5	809.2	850.6	818.2	552	791	773.2	1103.3	838	896
17249362	Sar1b	66397	NM_025535	0.00196239	19.9117	2559.02	248.445	0.0970858	1	11.701	2469.08	1.23231	0.000499094	0.00264353	0.0416675	0.00429427	2564.7	2623.9	2474.4	2443.1	2177.6	2161.5	2632.6	2487.5	2898.4	2592	2866.9	2785.7	2668.6	2507	2408	2233.8	2489.6	2511.1	2526.2	2349.9	2486.5	2585	2437.4	2425.9
17356743	Ehd1	13660	NM_010119	0.0010122	20	122.423	12.7487	0.104137	1	10.342	109.824	2.10731	0.0191881	0.064141	0.00859866	0.113769	127.4	115.4	114.7	114.2	107.7	97.7	127.8	118.7	137.6	124.2	141.2	142.6	96.7	110.9	90	122.9	118.7	117.8	97.6	102.9	106	112.7	131.5	110.1
17347210	Memo1	76890	NM_133771|XM_006525108|XM_006525109|XM_006525110|XR_385385|XR_385387|XR_385388	0.00170282	20	158.811	28.0903	0.176879	0.951429	14.3458	62.0913	0.440467	0.00709386	0.0123401	4.45e-10	0.0239795	169	164.6	141.9	126.8	135.8	136.8	138.5	152.3	159.5	169.4	234.5	176.6	49	55.7	64.7	62.1	60.5	55	71.4	61.7	64.2	66.8	70	64
17309268	Ednrb	13618	NM_001136061|NM_001276296|NM_007904	0.00187496	20	103.63	14.8482	0.143281	0.817027	16.4279	95.8501	1.97885	0.0206453	0.000834241	0.0119076	0.0549558	108.3	98.7	104.7	95.5	89.2	81.9	89	97.4	116.3	120.5	121.7	120.2	84.5	99.6	105.6	89.4	83.7	82.2	97.4	106.2	95.3	96.4	99.8	110.1
17467742	Vamp5	53620	NM_001080742|NM_016872	0.00214055	20	76.0616	4.06517	0.0534457	0.999838	4.50004	76.7587	2.29412	0.0298874	0.770081	0.818279	0.622449	77.1	76.5	71.5	71.8	71.7	73.5	72.5	75	77.9	84	83.1	78.3	86.4	78	90.2	65.5	87.9	68.6	73.4	71.3	77.7	66	78.3	77.7
17278854	Mir134	387152	NR_029548	0.00248774	20	44.1507	7.10061	0.160827	1	10.3762	40.892	1.54165	0.0377005	0.0063464	0.064904	0.0327281	40.4	45.9	35.2	38.3	39.8	35.7	45.4	36.5	46.9	49	60.4	56.2	43.1	42	40.3	36.9	37.4	48.9	38.2	35	38.8	45.4	40.5	44.3
17221676	Gm4956	241041	NR_002858	0.00250015	20	228.727	86.1639	0.376711	0.991631	10.4784	244.237	29.5125	0.120836	0.0073493	0.403784	0.173129	212.4	283.2	198.6	209	82.5	164.7	163.4	217.4	218	321.7	364.6	309.3	258.2	238.6	228.5	170.5	277	241	197.8	192.8	220.5	294.3	348.1	263.6
17449673	Naaa	67111	NM_001163687|NM_025972	0.0025057	20	63.1866	6.93909	0.109819	1	6.28227	57.2468	1.19029	0.0207922	0.0515021	0.0133039	0.0291425	66.7	62.1	59.8	54.5	61.3	53.9	60.5	57.9	62.5	70	73.4	75.7	62.1	55.4	48	62.5	61.2	64.3	46.3	52	70.7	60.8	49	54.7
17286732	Tmem14c	66154	NM_025387|XM_006516937	0.00317089	20	931.473	62.6634	0.0672735	0.999993	17.5	954.403	35.7332	0.0374403	0.0142314	0.291091	0.0879243	870.6	960.6	807.1	804.2	795.6	897.5	985.7	954.1	981.8	1019.9	1041.7	1058.9	983.6	979.8	957.8	912.4	861.5	989.7	915.2	1000.5	901.1	1005.7	1004.9	940.8
17445624	Cycs	13063	NM_007808	0.00617186	20	2061.98	180.247	0.0874143	1	11.6798	1954.4	49.1149	0.0251304	0.303533	0.141299	0.218746	2053.6	2110.3	2033.6	1826.4	1777.1	1729.8	2267.3	2009.7	2295.2	2050.5	2287	2303.3	1970.6	1938.2	2075.8	1608.8	1999	2063.6	2128.3	1781.7	2015.3	2047.9	1716.5	2107.2
17408845	Rap1a	109905	NM_145541|XM_006500907	0.0066821	20	487.182	42.9019	0.0880615	1	11.7638	450.642	12.443	0.0276118	0.115843	0.007858	0.0267856	502.6	456.8	470.8	473.7	435.7	416.1	482.9	477.9	507.3	477.7	585.6	559.1	459.2	429.4	457.3	419.1	479	456.1	482.7	433.1	434.4	472.7	397.5	487.3
17270682	1700052K11Rik	73431	NR_027956	0.00842995	20	59.2087	10.4356	0.176251	0.999831	15.5	55.8241	14.9763	0.268277	0.0100152	0.224098	0.0696283	55.5	73.8	53.4	46.9	42.5	50.9	63.5	57	64.1	58.8	64.9	79.1	51.9	46.2	68.3	61	47.7	50.9	56.2	46.7	48.2	54.8	65.3	72.8
17218366	Stx6	58244	NM_021433|XM_006529766	0.00817992	20.2866	119.194	19.209	0.161157	0.999193	8.82663	105.85	6.05143	0.0571701	0.003341	0.00269951	0.0987607	118.8	148	118.4	118.2	102.5	93.2	104	105.2	141	128.5	121.1	131.3	106.5	119.6	104.2	108.8	107.8	114.2	92.8	78.6	110.1	117.8	99.5	110.2
17347903	Mcfd2	193813	NM_139295|NM_176808|XM_006523900	0.000304805	20.5	272.196	33.5578	0.123286	0.88842	20.5	281.476	13.6373	0.0484493	0.00300127	0.254054	0.406439	273	267.7	257.4	255.1	235.3	240.5	250.1	245.9	290.5	293.5	329.5	328.1	265.4	290.1	278.3	265.5	259.8	260.5	249	320.5	304.3	257.9	324.4	302
17304740	Sh3bp5	24056	NM_011894|XM_006519013|XM_006519014	0.00147793	20.5	214.099	20.3095	0.0948603	0.926286	4.03254	198.655	14.5951	0.0734696	0.000201036	0.0010541	0.0120144	222.7	237.2	209.8	199.6	187.3	197.3	200.6	211.6	217.6	222.8	235.1	227.6	221	225.4	161.1	178.6	210.5	209.6	169.6	183.6	194.4	219.6	200.5	210
17442823	Ran	19384	NM_009391	0.00586709	20.5	73.6918	7.36869	0.0999934	1	7.80747	77.4591	0.392253	0.00506401	0.0795536	0.170171	0.357632	75.7	72.2	67.7	68.1	66.8	65.1	75.4	66.8	72	78.8	83.3	92.4	68.7	81.5	79.3	77.5	78.9	78.8	65.8	86.8	72.3	71.9	78.2	89.8
17298488	Oxnad1	218885	NM_145460|XM_006518822	0.00901037	20.5	243.786	45.129	0.185118	0.999995	17.5	207.191	13.5409	0.0653545	0.00289792	0.000162427	0.0157173	252.7	298.6	226.9	218	198.5	182	231.7	246.1	225.2	248.4	311.2	286	217.4	219.8	191	187.8	206.4	208.7	213.8	200.2	194.1	227.2	229.4	190.7
17273806	Sf3b6	66055	NM_025323	0.00465579	20.6318	267.171	24.6844	0.0923917	1	10.2246	258.205	3.1948	0.0123731	0.265743	0.382318	0.627699	268.8	284.6	270.6	264.4	223.6	233.4	261.9	253.9	279.2	292.1	277.9	295.9	268.6	256.3	291.8	211.1	258.9	251.5	245.4	247.9	273.4	290.4	212.4	290.7
17232202	Stx7	53331	NM_016797	8.63e-05	21	135.999	25.6915	0.188909	0.999999	10.7998	129.071	2.26905	0.0175799	0.0227369	0.199383	0.0176505	157.6	146.1	126	113.4	106.7	112.8	124.6	120.5	157.1	139	167.4	160.9	147	151.3	152.5	121.3	121.6	112	113.9	153.5	122.9	128.1	103.1	121.8
17430630	Zcchc17	619605	NM_153160|XM_006503258	0.000123362	21	111.057	16.5799	0.149293	1	12.5919	105.252	1.67723	0.0159354	0.0505755	0.15679	0.0954182	109.5	122.1	104.9	107.1	92.6	96.4	96.5	98.3	125.1	116.1	138.8	125.5	110.2	99.8	96.9	94.2	121.6	101.6	91.2	112.4	117.2	105.1	94.5	118.4
17360877	Fam45a	67894	NM_001167829|NM_026437	0.000292426	21	300.335	62.7717	0.209006	0.831809	4.02668	278.086	32.3876	0.116466	0.000829123	0.0482356	0.00539031	328.9	351.8	308	313.8	222.7	235.9	245.6	281.4	283.1	291.5	370.4	371	352.4	329.8	202.3	238.4	300.5	299.7	261.4	201.6	270.2	306.9	248.4	325.4
17326987	Mrap	77037	NM_029844|XM_006523108	0.000319378	21	408.148	96.6118	0.236708	0.959483	16.5	392.043	70.6561	0.180225	0.000554603	0.276236	0.0200222	450.7	440.9	362.2	410	268.1	365	329.1	334.9	444	424.3	557.9	510.7	436.1	456.1	309.4	319.7	386.8	372.5	328.8	442.8	398.9	420	422	411.4
17547744	Cks2||LOC102641603	66197||102641603	NM_025415||XM_006543476	0.000392854	21	283.202	56.8879	0.200874	0.976566	12.4411	271.605	27.5466	0.101422	0.000281827	0.256732	0.0345653	325.9	319.5	277.5	288	235.3	198	241	275.3	260.7	283.9	365.9	327.5	340.5	383.1	226.8	237.4	242.2	257.8	264.8	259.8	215.6	278.6	250	302.6
17548303	Cks2||LOC102641603	66197||102641603	NM_025415||XM_006543476	0.000392854	21	283.202	56.8879	0.200874	0.976566	12.4411	271.605	27.5466	0.101422	0.000281827	0.256732	0.0345653	325.9	319.5	277.5	288	235.3	198	241	275.3	260.7	283.9	365.9	327.5	340.5	383.1	226.8	237.4	242.2	257.8	264.8	259.8	215.6	278.6	250	302.6
17548955	Cks2||LOC102641603	66197||102641603	NM_025415||XM_006543476	0.000392854	21	283.202	56.8879	0.200874	0.976566	12.4411	271.605	27.5466	0.101422	0.000281827	0.256732	0.0345653	325.9	319.5	277.5	288	235.3	198	241	275.3	260.7	283.9	365.9	327.5	340.5	383.1	226.8	237.4	242.2	257.8	264.8	259.8	215.6	278.6	250	302.6
17449518	NaN	NaN	NaN	0.00091764	21	1020.25	182.748	0.179121	1	9.67608	971.646	20.1501	0.0207381	0.251147	0.327496	0.139485	1183.1	1202.1	942.9	923.1	770.9	899.1	918.6	1008.8	1010.8	958.1	1250.4	1175.1	1007.8	1009.5	1155.2	778	1048.5	876.4	844.9	1189.2	984.9	975.8	917.7	871.9
17502191	Mrpl34	94065	NM_053162	0.00108359	21	232.541	33.7719	0.14523	0.999995	12.8653	237.05	3.50115	0.0147696	0.0513767	0.608757	0.252511	222.3	257.1	225.7	235.2	192.4	202.7	193.8	219.9	238.9	236.9	277	288.8	244.5	248.6	258.6	191.4	225.1	221	217.2	272.3	246	227.3	236	256.6
17548946	Gm6485||H3f3b	624251||15081	XR_375938||NM_008211|XM_006532248	0.00126933	21	986.14	71.1687	0.072169	1	6.25675	887.422	10.7431	0.012106	0.671025	0.00594277	0.227016	1040.9	1045.7	1018.7	963.8	931.4	853.4	984.2	938.9	993.3	963.9	1043.3	1056.1	947.1	889	998.4	775.2	987.3	927	868.7	772.6	859.6	949.1	737.6	937.4
17359966	NaN	NaN	NaN	0.00161538	21	474.35	109.419	0.23067	1	8.62632	432.749	13.7076	0.0316756	0.000483752	0.0258291	0.000604309	528	575.5	410.7	428.6	307.7	439.5	401.2	404.6	553.1	471.2	564	608.1	448.1	411.6	354.9	320.6	552.1	545.7	400.3	444.6	317.2	335.5	495.5	567.1
17307493	Spryd7	66674	NM_025697|XM_006519394	0.00176336	21	190.128	24.8743	0.130829	1	9.3761	185.329	4.95298	0.0267254	0.0098491	0.315037	0.0738203	204.5	216.1	179.5	168.6	176.7	166.8	162.5	184.1	202.9	185.1	219.9	214.9	207.3	189.1	195.6	162.4	192.5	185.2	166.8	181.7	190	192.2	186.5	174.6
17316564	Zfp706	68036	NM_026521	0.00198255	21	567.981	28.4134	0.0500252	1	13.4989	594.073	3.40572	0.00573284	0.66416	0.200706	0.738215	572	588.1	562.2	575	527.6	554.7	531.8	557.3	569.3	566.9	577.8	633.1	618.4	549.6	631	546.7	575.4	562.3	549.9	727.7	567.4	569.5	580.1	650.8
17419222	Snrnp40	66585	NM_025645	0.00261443	21	70.0426	8.11155	0.115809	0.999289	11.8323	67.608	4.77793	0.0706711	0.218642	0.233134	0.0164304	79	74	64.5	70.8	59.5	63.2	61.4	71.6	68.1	71.7	75	81.8	64.7	67.4	68.5	73.1	65.7	62.9	66.8	82.5	68.9	70.8	58.2	61.8
17212080	Pdcl3	68833	NM_026850	0.00420042	21	153.589	21.4911	0.139926	0.883962	8.21224	156.551	1.78417	0.0113967	0.10575	0.638477	0.201746	167	177.5	159.6	147	123.5	126.2	157	137.3	155.2	150.9	173.4	168.5	179.5	165.9	194.8	145.3	141	167	144.3	166.6	133.5	152.1	132.4	156.1
17253616	Pigs	276846	NM_201406	0.00444097	21	90.4189	9.39779	0.103936	0.995137	10.3338	87.1612	5.4457	0.0624785	0.00547065	0.164261	0.157192	100.9	95	87.4	98.3	83.9	76.7	85.7	81.5	87.7	91.5	94.6	101.8	97.7	105.3	86	75.1	79.4	88.5	86.9	87	82.8	79.7	94.7	82.9
17340427	Gm20939	100044193	NM_001024731	0.00444452	21	71.7055	20.578	0.28698	0.988394	11.1623	67.0669	13.4904	0.201148	0.00777419	0.475224	0.419614	83.7	74.3	77.5	53	55.3	52.1	51.1	61.4	82.5	64.8	104.6	100.2	61.5	51	57.1	54.6	66.7	68.8	40.2	38	70.7	107.9	66.5	121.8
17221497	Tceb1	67923	NM_026456|XM_006495561|XM_006495564	0.00536203	21	235.044	26.1015	0.111049	1	13.4156	215.621	4.08459	0.0189434	0.392167	0.0821316	0.630891	239	266	238.4	195	214.1	205.8	222.2	222.5	250.8	236.6	253.3	277	212.7	241.1	270.1	176.8	201.1	203	227.2	192.4	221.5	222.4	194.4	224.8
17421821	Ctnnbip1	67087	NM_001141930|NM_023465	0.00557205	21	104.019	10.9477	0.105246	0.998903	12.5915	103.48	1.96859	0.019024	0.00810534	0.836644	0.174232	113.2	102.4	101.1	99.3	89	93.2	93.5	106.1	98.5	111.1	122.7	118	117.8	107.6	98	89.4	92.6	106.1	103.7	109.8	97.8	104.5	109.7	104.8
17267804	Nme1	18102	NM_008704	0.0068877	21	206.13	18.2114	0.088349	1	8.89726	215.37	4.40767	0.0204656	0.00299209	0.0206544	0.00545374	218.9	216.3	212.5	207.3	192.4	171.3	196.2	206.4	199.6	194.5	225.3	232.9	230.7	242.9	203.3	192.9	210.5	234.6	218.2	215.1	206.8	200.5	207.6	221.3
17514257	Rbm34	52202	NM_172762|XM_006531182|XR_387758	0.00712661	21	89.0702	8.69094	0.097574	0.864522	19.5	81.1964	4.63812	0.0571222	0.0679506	0.0256511	0.824177	91.4	91.5	89.3	88.5	76	81.4	83.7	78.4	105.4	88.4	99.3	95.3	82.4	75.6	69.6	87.5	78.1	68.9	86.8	76.5	80	90.2	80	98.8
17346175	D17Wsu104e	28106	NM_080837	0.00713699	21	232.371	31.6727	0.136302	0.99977	9.52171	236.574	10.4398	0.0441291	0.0186915	0.558317	0.171314	244.7	279.1	235.3	213.4	220.5	177.9	221.2	214.6	221.4	238.9	280	241.3	251.5	260	224.5	203	246.7	246.2	232	203.2	239.8	246.1	234.4	251.6
17470879	LOC102642803||Tpi1	102642803||21991	XR_403773||NM_009415	0.00773539	21	1169.51	106.645	0.0911877	1	11.1142	1081.53	14.5003	0.0134072	0.0293896	0.00292078	0.0148809	1220	1327.7	1218.3	1201.3	1009.4	1039.7	1136	1125.8	1220	1048.3	1259.1	1228.6	1121	1247.4	995.9	962.2	1142.6	1111.2	1060	1167.9	1026.9	1071.4	1072.8	999
17480978	Lamtor1	66508	NM_025605	0.00406875	22	59.6768	13.73	0.230074	0.826621	7.62336	64.3542	1.30829	0.0203295	0.0357944	0.133408	0.100999	66.2	81.3	62.3	59.6	50	42.3	51.1	45.6	59.2	61.8	76.1	60.5	68.3	77.3	72.3	56.7	65.5	63.4	58.4	74.5	59.2	52.1	62.4	62.2
17384322	Psmd5	66998	NM_080554	0.00334051	23	370.989	57.5012	0.154994	1	8.50738	330.759	3.15549	0.00954015	0.00258599	0.00129278	0.0112558	396	410.3	377	325.4	339.6	324	297.1	328.7	407.8	369.6	448.5	427.8	340.1	365.4	257.1	326	368.2	381.9	311.1	278.8	341.5	354.3	334.5	310.1
17281895	Trmt5	76357	NM_029580	0.00358655	23	125.396	23.696	0.18897	0.950326	11.7118	119.215	11.4483	0.0960307	0.011308	0.274056	0.310106	131	143.9	132.7	127.7	110.2	94.7	105.6	93.5	138.2	136	150.8	140.3	130.5	121.7	93.4	112.3	106.3	121.8	97.9	124	121.2	123.1	116.1	162.3

## Sheet: E
transcriptID	geneSymbol	WT_median_exp	KO_median_exp	%Change
17431496	Pnrc2	226.3	219.7	-2.91648
17285691	Hist1h2bb||Hist1h2bc||Hist1h2be||Hist1h2bf||Hist1h2bg||Hist1h2bh||Hist1h2bj||Hist1h2bk||Hist1h2bl||Hist1h2bm||Hist1h2bn||Hist1h2bp||Hist1h2bq||Hist1h2br	532.55	573.35	7.66125
17341378	Zfp942	99.95	100.1	0.150075
17288160	Cdk20	42.55	43.5	2.23267
17449636	NaN	354.4	267	-24.6614
17290997	Hist1h2bl	1002	1100.35	9.81537
17236882	Dusp6	189.5	180.2	-4.90765
17465512	Tmem209	111.7	103.9	-6.98299
17240357	Gtf3c6	187.75	177.1	-5.67244
17439090	NaN	106.8	104.35	-2.29401
17482884	Lcmt1	96.85	99.4	2.63294
17373222	Acp2	473.4	481.75	1.76384
17370455	Nek6	210.1	217.1	3.33175
17424389	Gm13305||Il11ra1||Il11ra2	55.05	50.25	-8.71935
17424431	Gm13305||Il11ra1||Il11ra2	55.05	50.25	-8.71935
17434174	Gm13305||Il11ra1||Il11ra2	55.05	50.25	-8.71935
17434259	Gm13305||Il11ra1||Il11ra2	55.05	50.25	-8.71935
17517500	Fbxo22	219.65	209.6	-4.57546
17341872	Mlst8	69.65	63.5	-8.82986
17223766	Klf7	44.8	47.6	6.25
17497223	Dhx32	117.8	112.65	-4.37182
17222072	Ccdc115	80.6	74.2	-7.94045
17393076	Commd7	51.15	43.95	-14.0762
17391112	Gabpb1	48.85	47.65	-2.4565
17286882	Nol7	90.95	86.2	-5.22265
17402746	Ints12	109.9	108.6	-1.18289
17505252	Cyb5b	1232.3	1079.85	-12.3712
17520043	Cyb5r4	58.8	60.1	2.21088
17419622	Nr0b2	256.55	290.65	13.2918
17482969	D430042O09Rik	95.15	86.7	-8.88071
17504112	Arl2bp	46.75	41.9	-10.3743
17352656	NaN	486.4	447.4	-8.01809
17361404	Dpp3	371.75	359.85	-3.20108
17202107	NaN	49.7	37.6	-24.3461
17529014	NaN	645.8	611.5	-5.31124
17292654	Sptlc1	120.85	118.5	-1.94456
17431502	Lypla2	394.45	398.75	1.09013
17479548	Vps33b	222	191.9	-13.5586
17325651	Igsf11	402.35	378.1	-6.02709
17218643	Serpinc1	3928.7	3868.6	-1.52977
17367807	Nsmf	94.8	93.55	-1.31857
17480829	Arap1	100.6	94.65	-5.91451
17456721	Smo	131.15	109.9	-16.2028
17466488	Tpk1	115.3	114.9	-0.346921
17269498	Nt5c3b	46.75	44.6	-4.59893
17466060	Parp12	213.1	179.8	-15.6265
17249057	Mapk9	206	191.4	-7.08738
17293135	2210016F16Rik	188.05	193.1	2.68546
17450501	Gbp10	146	138.6	-5.06849
17424554	Stoml2	201.55	195.3	-3.10097
17220249	9130409I23Rik	138.85	130.85	-5.76161
17388803	Cat	7430.9	7250.3	-2.43039
17214257	Rqcd1	185.1	171.5	-7.34738
17516194	Vwa5a	155.35	157.8	1.57708
17358324	Kank1	172.2	163.85	-4.84901
17468195	Stambp	91.3	88.6	-2.95728
17528629	Lipc	914.25	881.15	-3.62045
17342219	Ube2i	181.55	183.7	1.18425
17333854	Ppp2r1a	720.6	704.55	-2.22731
17528175	Dis3l	93.1	91.3	-1.9334
17406656	Apoa1bp	719.75	717.5	-0.312609
17300251	Abhd4	421.15	386.45	-8.23934
17462437	Usp18	41.25	45.55	10.4242
17248084	NaN	224.55	235.8	5.01002
17499932	Slc20a2	520.55	487.6	-6.32984
17380340	Nelfcd	111.95	115.75	3.39437
17501041	Casp3	95.8	82.25	-14.1441
17294761	Xrcc4	47.55	46.85	-1.47213
17301342	Ints9	108.25	104.95	-3.0485
17311689	Wdyhv1	60.95	57.15	-6.23462
17513166	Cfdp1	214.25	207.55	-3.12719
17233226	Lilrb4	121.7	141.5	16.2695
17438940	5830473C10Rik	346.55	313.95	-9.40701
17259613	Fn3krp	65.85	63.8	-3.11314
17413573	Grhpr	1008.8	1031.95	2.29481
17474157	Strn4	73.15	71.1	-2.80246
17327995	Carhsp1	279.25	254.8	-8.7556
17444398	Eif2ak1	341.05	348.15	2.08181
17222001	Prim2	67.35	66.5	-1.26206
17246043	Rdh7	2259.95	2206.85	-2.34961
17397297	3110057O12Rik	221.4	200.05	-9.64318
17295944	Ppwd1	232.55	225.9	-2.8596
17407201	Ubap2l	422	401.3	-4.90521
17334474	Spsb3	42.95	43.45	1.16414
17361164	Rad9a	70	67.75	-3.21429
17453124	Psph	43.5	42.6	-2.06897
17375161	Tmem62	84	82.3	-2.02381
17324693	NaN	183.05	167.15	-8.68615
17465557	Copg2	288.5	287.8	-0.242634
17514004	Nup133	74.6	69.9	-6.30027
17356434	Fibp	85.7	83.65	-2.39207
17271168	Prkca	54.9	56	2.00364
17447646	Slc2a9	124.4	120.95	-2.77331
17231946	Bclaf1	399	379.2	-4.96241
17472990	Ipo8	384.8	375.4	-2.44283
17444506	Trrap	116.7	122.7	5.14139
17245923	Lrp1	1017.1	1003.45	-1.34205
17293650	Slc35d2	633.1	593.2	-6.30232
17407334	NaN	183.35	177.35	-3.27243
17215137	Dis3l2	101.65	98.2	-3.394
17447803	Fbxl5	152.65	152.65	0
17324322	Ahsg	8769.95	8758.3	-0.13284
17376167	Sirpa	82.6	83	0.484262
17438621	Ugt2b35	1313.8	1206.6	-8.15954
17496947	Fgfr2	222.95	215	-3.56582
17429008	St3gal3	435.5	404.9	-7.02641
17240323	AI317395	790.75	812.65	2.76952
17420429	NaN	283.85	270.25	-4.79126
17483084	Mapk3	339.9	333.55	-1.8682
17315558	Copz1	1100.35	962.1	-12.5642
17214409	Fam134a	524.25	518.2	-1.15403
17319607	Naga	126.8	131.4	3.62776
17290797	Cdk13	434.9	417.95	-3.89745
17223666	Ino80d	170.55	180.35	5.74612
17482828	Tnrc6a	157.2	149.85	-4.67557
17446561	LOC102638633	60.15	57.5	-4.40565
17522736	Glb1||Tmppe	41	41.2	0.487805
17364772	Mms19	111.7	107.5	-3.76007
17273604	Asxl2	204.75	217.7	6.32479
17454766	Rnf216	173.65	173.15	-0.287936
17514691	Mtmr2	220.6	214.35	-2.83318
17228751	Rabgap1l	97	97.7	0.721649
17311533	Deptor	1061.5	1065.95	0.419218
17281312	Slc25a21	217	198	-8.75576
17271350	Abca8a	538.55	570.2	5.87689
17225460	Rab17	64.1	66	2.96412
17449532	NaN	1099.6	1199.65	9.09876
17224071	Fn1	3141.3	3081.4	-1.90685
17462318	Kdm5a	105.2	113.25	7.65209
17413958	Stx17	175.95	179.75	2.1597
17480292	Nars2	136.35	132.15	-3.08031
17249726	Rapgef6	70	73.2	4.57143
17359504	Hoga1	654.75	631.45	-3.55861
17507955	Atp7b	151.1	144.8	-4.16942
17367900	NaN	267.1	246.5	-7.71247
17388551	Alkbh3	112.15	114	1.64958
17383284	Vav2	134.5	130.7	-2.82528
17421600	Mtor	213.3	230.2	7.92311
17255118	Mbtd1	76.85	74.05	-3.64346
17456176	Met	610.05	619.95	1.62282
17355366	Smad4	280.55	282.85	0.819818
17458813	Aqp1	327.05	322.45	-1.40651
17383540	Zdhhc12	139.85	144.55	3.36074
17298407	Bap1	107.05	105.45	-1.49463
17232003	Hbs1l	391.4	371	-5.21206
17290565	Mtr	47.2	45.45	-3.70763
17396677	Pik3ca	337.9	337.4	-0.147973
17416643	Zcchc11	180.65	189.15	4.70523
17256754	Nbr1	834.1	819.15	-1.79235
17409753	Agl	260.5	262.2	0.652591
17254547	Bcas3	109.15	105.85	-3.02336
17449552	NaN	150.8	159.4	5.70292
17368550	Rxra	947.1	980.5	3.52655
17495340	Sox6	67.6	68.8	1.77515
17526038	Arhgef12	785.15	788	0.362988
17335204	Anks1	60.05	60.6	0.915903
17496514	Mvp	75.1	73.6	-1.99734
17275718	Mia2	1534.35	1496.8	-2.44729
17288812	2210408I21Rik	40.25	44.2	9.81366
17297100	Kctd6	73.65	73.95	0.407332
17330614	Slc35a5	68.6	67.7	-1.31195
17392472	Ralgapa2	203.55	213	4.64259
17252849	Smg6	113.15	114.6	1.28148
17444855	Pan3	229.45	231.8	1.02419
17222913	Nab1	198.7	197	-0.855561
17240005	Rnf146	59.95	60.3	0.58382
17379037	Plcg1	158.6	155.6	-1.89155
17333206	Park2	44.35	50.7	14.3179
17493730	Rnf169	130.75	126.2	-3.47992
17294991	Jmy	209.9	219.1	4.38304
17515715	Zbtb44	548.55	583.75	6.41692
17484099	NaN	630.25	630.35	0.0158667
17452818	Sbno1	346.9	344.2	-0.778322
17466075	Kdm7a	156.45	160.1	2.33301
17425836	Ptbp3	568.05	553.4	-2.579
17378272	Raly	140.9	144.85	2.80341
17484101	NaN	639.65	590.3	-7.71516
17374098	Lgr4	521.2	499.45	-4.17306
17435348	Slc4a2	69.35	72	3.8212
17419354	Srsf4	176.05	168.45	-4.31696
17357534	NaN	1555.7	1611.6	3.59324
17484094	Zranb1	402.75	422.95	5.01552
17529076	Slc17a5	674.9	660.65	-2.11142
17308626	Lrch1	111.2	99.4	-10.6115
17484102	NaN	606.95	640.8	5.57707
17484105	NaN	713.4	669.8	-6.11158
17244514	Nudt4	1193.7	1219.3	2.14459
17218620	Rc3h1	373.35	370.7	-0.70979
17548561	Hist4h4	58.45	69.65	19.1617
17276254	NaN	948.05	1054.4	11.2178
17355435	Scarna17	861.85	1008.3	16.9925
17353032	Garem	228.2	221.4	-2.97984
17282776	Irf2bpl	96.5	110.7	14.715
17548321	LOC102638481	39.1	34.4	-12.0205
17493681	Snord15b	921.8	1117	21.176
17414428	Gng10	107.7	102.3	-5.01393
17297196	Atxn7	91.5	92.85	1.47541
17265306	Slc25a11	634.75	586.55	-7.59354
17260440	Snora5c	290.45	413.1	42.2276
17276884	4933426M11Rik	148.85	144.8	-2.72086
17222527	Tbc1d8	81.1	77.6	-4.31566
17442780	Glt1d1	108.95	119.5	9.68334
17517914	Nptn	423.3	432.1	2.0789
17442284	Mlxip	56.1	60.15	7.21925
17394047	Serinc3	2597.4	2451	-5.63641
17453533	NaN	550.65	680.25	23.5358
17330323	Nr1i2	326	376.2	15.3988
17344124	NaN	6616.8	7425.1	12.2159
17513590	Fbxo31	229.35	255.9	11.5762
17270807	Smarcd2	51.1	52.9	3.5225
17428801	Snord55	1552.1	1949.3	25.5911
17290121	Paip1	350.05	370.2	5.75632
17409649	Vcam1	72.7	81.95	12.7235
17380199	Rbm38	43.45	41.95	-3.45224
17240330	Slc16a10	488.15	481.6	-1.3418
17206455	NaN	473.1	562	18.791
17442428	Hip1r	62	60.15	-2.98387
17489707	Cebpg	257	277.85	8.11284
17441808	NaN	736.1	1043.95	41.8218
17320967	Amigo2	85.35	91.45	7.14704
17353143	Rprd1a	155.4	174.6	12.3552
17215834	Dusp28	47.45	47.35	-0.210748
17342868	Fkbp5	70.3	93.95	33.6415
17338684	Mpnd	184.6	194.55	5.39003
17451721	Gatc	946.5	824.7	-12.8685
17547614	Spin1	178.85	178.65	-0.111826
17225893	Ppip5k2	614.35	661.8	7.72361
17538161	Prps1	88.05	88.55	0.567859
17224211	Tns1	328.7	314.1	-4.44174
17297576	Adk	3243	3171.35	-2.20937
17279881	Ubxn2a	321.1	317.2	-1.21457
17333347	Sod2	2024.25	2032.2	0.392738
17527210	Dmxl2	188.2	188.35	0.0797024
17220861	Slc30a1	222.15	229.45	3.28607
17332228	Rcan1	119.1	113.9	-4.36608
17244591	4930430F08Rik	78.65	77.65	-1.27146
17241637	Nrbf2	215.95	220.3	2.01436
17408121	NaN	91.45	93.4	2.13231
17395345	0610010B08Rik||Gm14295||Gm14305||Gm14308||Gm14326||Gm14391||Gm14410||Gm14419||Gm14430||Gm14432||Gm14434||Gm4724||Gm6710||LOC102633156||LOC628147	1837.2	1688.05	-8.11833
17443785	Cnpy4	47.4	48.5	2.32068
17456736	Ahcyl2	46.65	55.05	18.0064
17201825	NaN	111.9	114.4	2.23414
17437054	Stx18	69.05	66.6	-3.54815
17549342	Mir5114||Scd2	67.55	53.05	-21.4656
17405669	NaN	821.6	813.7	-0.961538
17249362	Sar1b	2578.35	2488.05	-3.50224
17356743	Ehd1	121.45	110.5	-9.01606
17347210	Memo1	155.9	63.05	-59.5574
17309268	Ednrb	101.7	96.9	-4.71976
17467742	Vamp5	75.75	77.7	2.57426
17278854	Mir134	42.9	40.4	-5.82751
17221676	Gm4956	214.9	239.8	11.5868
17449673	Naaa	61.7	58.1	-5.83468
17286732	Tmem14c	957.35	968.8	1.19601
17445624	Cycs	2052.05	2007.15	-2.18806
17408845	Rap1a	477.8	456.7	-4.41607
17270682	1700052K11Rik	57.9	53.35	-7.85838
17218366	Stx6	118.6	108.3	-8.68465
17347903	Mcfd2	262.55	271.9	3.56123
17304740	Sh3bp5	214.6	205.05	-4.45014
17442823	Ran	72.1	78.5	8.87656
17298488	Oxnad1	238.9	207.55	-13.1226
17273806	Sf3b6	269.7	257.6	-4.48647
17232202	Stx7	132.5	122.35	-7.66038
17430630	Zcchc17	108.3	103.35	-4.57064
17360877	Fam45a	299.75	284.95	-4.93745
17326987	Mrap	417.15	405.15	-2.87666
17547744	Cks2||LOC102641603	280.7	258.8	-7.80192
17548303	Cks2||LOC102641603	280.7	258.8	-7.80192
17548955	Cks2||LOC102641603	280.7	258.8	-7.80192
17449518	NaN	983.45	980.35	-0.315217
17502191	Mrpl34	230.45	240.25	4.25255
17548946	Gm6485||H3f3b	988.75	908	-8.16688
17359966	NaN	455.35	428.1	-5.98441
17307493	Spryd7	184.6	187.8	1.73348
17316564	Zfp706	568.1	572.45	0.76571
17419222	Snrnp40	71.2	67.1	-5.75843
17212080	Pdcl3	156.1	154.1	-1.28123
17253616	Pigs	89.6	86.45	-3.51562
17340427	Gm20939	69.55	64	-7.97987
17221497	Tceb1	237.5	217.1	-8.58947
17421821	Ctnnbip1	101.75	104.65	2.85012
17267804	Nme1	206.85	212.8	2.87648
17514257	Rbm34	88.9	80	-10.0112
17346175	D17Wsu104e	228.35	242.95	6.39369
17470879	LOC102642803||Tpi1	1209.8	1072.1	-11.382
17480978	Lamtor1	60.05	62.9	4.74604
17384322	Psmd5	373.3	337.3	-9.64372
17281895	Trmt5	131.85	121.45	-7.88775

## Sheet: F
transcriptID	geneSymbol	geneID	refSeqID	WT_CirOmics_pvalue	WT_CirOmics_phase	WT_CirOmics_baselineEXP	WT_CirOmics_AMP	WT_CirOmics_relativeAMP	KO_CirOmics_pvalue	KO_CirOmics_phase	KO_CirOmics_baselineEXP	KO_CirOmics_AMP	KO_CirOmics_relativeAMP	time_Pvalue	genotype_Pvalue	timeXgenotype_Pvalue
17495320	Cyp2r1	244209	NM_177382|NR_110407|NR_110408|XM_006507838|XM_006507839	0.013815	1.00003	209.279	24.2881	0.116056	0.244842	7.32249	208.476	16.0617	0.0770437	0.00760366	0.927934	0.277371
17365410	Cyp17a1	13074	NM_007809	0.015354	16.9326	205.803	105.763	0.513905	0.999837	14.707	129.439	15.0698	0.116424	0.0210155	0.00411682	0.068305
17475487	Cyp2a12	13085	NM_133657	0.0263562	21	6239.85	181.289	0.0290535	0.999991	11.5364	5929.73	51.5054	0.00868595	0.0111424	0.000652912	0.00220536
17364463	Cyp2c70	226105	NM_145499	0.0309894	20.0763	5692.82	762.51	0.133942	0.990209	2.95256	5570.67	217.827	0.0391026	0.00276874	0.328659	0.00876021
17213428	Cyp20a1	77951	NM_030013	0.046035	8.35564	152.016	6.29909	0.0414371	0.309457	7.73901	145.442	1.41114	0.00970243	0.000604829	0.233363	0.039298
17454193	Cyp3a13	13113	NM_007819	7.95361e-05	18.5196	1164.34	177.603	0.152536	0.000671834	20	1126.95	249.217	0.221142	4.42229e-06	0.261761	0.124936
17423051	Cyp7a1	13122	NM_007824|XM_006537603	0.000875664	14.0426	2109.65	2124.74	1.00716	0.00141481	14.0062	1552.8	1725.77	1.11139	1.52179e-05	0.0330953	0.440109
17475360	Cyp2b10	13088	NM_009999	0.0101837	17.7535	212.826	184.974	0.86913	0.0782271	3.68401e-05	97.2081	47.2839	0.486419	0.00847374	0.00126562	0.00804241
