# Supplementary material for: Neural clocks and Neuropeptide F/Y regulate circadian gene expression in a peripheral metabolic tissue
Source: eLife. 2016 Apr 14;5:e13552. doi: 10.7554/eLife.13552 (PMC4862751; doi:10.7554/eLife.13552)
Supplement: Table 2—source data 1. — DOI: http://dx.doi.org/10.7554/eLife.13552.017 [file elife-13552-table2-data1.xlsx]

## Sheet: table 2 data
transcriptID	Gene	X5207_58206_w1zt0_MoGene2.0.CEL	X5207_58212_w2zt0_MoGene2.0.CEL	X5207_58207_w1zt4_MoGene2.0.CEL	X5207_58213_w2zt4_MoGene2.0.CEL	X5207_58208_w1zt8_MoGene2.0.CEL	X5207_58214_w2zt8_MoGene2.0.CEL	X5207_58209_w1zt12_MoGene2.0.CEL	X5207_58215_w2zt12_MoGene2.0.CEL	X5207_58210_w1zt16_MoGene2.0.CEL	X5207_58216_w2zt16_MoGene2.0.CEL	X5207_58211_w1zt20_MoGene2.0.CEL	X5207_58217_w2zt20_MoGene2.0.CEL	X5207_58194_n1zt0_MoGene2.0.CEL	X5207_58200_n2zt0_MoGene2.0.CEL	X5207_58195_n1zt4_MoGene2.0.CEL	X5207_58201_n2zt4_MoGene2.0.CEL	X5207_58196_n1zt8_MoGene2.0.CEL	X5207_58202_n2zt8_MoGene2.0.CEL	X5207_58197_n1zt12_MoGene2.0.CEL	X5207_58203_n2zt12_MoGene2.0.CEL	X5207_58198_n1zt16_MoGene2.0.CEL	X5207_58204_n2zt16_MoGene2.0.CEL	X5207_58199_n1zt20_MoGene2.0.CEL	X5207_58205_n2zt20_MoGene2.0.CEL	WT_CirOmics_pvalue	WT_CirOmics_phase	WT_CirOmics_baselineEXP	WT_CirOmics_AMP	WT_CirOmics_relativeAMP	KO_CirOmics_pvalue	KO_CirOmics_phase	KO_CirOmics_baselineEXP	KO_CirOmics_AMP	KO_CirOmics_relativeAMP	time_Pvalue	genotype_Pvalue	timeXgenotype_Pvalue
17503756	Rbl2	350.8	355.2	378.7	385.5	446.3	442.5	427.7	415.5	344	294.9	254.7	235.9	328.9	348.5	281.8	357.4	356.1	418.7	384.2	374.2	303.3	325.4	268.4	273.9	0.000294921	8.94469	360.966	78.2897	0.21689	0.075298	9.19835	335.087	44.2572	0.132077	9.00332e-06	0.0208014	0.143264
17287733	Ddx46	259.4	240	322.4	295.8	315.4	337	329	269	216.8	234.3	219	175.7	257	240.6	224.6	284.8	282.2	268.5	329.4	332.3	255.7	273.9	228.9	228.9	0.000665448	7.77437	267.826	61.331	0.228996	0.175582	11.4614	267.23	42.2086	0.157949	0.000248941	0.948505	0.0291174
17235227	Cirbp	57.3	59.2	67.8	60.6	73.9	58.8	58.9	46.6	41.1	44.6	44.5	42.7	63.7	57.7	56.6	53.6	58.5	65.1	55	46.6	45.6	52.1	45.3	39	0.00365722	6.278	54.651	10.2715	0.187947	0.092385	7.82667	53.2186	2.95702	0.0555636	0.000605236	0.526132	0.478693
17311807	Sqle	426.5	421.4	145.1	106.8	125.3	90.4	83.9	193	193.7	201.3	549.9	402.7	235.9	327.5	126.7	122.5	286.2	223.8	98.8	82.6	147.5	257.7	324.8	253.5	0.00385366	21	244.997	193.488	0.789757	0.768461	9.42639	207.288	64.3268	0.310326	2.43007e-05	0.104001	0.00955341
17365314	Ldb1	204.3	202.1	199.5	235.5	266.9	244.2	267.7	244.6	244.2	232.7	184.7	180.3	159.7	185.2	264.9	219.9	197.6	223.7	257.1	266.9	212.4	220.9	151.4	209.2	0.0066739	10.3783	225.56	37.0293	0.164166	0.150255	12.0467	214.087	36.5811	0.17087	0.000953396	0.180182	0.210676
17475360	Cyp2b10	110.3	231.8	86.4	87	76.8	48.2	281.6	95.6	538.2	413	383.6	201.5	112.5	143.8	161	82.2	57.2	73.8	83.7	27.7	71.2	87.7	133.8	131.9	0.0101837	17.7535	212.826	184.974	0.86913	0.0782271	3.68401e-05	97.2081	47.2839	0.486419	0.00847374	0.00126562	0.00804241
17331429	Actg1	135.2	179.4	129	123.6	136.8	149.9	161.4	103	405.5	447.7	361.1	327.3	121.4	124.1	126	110.4	114.8	124.8	91.4	110	286.8	264.4	252.2	496.9	0.0152598	18.5591	221.657	104.077	0.469541	0.35698	1.52007	185.272	94.7707	0.511522	2.39277e-05	0.123747	0.333706
17290173	Hmgcs1	2046.8	2089.2	803	700	813.9	622.5	459.4	619.8	494	420.6	1940.5	933.2	1193.3	1446.9	562.7	719	1013.3	1037.1	370.2	399.6	440.5	637.4	849.4	671.4	0.0230356	0.500037	995.237	683.473	0.686744	0.162471	4.83334	778.398	64.571	0.0829537	5.53713e-05	0.0385988	0.0405848
17239493	Heca	266.3	208.2	249.1	227.8	288.5	285.3	262.1	283.6	275.6	248.9	217.3	192	255.7	246.1	318.7	315.3	260.6	280.2	297.4	319.1	256.5	246.7	251.8	232.6	0.0264888	9.30304	250.379	33.0877	0.132151	0.192074	10.9287	273.39	23.6027	0.0863336	0.00114942	0.0065431	0.0188974
17232235	Ctgf	29.3	36.2	35.7	50.2	37.6	38.1	69.2	59.7	45.3	49.9	29.4	36.5	32.5	46	48.5	41	31.1	47.1	53.1	59.6	38.3	41.6	28.8	43.9	0.0331327	13.1796	43.0879	15.6884	0.364103	0.998353	11.5176	42.6338	6.49664	0.152382	0.00263914	0.877423	0.612688
17268729	Fbxl20	77.4	65.4	87	100.2	113	104.6	68.1	80.7	48.2	51.2	52.5	46.1	83.9	89.1	94.8	78.6	84.6	74.2	74.9	72.3	62.6	57.9	59.9	50.2	8.76169e-05	7.66227	74.5287	25.2231	0.338435	0.0286831	3.3539	73.5949	1.78849	0.0243018	4.56066e-06	0.743346	0.0072886
