# Supplementary material for: Neural clocks and Neuropeptide F/Y regulate circadian gene expression in a peripheral metabolic tissue
Source: eLife. 2016 Apr 14;5:e13552. doi: 10.7554/eLife.13552 (PMC4862751; doi:10.7554/eLife.13552)
Supplement: Supplementary file 1. — MetaCycle p-value, phase, baseline expression (baselineEXP), and relative amplitude (relativeAMP) are calculated for each gene in wild type and NPY KO animals. DOI: http://dx.doi.org/10.7554/eLife.13552.020 [file elife-13552-supp1.csv]

transcriptID	geneSymbol	geneID	refSeqID	WT_CirOmics_pvalue	WT_CirOmics_phase	WT_CirOmics_baselineEXP	WT_CirOmics_AMP	WT_CirOmics_relativeAMP	KO_CirOmics_pvalue	KO_CirOmics_phase	KO_CirOmics_baselineEXP	KO_CirOmics_AMP	KO_CirOmics_relativeAMP	X5207_58206_w1zt0_MoGene2.0.CEL	X5207_58212_w2zt0_MoGene2.0.CEL	X5207_58207_w1zt4_MoGene2.0.CEL	X5207_58213_w2zt4_MoGene2.0.CEL	X5207_58208_w1zt8_MoGene2.0.CEL	X5207_58214_w2zt8_MoGene2.0.CEL	X5207_58209_w1zt12_MoGene2.0.CEL	X5207_58215_w2zt12_MoGene2.0.CEL	X5207_58210_w1zt16_MoGene2.0.CEL	X5207_58216_w2zt16_MoGene2.0.CEL	X5207_58211_w1zt20_MoGene2.0.CEL	X5207_58217_w2zt20_MoGene2.0.CEL	X5207_58194_n1zt0_MoGene2.0.CEL	X5207_58200_n2zt0_MoGene2.0.CEL	X5207_58195_n1zt4_MoGene2.0.CEL	X5207_58201_n2zt4_MoGene2.0.CEL	X5207_58196_n1zt8_MoGene2.0.CEL	X5207_58202_n2zt8_MoGene2.0.CEL	X5207_58197_n1zt12_MoGene2.0.CEL	X5207_58203_n2zt12_MoGene2.0.CEL	X5207_58198_n1zt16_MoGene2.0.CEL	X5207_58204_n2zt16_MoGene2.0.CEL	X5207_58199_n1zt20_MoGene2.0.CEL	X5207_58205_n2zt20_MoGene2.0.CEL
17340099	Abcg8	67470	NM_001286005|NM_026180|NR_104382	9.96E-07	7.73E+00	5.77E+02	2.79E+02	4.84E-01	9.00E-04	7.99E+00	5.06E+02	1.47E+02	2.90E-01	503.9	439.7	740.3	788.1	852.7	858.5	675	712.9	394.5	350.7	277.4	330.9	488.9	544.6	492.2	689.3	640.2	688.7	564.3	612.9	412.2	404.2	285	249.4
17483471	Hsd3b7	101502	NM_001040684|NM_133943	1.00E-06	3.21E+00	9.76E+02	4.06E+02	4.16E-01	2.34E-02	4.80E+00	9.11E+02	9.85E+01	1.08E-01	1213.1	1255.6	1273.8	1316.1	1078.4	1009.5	714.3	678.3	646.7	599.8	984.8	944.7	1160.6	1243.9	924.5	1117.4	1126.8	1043.8	625.6	775.8	697.8	663.4	820.8	731.4
17303625	Nr1d2	353187	NM_011584	1.02E-06	9.30E+00	2.33E+02	2.01E+02	8.65E-01	8.43E-04	1.06E+01	2.52E+02	1.97E+02	7.78E-01	74.6	71.2	283.3	303.7	459.4	404.2	341.5	398.1	190	161.9	54.5	47.9	85	83.5	190.1	282.6	431.5	409.2	399.5	458.7	255.7	255	69.6	109.3
17302754	Mbnl2	105559	NM_175341|NM_207515	1.03E-06	1.55E+01	3.58E+02	1.22E+02	3.39E-01	3.61E-02	1.39E+01	3.73E+02	8.55E+01	2.29E-01	282.8	262.2	260.3	248.1	289.1	323.6	446	451.3	471.1	475.3	399	388.5	282.7	329.9	296.9	284.4	317.3	291.5	533.7	469.8	447.5	418.3	359.8	447.6
17230408	Adck3	67426	NM_001163290|NM_023341|XM_006496961|XM_006496963	1.12E-06	1.00E+00	5.66E+02	2.16E+02	3.82E-01	1.02E-04	1.00E+00	5.31E+02	1.79E+02	3.37E-01	797.8	862.7	718.8	750.9	474.5	507.4	359.7	352.3	401.4	405.9	614.3	544.2	770.6	794.1	601.9	624.2	498.2	537.6	319.5	362.5	364.6	399.2	615	487.2
17272594	Tk1	21877	NM_001271729|NM_009387|XM_006533149|XM_006533151	1.13E-06	1.36E+01	1.59E+02	7.51E+01	4.73E-01	1.71E-06	1.58E+01	1.51E+02	7.32E+01	4.83E-01	109.6	100.6	111.7	112.6	159.2	164.2	220.5	234.8	212.5	209.9	143.2	125.3	111.7	124.1	99.1	91.6	125.3	142.8	178.7	167.3	237.5	232.7	160.7	146.1
17518526	Clpx	270166	NM_001044389|NM_011802|XR_379423	1.21E-06	3.68E-05	5.71E+02	3.20E+02	5.60E-01	1.97E-04	1.00E+00	5.62E+02	3.25E+02	5.79E-01	943.8	909.7	683.6	516.4	391.2	334.9	288.3	302.1	460	476.9	802.4	738.2	843.8	883.7	889.1	757	408	358.7	269.7	299.9	368.4	370.4	678.3	619.7
17266520	Lgals9	16859	NM_001159301|NM_010708	1.46E-06	3.47E+00	3.63E+03	1.26E+03	3.45E-01	8.45E-02	5.11E+00	3.34E+03	1.72E+01	5.16E-03	4382.2	4178.2	4401.6	5130.5	3620.4	3854.8	2678	3217	2433.2	2574.4	3611.8	3525.3	4294.6	4538.5	3295.1	3621.6	3888.7	3718.7	2382.1	3134.4	2655	2584.1	3008.2	2909.5
17347729	Abcg5	27409	NM_031884	5.36E-06	9.04E+00	6.23E+02	2.33E+02	3.74E-01	1.26E-02	1.14E+01	5.46E+02	1.62E+02	2.97E-01	457.8	459.1	714	765.4	875.8	852.2	766.6	742.6	500.6	540.9	413.2	384.4	478	514.8	526.6	627.3	561	631.5	662.9	786.6	584.7	535.8	346.9	296.5
17295130	F2r	14062	NM_010169	5.67E-06	3.19E+00	4.70E+02	1.40E+02	2.97E-01	5.23E-02	5.71E+00	4.64E+02	6.14E+01	1.32E-01	582.9	550.4	586.2	579.7	505.3	495.8	369.7	373.8	317.5	369.4	467.5	447.5	736.3	655.9	439.4	472.2	526.3	501	312.1	426.2	301.1	374.9	432.6	392.6
17252689	Spata22	380709	NM_001045531	5.71E-06	2.98E+00	7.80E+01	5.20E+01	6.67E-01	2.89E-04	2.00E+00	7.60E+01	2.62E+01	3.44E-01	123	115.3	127.6	124.5	97.8	74.4	44.6	36.8	30.5	25.5	61.2	74.6	108.6	135	100.5	101	83.6	91.3	50.3	43.6	38.6	41	61	57.9
17426981	Plin2	11520	NM_007408|XM_006537557	6.00E-06	1.00E+00	6.44E+02	2.50E+02	3.87E-01	7.17E-04	1.14E+00	6.84E+02	2.09E+02	3.05E-01	818.6	891.6	798.1	799.9	566.3	517.8	401.5	409.5	537.4	512.8	792.8	684	904.6	889.3	872.9	1016.7	646.7	525.1	418.6	598	498.6	503.2	658.2	681.3
17494894	St5	76954	NM_001001326|NM_029811|NR_037617|XM_006508321|XM_006508323|XM_006508325|XM_006508327	6.26E-06	3.68E-05	1.08E+02	6.62E+01	6.16E-01	7.09E-05	1.00E+00	1.12E+02	7.75E+01	6.89E-01	160.1	181.3	147.9	131.8	57.2	56.1	53.8	53.7	70.8	87.5	151	138.8	186.2	203.4	165.5	142.7	74.5	63.6	41	51.9	62.1	81.4	143.7	133.4
17237762	Avpr1a	54140	NM_016847	6.36E-06	3.68E-05	2.51E+02	1.38E+02	5.50E-01	3.22E-05	1.00E+00	2.31E+02	1.25E+02	5.44E-01	411.6	374.8	309.8	271.9	208.4	162.8	95.8	120.9	228.9	171.2	333.5	322.2	291.4	393.5	283.7	358.4	207.6	191.3	106	100.8	145.1	160	290.6	239.6
17503942	Mt1	17748	NM_013602|XM_006530752	6.38E-06	1.35E+01	4.31E+02	4.46E+02	1.04E+00	3.56E-01	1.21E+01	4.45E+02	1.75E+02	3.94E-01	128	87.5	109.9	214.8	476.7	423.6	927.9	781.6	748.7	713.2	282.8	276.3	120.1	189.2	1305.2	290.9	277.3	321	848.6	680.8	494	277.3	223.2	312.8
17503507	Lonp2	66887	NM_001168591|NM_025827	6.43E-06	3.74E+00	1.53E+03	4.82E+02	3.15E-01	5.12E-02	5.46E+00	1.51E+03	1.22E+02	8.12E-02	1688.9	1858.9	1905.8	1948.8	1737.9	1612.9	1306.6	1183.2	1113.6	1061.9	1535.1	1406.4	1793.2	1830.7	1532.2	1762.6	1790.7	1722.1	1238.1	1385.2	1138.6	1275.5	1369.7	1224.3
17440312	Fgfrl1	116701	NM_001164259|NM_054071	6.48E-06	7.91E+00	1.49E+02	5.20E+01	3.50E-01	1.32E-02	8.53E+00	1.41E+02	4.07E+01	2.89E-01	134.6	126.8	162.5	183.9	214.4	215.3	165.7	158.5	113.1	106.8	101	101.1	125	138.4	131.1	151.9	180.4	198.7	135.9	215.6	93.7	114.8	111.9	91.8
17461023	Nr2c2	22026	NM_011630|XM_006505903|XM_006505904|XM_006505908	6.64E-06	7.72E+00	1.49E+02	2.94E+01	1.97E-01	4.73E-01	8.36E+00	1.64E+02	1.99E+00	1.22E-02	145.6	141.8	170.6	169	182.4	184.9	147.4	165.8	128.5	116.7	110.8	125	191.4	187.3	173.8	223.9	156.5	152.2	160.8	188.3	129.7	127.2	160.6	114.6
17309099	Klf12	16597	NM_010636	6.79E-06	3.65E+00	3.32E+02	1.02E+02	3.07E-01	7.35E-02	1.00E+00	3.50E+02	4.64E+01	1.33E-01	377.2	380.7	417.9	432.8	365.5	323.3	270.3	289.3	234.8	244	331.1	318.2	450.4	387.7	427.2	396.8	307.4	351.2	247.8	400.4	252.2	296.9	359	317
17422039	Klhl21	242785	NM_001033352	7.20E-06	9.51E+00	6.90E+01	2.19E+01	3.17E-01	5.68E-03	1.16E+01	7.10E+01	1.94E+01	2.74E-01	51.8	61.8	69.2	70	96.1	86.3	82.2	90.5	62.4	67.8	44.7	45.5	53	50.5	84.1	78.1	77.3	93.3	83	98.7	61.9	62.6	54.8	54.6
17500716	Slc7a2	11988	NM_001044740|NM_007514|XM_006509251|XM_006509252	7.44E-06	9.17E+00	5.92E+02	2.92E+02	4.93E-01	7.54E-03	1.09E+01	5.88E+02	2.04E+02	3.46E-01	415.1	436.8	571.9	672.4	947	971.6	824.2	718.5	459.7	415.8	382	284.5	404.8	442.3	656.8	738	602.7	733.4	840.4	852.7	522.9	492.1	428.8	344.3
17253972	Psmd11	69077	NM_178616	7.79E-06	1.00E+00	8.65E+02	1.90E+02	2.19E-01	6.95E-06	1.00E+00	8.58E+02	1.80E+02	2.10E-01	1056.3	1099.1	1019	903.9	843.4	809.7	644.8	656.6	743	794.9	950.5	862.4	1013.4	1072.5	927.4	979.5	869.9	841	647.7	683.2	680.6	756.6	901.6	917.7
17285691	Hist1h2bb||Hist1h2bc||Hist1h2be||Hist1h2bf||Hist1h2bg||Hist1h2bh||Hist1h2bj||Hist1h2bk||Hist1h2bl||Hist1h2bm||Hist1h2bn||Hist1h2bp||Hist1h2bq||Hist1h2br	319178||68024||319179||319180||319181||319182||319183||319184||319185||319186||319187||319188||665596||665622	NM_175664||NM_001290380|NM_023422||NM_001177653|NM_001290530|NM_178194||NM_178195||NM_178196||NM_178197||NM_178198||NM_175665||NM_178199||NM_178200||NM_178201||NM_001290466|NM_178202|XM_006516690||NM_001097979||NM_001110555	7.89E-06	3.68E-05	5.43E+02	8.52E+01	1.57E-01	1.00E+00	9.41E+00	5.85E+02	5.00E+00	8.53E-03	633.9	600.1	532.8	556	515.6	486.3	457.7	455.7	532.3	525	586.1	633.6	648.6	574.7	684.6	558.7	592.1	530.4	480.9	733.8	543.8	521.4	572	582.1
17324803	Pcyt1a	13026	NM_001163159|NM_001163160|NM_009981	8.49E-06	1.53E+01	2.49E+02	3.98E+01	1.59E-01	1.30E-02	1.59E+01	2.36E+02	3.68E+01	1.56E-01	226.9	244.5	210.6	200.8	244.9	245.9	270.5	276.7	273.2	282.4	257.3	257.4	204.2	220.1	155.7	202.6	221.9	247.9	243.9	283.5	262.6	270.3	295.6	228
17484952	Tspan4	64540	NM_001252588|NM_053082	8.74E-06	1.57E+01	1.48E+02	5.21E+01	3.53E-01	4.52E-03	1.52E+01	1.55E+02	6.06E+01	3.90E-01	120.2	109.9	99.8	117	124.7	145.4	165.7	185.2	217.4	186.8	149.7	148.3	112	119.1	113.6	107.8	106.6	116.9	186.4	229.6	210.6	210.3	169.7	181.1
17260150	Znrf3	407821	NM_001080924|NM_001290501	9.17E-06	7.83E+00	8.56E+01	1.58E+01	1.85E-01	2.74E-01	1.10E+01	8.52E+01	5.77E+00	6.77E-02	83.3	80.7	100.1	88.3	111.3	101.7	91	84.1	73.6	79.2	66.6	67.4	77.4	81.1	93.1	91.9	91.5	79.5	93.2	90.6	84.5	84	80.8	75.1
17216779	Acmsd	266645	NM_001033041	9.94E-06	2.00E+01	5.66E+02	3.08E+02	5.45E-01	1.89E-03	2.10E+01	3.71E+02	1.04E+02	2.80E-01	542.6	589.8	283	312.3	198.8	237.1	490.1	466.5	659.1	898.1	1230.7	881.9	430.5	443.1	275.8	296	265.1	315.9	346.1	281.1	384.6	388.8	458.7	570.4
17260869	Slc1a4	55963	NM_018861	1.07E-05	3.68E-05	3.17E+01	1.16E+01	3.66E-01	8.26E-04	1.00E+00	3.10E+01	5.62E+00	1.81E-01	39.5	52.2	35.4	32.5	22.6	24.9	21.2	22.6	23.5	30.6	37.3	37.8	38.7	48.7	31.7	32.7	31.6	30.4	22.6	24	27.5	26.1	30	27.8
17276591	Plekhg3	263406	NM_153804	1.10E-05	9.24E+00	9.53E+01	2.05E+01	2.15E-01	2.87E-02	9.74E+00	9.69E+01	1.02E+01	1.05E-01	85.7	81.4	94.5	94.4	118.8	120.1	99.2	118.1	91	92.4	83.2	65.3	85	92.8	92.8	100.1	117.3	99.5	102.5	104.3	100.9	92.2	88.7	86.6
17455554	N4bp2l1	100637	NM_133898|XM_006504900	1.11E-05	1.18E+01	2.39E+02	1.15E+02	4.80E-01	2.24E-01	1.18E+01	2.76E+02	6.38E+01	2.32E-01	165.8	153.4	211.5	193.3	319.1	283	352.7	420	215.5	221.5	162.6	167.8	195.5	223.3	451.1	257.4	321.8	278.8	336.7	372	267.6	189.8	263.1	150.8
17388931	Hipk3||Mir1902	15259||100316678	NM_001145824|NM_010434||NR_035432	1.52E-05	9.12E+00	6.72E+02	8.36E+01	1.24E-01	1.12E-01	5.09E+00	6.66E+02	5.00E+01	7.51E-02	664	640.1	690.6	689.9	752.8	777.8	699.9	736.6	679	653.2	588.2	494.7	634.1	714.8	705.8	810.3	670.9	680.4	693.1	623.3	626.6	628.6	612	590
17224971	Pid1	98496	NM_001003948|XM_006496582	2.41E-05	3.68E-05	4.64E+02	1.40E+02	3.02E-01	1.83E-06	1.14E+00	4.39E+02	1.38E+02	3.15E-01	572.7	587.6	552.2	551.7	395.1	363.4	300.9	353.9	409.5	401.1	526.5	555.9	542	592.2	538.1	510.8	445.1	449.9	250.5	249.7	369.9	404.4	460.9	458.6
17410410	Sgms2	74442	NM_028943|XM_006502194|XM_006502196	2.46E-05	5.82E+00	5.68E+02	1.61E+02	2.83E-01	3.67E-02	6.67E+00	5.56E+02	6.39E+01	1.15E-01	652.4	606.8	718.7	754.7	748.4	710	450.8	531.5	375.7	393.1	466.3	407.8	653.7	634.4	531.1	695.5	606.3	731.9	481.8	590.4	364.6	451.5	512.6	414.6
17430729	Epb4.1	269587	NM_001128606|NM_001128607|NM_183428|XM_006538893|XM_006538907|XM_006538913|XM_006538914	2.52E-05	1.37E+01	2.49E+02	5.12E+01	2.05E-01	4.31E-02	1.33E+01	2.53E+02	3.45E+01	1.36E-01	193.8	194.3	207.3	221.1	272.2	273.9	293.8	284.2	275.6	295.1	241.7	237.7	207.1	218.8	229.6	222.3	231.8	197.8	300.5	346.4	272.4	272.2	246.8	286.8
17313376	Tef	21685	NM_017376|NM_153484|XM_006520743	2.54E-05	1.08E+01	5.65E+01	3.39E+01	5.99E-01	6.65E-04	1.26E+01	5.82E+01	3.15E+01	5.42E-01	23.7	21.7	37.8	48.4	94.4	79	80.9	91.7	66.7	63.4	36.7	34	29.5	25.6	36.3	36.1	75.3	84.1	75.5	102.5	77.3	58.8	49.9	47.6
17339108	Man2a1	17158	NM_008549	2.55E-05	1.54E+01	1.44E+03	4.66E+02	3.24E-01	1.52E-01	1.66E+01	1.45E+03	3.64E+01	2.51E-02	1155.6	1184.9	1088.7	1036.3	1348.6	1525.7	1712.3	1727.5	1795.1	1897.5	1419.9	1386.2	1120	1120.4	1498.5	1365.1	1232.2	1214.3	1658.9	1524.3	1665.5	1683.7	1730.5	1630
17322600	Mgrn1	17237	NM_001252437|NM_029657|XM_006521837|XM_006521838	2.57E-05	9.00E+00	2.43E+02	3.53E+01	1.45E-01	2.39E-01	9.70E+00	2.46E+02	2.58E+01	1.05E-01	225.8	218.7	259.6	262.5	276.3	279.8	262	260.1	243.4	233.7	197	200.3	226.5	229	225.7	267.7	267.9	288	229.9	294.5	243.9	230.8	237.6	210.4
17446068	Pus7	78697	NM_001289780|NM_001289781|NM_178403	2.58E-05	1.76E+01	6.09E+01	8.67E+00	1.42E-01	2.53E-02	1.59E+01	6.38E+01	1.23E+01	1.93E-01	58.4	58	53.5	51.6	52	55.7	63.4	60.9	73.3	69.2	69.3	65.9	65.3	58.6	56	51.7	56.5	54.7	77.4	67.2	67.3	74.7	59.1	76.9
17236182	Timp3	21859	NM_011595	2.59E-05	1.40E+01	1.03E+02	3.23E+01	3.14E-01	9.56E-02	1.49E+01	1.03E+02	3.20E+01	3.10E-01	75.7	79.9	80.4	88.9	102.9	105.3	122.8	132.6	128.3	129.9	89.3	97.6	82.8	96.4	79.4	73.2	74.9	93.3	119.4	156.9	131.5	108.4	90	132.1
17441490	Fbxo21	231670	NM_145564	2.59E-05	7.47E+00	4.22E+02	2.23E+02	5.28E-01	4.02E-03	7.63E+00	4.47E+02	1.81E+02	4.05E-01	409.7	376.3	594.7	648.1	777	650.1	386.1	392.7	252.8	231.8	177.3	173.2	418.9	341.4	415.7	740.9	629.1	675.1	489.9	471.6	300.7	295.1	308.8	279.2
17413678	1300002K09Rik	74152	NM_028788|XM_006538314|XM_006538316|XM_006538317	2.65E-05	1.30E+00	7.72E+02	2.53E+02	3.28E-01	5.15E-02	4.63E+00	7.12E+02	3.52E+01	4.95E-02	906.1	1008.1	934.8	953.4	713.3	760.4	469.8	570.9	594.3	643.3	843.1	866.6	965.4	1028.3	499.9	877.8	847.6	786.3	418.6	481.9	553.4	544.2	764.5	773.5
17381357	Camk1d	227541	NM_001290374|NM_001290375|NM_001290376|NM_177343|XM_006497470|XM_006497473	2.69E-05	2.50E+00	1.24E+02	6.48E+01	5.23E-01	4.40E-02	5.70E+00	9.97E+01	1.37E+01	1.37E-01	167	212.5	178.5	176.5	153.7	141.7	66.8	74.7	50.5	46.6	113.1	103.2	141.2	153.9	77	142.3	128.6	152.5	65.1	74.6	45.9	58.1	96.8	60.3
17292139	Mcur1	76137	NM_001081059|XM_006516982|XM_006516983|XR_382240	2.72E-05	1.74E+01	3.35E+02	5.91E+01	1.76E-01	3.37E-01	1.66E+01	3.38E+02	4.64E-01	1.37E-03	315.9	312.2	292.2	286.5	264.5	292.7	347.7	351.2	389	414.5	373.4	377.5	285.6	285.7	360.5	304.5	322.6	307.7	348.8	369.1	378.8	357.1	357.6	378.7
17493571	Tsku	244152	NM_001024619|NM_001168539|NM_001168540|NM_001168541|XM_006507833	2.78E-05	1.58E+01	1.78E+02	1.09E+02	6.10E-01	2.30E-04	1.60E+01	1.92E+02	1.20E+02	6.22E-01	83	126.3	70.2	72.6	91.9	159.3	236.7	259.5	312.8	264.9	251.7	207.2	86.8	70.1	80.2	81.7	110.6	100.2	251	301.1	366.8	313.4	311.8	233.5
17490391	Atf5	107503	NM_030693|NR_033136	2.80E-05	1.00E+00	3.36E+02	1.20E+02	3.58E-01	1.10E-04	3.50E+00	3.62E+02	1.45E+02	4.00E-01	408.4	441.5	408.3	402.2	301.4	297.6	214.2	220.2	237.7	318.8	391.4	389.4	404.9	461.1	538.7	482.8	409.7	306.9	261	278.4	255.7	247.5	352.4	347.4
17370954	Upp2	76654	NM_001289659|NM_001289660|NM_029692|XM_006498405|XM_006498407|XM_006498410	2.82E-05	1.16E+01	7.27E+02	4.86E+02	6.69E-01	4.73E-04	1.25E+01	7.25E+02	4.66E+02	6.43E-01	361.7	278.9	389	516.8	1155.8	1033.6	1276.8	1239.4	809.9	719.6	480	464.3	373.7	341.4	608.2	362.3	833.1	1019.1	1244.5	1185.3	913.4	865.8	472.4	484.7
17282226	Actn1	109711	NM_134156|XM_006515384	2.83E-05	7.61E+00	1.96E+02	4.53E+01	2.31E-01	2.32E-02	8.94E+00	1.98E+02	3.82E+01	1.93E-01	182.4	175.2	230.5	228.1	234.2	262.2	200	204.4	155.7	160.1	148.1	170.3	204	190.8	197.4	211.8	232.2	244.7	167.1	300.7	164.4	169.5	144.2	145.5
17358375	Smarca2	67155	NM_011416|NM_026003|XM_006527283|XM_006527290	2.83E-05	1.36E+01	5.99E+02	1.56E+02	2.60E-01	2.39E-04	1.54E+01	5.88E+02	1.39E+02	2.37E-01	493.2	497.2	511.5	522.9	627.9	600.9	703.8	762.2	724.1	684.8	516.9	547.9	465.8	438.2	418.9	536.1	577.1	590.5	678.2	710.5	716.7	735.2	556.4	626.3
17229259	Mpzl1	68481	NM_001001880|NM_001083897	2.86E-05	3.68E-05	6.76E+01	2.23E+01	3.30E-01	7.15E-04	5.00E-01	6.49E+01	2.28E+01	3.51E-01	83.8	88.6	79.6	68.2	56.5	45.3	44.9	52.8	59.6	63.8	81	86.4	91	96.3	92	72.3	45.6	49.5	44.5	40.6	57	57.1	63.5	70.1
17403114	Adh4	26876	NM_011996	2.88E-05	2.82E+00	1.20E+03	5.50E+02	4.58E-01	1.09E-01	5.07E+00	1.11E+03	2.68E+01	2.42E-02	1546.7	1576	1511.7	1597.4	1315.1	1301.2	912.6	873.2	679.8	569.9	1285.6	1242.3	1561.9	1548.1	909.5	1367.4	1216	1331.3	720.9	932.1	800.1	925.4	1037	970.9
17316021	Tars	110960	NM_033074	2.88E-05	3.68E-05	9.51E+02	3.78E+02	3.98E-01	7.46E-06	3.68E-05	9.07E+02	3.09E+02	3.41E-01	1257.1	1273.3	1193.5	947.6	632	631	593.3	607.7	863.7	1026.3	1202.7	1178.3	1286.2	1330.1	944.1	930.5	770.3	747.9	578.1	585.5	760.6	867.2	1024	1060.2
17521652	Nicn1	66257	NM_025449	2.89E-05	3.68E-05	2.00E+02	4.44E+01	2.22E-01	7.52E-02	4.11E+00	1.69E+02	1.81E+01	1.07E-01	248.9	239.4	216	196.9	178.4	170.4	157.3	163	171.4	194.7	240.2	220.3	191.4	216.2	149.2	175.3	174.3	182.5	112.9	146.8	151.4	143.9	204.8	181.7
17340017	Mta3	116871	NM_001171052|NM_001171053|NM_001171054|NM_054082|XM_006523509|XM_006523510|XM_006523511	2.99E-05	3.47E+00	2.02E+02	4.92E+01	2.44E-01	1.16E-01	6.06E+00	1.87E+02	8.71E+00	4.66E-02	225.6	233.9	258.9	229.2	217.8	205.4	177.3	174.1	156.5	148.7	184.9	207	215.6	244.4	201.5	201.9	222.2	216.9	153.2	171.2	141.1	158.3	158.4	157.9
17220584	Slc30a10	226781	NM_001033286|XR_373768	3.09E-05	3.68E-05	1.50E+02	1.01E+02	6.75E-01	3.28E-05	1.00E+00	1.40E+02	1.01E+02	7.26E-01	248.8	250.6	203.7	139.8	74.6	88.7	39.8	54	107.3	174.9	213.7	198.7	223.7	248.8	129.4	213.5	125.1	106.8	30.7	50.9	85.7	83.6	192.5	186.3
17317652	Ndrg1	17988	NM_008681	3.12E-05	1.00E+00	1.85E+02	1.19E+02	6.42E-01	2.05E-03	2.00E+00	1.76E+02	8.46E+01	4.82E-01	330.5	396.6	301.8	280.6	145.7	135	66.3	75.6	78.7	74.4	193.5	135.8	310.1	387.6	257.5	315	128.2	126.6	92.6	119.1	76.1	66.8	129.1	98.8
17389051	Elp4	77766	NM_023876|XM_006500401	3.21E-05	1.00E+00	1.67E+02	3.97E+01	2.38E-01	1.15E-01	1.00E+00	1.58E+02	2.10E+01	1.33E-01	191.8	222	198	188.4	159.4	159.6	123	125.2	137.7	144.2	190.3	159.8	184.9	224.5	142.3	193.6	161.1	159.1	114.7	144.3	137.2	139.3	162.9	132.6
17338571	Kat2b	18519	NM_001190846|NM_020005	3.22E-05	7.96E+00	4.15E+02	9.13E+01	2.20E-01	1.56E-02	9.67E+00	4.45E+02	3.34E+01	7.50E-02	398.6	395.3	438	454.7	535.1	554.1	456.4	412.1	349	348.4	328.5	306.8	437.4	425.1	473.7	504.6	477.6	452	484.3	469.3	408.1	413.2	421.9	372.3
17454977	Baiap2l1	66898	NM_025833|XM_006504860	3.27E-05	1.33E+01	3.20E+02	1.09E+02	3.42E-01	4.49E-01	1.33E+01	3.28E+02	5.40E+01	1.65E-01	231.5	215.8	247.5	234.2	320.5	396.2	424.8	411.6	407	366.8	329.2	252.2	219.7	210.9	426.5	305.3	285	303.2	419.6	409.4	380.7	337.3	286.4	350.5
17528644	Aqp9	64008	NM_001271843|NM_022026|NR_073483|XM_006511331|XM_006511333	3.36E-05	5.40E+00	7.72E+02	1.27E+02	1.64E-01	2.45E-01	7.98E+00	7.39E+02	6.97E+01	9.43E-02	851.3	832.2	871.5	921.7	911.1	834.6	802.4	728.9	630.4	552.9	667.3	655.3	749.8	783.3	593.4	902	838.2	899.7	755.6	721.7	662.3	713.2	616.9	632.1
17414428	Gng10	14700	NM_025277	3.43E-05	1.19E+01	1.07E+02	1.04E+01	9.70E-02	1.00E+00	6.34E+00	1.01E+02	2.29E+00	2.27E-02	97.2	96.2	102.6	109	113.7	110.8	119.5	119.9	109.5	106.4	103.5	99.8	113.7	104	118.7	81	110.4	100.6	107.6	85.2	98.2	110.1	92.4	92.3
17471342	Fkbp4||LOC102642559	14228||102642559	NM_010219||XR_406251	3.43E-05	2.00E+01	5.29E+02	1.59E+02	3.00E-01	1.99E-03	2.00E+01	5.02E+02	1.32E+02	2.63E-01	504.7	664	440.1	400.1	368.3	388.2	414.7	475.5	592.1	684.4	690.9	728.4	506.3	576.2	283.1	348.3	423.3	444.5	375.1	467.4	587.4	611.6	709.8	691.6
17251527	Per1	18626	NM_001159367|NM_011065|XM_006532482	3.49E-05	1.19E+01	1.39E+02	1.13E+02	8.13E-01	3.10E-02	1.32E+01	1.45E+02	7.36E+01	5.07E-01	38.1	39.2	49.1	139	185	202.7	251.8	301.4	156.6	149.6	90.3	70.4	46.1	32.1	134.5	117.1	75.4	99.9	225.3	343.1	196.1	157.7	167.2	147.5
17356695	Atg2a	329015	NM_194348	3.54E-05	9.79E+00	1.62E+02	3.06E+01	1.88E-01	1.25E-01	1.16E+01	1.67E+02	3.11E+01	1.86E-01	154.3	144.3	160.4	174.8	189.7	189.2	188.4	185.3	167.5	152.2	121	120.6	139.6	155.9	130.9	189.2	210.9	171.2	182.4	224.5	148.4	167.9	160.7	128.1
17407684	Pip5k1a	18720	NM_001293707|NM_008847|XM_006501128	3.55E-05	7.66E+00	9.84E+01	1.40E+01	1.42E-01	4.07E-01	6.11E+00	1.03E+02	6.25E+00	6.10E-02	101.3	97.3	107.2	111.2	110.9	119.6	105.8	97.6	92.8	82.2	75.5	79.7	103	107.1	103.3	122.7	107	104.3	100.7	107.4	85.2	105.7	84.4	100.2
17320947	Slc38a4	69354	NM_027052|XM_006521351	3.56E-05	1.02E+01	5.02E+03	5.99E+02	1.19E-01	7.35E-04	9.81E+00	4.95E+03	4.50E+02	9.09E-02	4700	4693.7	4914.9	5112.1	5634.2	5516.6	5850.5	5368.2	4816.4	4763.7	4537.4	4291.8	4698.2	4689.6	4778.4	5239.9	5212.5	5509.5	5316.7	5330.8	4821.8	4965.1	4557.1	4305.9
17462863	C1rl	232371	NM_181344	3.59E-05	3.87E+00	9.88E+02	2.04E+02	2.06E-01	1.27E-01	6.90E+00	9.48E+02	8.16E+01	8.60E-02	1049.3	1119.1	1154.9	1174	997.2	1113.4	817	969.4	780.1	785.6	976.2	921.1	1070.6	1012.3	941.1	1089.1	1060.7	1037.4	891.2	1115	754.5	802	807.4	799
17327720	Adcy9	11515	NM_001291910|NM_009624	3.62E-05	7.87E+00	1.31E+02	3.31E+01	2.54E-01	4.34E-01	9.42E+00	1.23E+02	1.28E+01	1.04E-01	117.9	124.5	135.9	158	181.9	166.6	143.9	128.9	116.2	103.2	104.2	86.7	120.5	122.4	114.7	155.1	137.9	135.4	127	150.5	83.2	106.1	134.1	90.7
17503937	Mt2	17750	NM_008630	3.63E-05	1.37E+01	5.69E+02	7.47E+02	1.31E+00	4.71E-01	1.20E+01	7.24E+02	2.57E+02	3.55E-01	125.5	83.8	113.6	202.1	400.1	314.3	1394.8	1211.2	1166.3	1151	293.4	373	136.9	178	3492.5	248.6	336.4	298.6	1536	1007.4	674	204.3	236	338.5
17499255	Cul4a	99375	NM_146207	3.66E-05	1.31E+01	2.65E+02	3.23E+01	1.22E-01	4.12E-02	1.32E+01	2.66E+02	1.97E+01	7.39E-02	216.6	243.3	254.9	244.1	280.9	264.7	293.1	306.9	283.6	278.3	260.9	253.1	249.7	247.3	235.2	260.5	248.7	261.7	291.6	310.8	278.6	266.6	259.5	279.5
17441671	Slc8b1	170756	NM_001177594|NM_001177595|NM_133221	3.67E-05	8.04E+00	3.05E+02	1.40E+02	4.60E-01	2.67E-03	5.72E+00	3.43E+02	1.24E+02	3.62E-01	289.3	248.2	310.9	390.5	542.3	415.5	351	382.2	214.1	201.7	167.8	141.6	366.6	376.6	526.7	502.5	395	437.7	299.4	409.6	230.8	223.3	190	157.4
17316700	Azin1	54375	NM_001102458|NM_018745|XM_006520118	3.70E-05	1.12E+01	6.41E+02	1.72E+02	2.68E-01	9.30E-02	1.10E+01	5.96E+02	1.40E+02	2.34E-01	491.4	518	586.9	567.6	860.2	743	847	798	601.7	606.4	556.6	519.7	483.3	501.7	400.5	455.5	721.6	807	763.3	669.3	631	650.3	473.9	589.9
17537173	2810403D21Rik	69964	NR_015493	3.77E-05	8.02E+00	8.36E+00	1.49E+00	1.78E-01	1.00E+00	7.53E+00	8.77E+00	1.55E-02	1.77E-03	8	8	8.7	8.9	10.9	9.6	8.6	9.3	7.9	7.1	6.8	6.6	10.2	8.7	8.6	8.6	8.5	9.8	8.3	9	9.3	8.5	6.8	8.9
17245481	Rassf3	192678	NM_138956|XM_006513379	3.84E-05	7.91E+00	2.77E+02	4.60E+01	1.66E-01	2.84E-04	7.84E+00	2.79E+02	5.10E+01	1.83E-01	260.8	280.3	302.2	291.5	357.9	332.5	289.9	276.4	224.3	243.1	241.4	222.9	271.6	260.9	295	329.9	317.9	335.4	281.6	332.2	243	249.7	218.6	209.3
17423317	LOC102639547	102639547	XR_390405	3.87E-05	1.00E+00	4.09E+01	3.62E+01	8.86E-01	1.36E-03	1.00E+00	3.48E+01	2.31E+01	6.63E-01	96.8	90.2	64.2	69.7	18	19.5	14.2	9.1	11.6	14	58.3	25.3	106.8	117.7	26.8	31.3	24	24.5	10.6	9.9	13.3	12.8	27.7	12.8
17333854	Ppp2r1a	51792	NM_016891	4.00E-05	3.53E+00	7.22E+02	7.26E+01	1.01E-01	8.36E-01	4.46E+00	6.77E+02	9.29E+00	1.37E-02	730.8	792.5	763.9	797.5	722.4	755.5	693.5	673.5	646	656.7	715.7	718.8	738.4	765.4	510.7	699.6	748.6	728	555	621.1	662.5	668.8	711.7	709.5
17255387	Slc35b1	110172	NM_016752	4.01E-05	2.10E+01	4.41E+02	1.28E+02	2.90E-01	5.10E-02	2.55E+00	4.50E+02	6.55E+01	1.46E-01	442	552.6	442	394.4	328.9	284.1	337.7	350.5	442.1	551	577.3	593.8	509.3	509.6	316.7	350	457.2	386.2	308.1	404.2	461.7	517.6	569.2	613
17290242	Net1	56349	NM_001047159|NM_019671	4.04E-05	2.10E+01	4.55E+02	1.32E+02	2.89E-01	7.26E-06	3.68E-05	4.44E+02	1.47E+02	3.31E-01	544.7	562.8	487.9	429.2	261.7	281.7	393.1	409.2	488.3	495.4	565.5	535.7	567.3	561.5	499.2	517.4	320	320.3	288	297.5	442.2	469.5	531.5	514.8
17507262	Timm44	21856	NM_011592	4.09E-05	7.42E+00	3.09E+02	3.48E+01	1.13E-01	1.71E-01	1.02E+01	2.97E+02	4.57E+01	1.54E-01	313.3	315.2	341.1	339.7	351.1	347.9	326.2	299.4	298.5	271	261.1	238.9	278.5	315.7	244.2	351.2	338.8	324.7	335	371.6	268.2	279.1	222.2	238.8
17360977	Lrp5	16973	NM_008513	4.15E-05	1.00E+00	3.15E+02	7.92E+01	2.51E-01	1.36E-03	2.54E+00	3.01E+02	1.23E+02	4.09E-01	389.3	427.9	372.5	324.5	300.1	297	199.6	265.2	248.7	287.2	352.7	320.8	332.8	367.1	371.8	407.9	307.2	304.4	182.5	231.7	212.5	237.9	342.3	316.6
17512634	Esrp2	77411	NM_176838	4.39E-05	1.00E+00	5.18E+02	9.89E+01	1.91E-01	2.45E-01	4.76E+00	4.63E+02	3.53E+00	7.63E-03	593.7	593.1	587.7	515	512.7	495.5	378.9	422.4	487	493.9	565.1	569.1	494.6	573.8	321.4	540	504.4	488.1	297.5	429	402.9	484.3	508.3	507.7
17364642	Pik3ap1	83490	NM_031376|XM_006527472	4.49E-05	7.89E+00	5.85E+02	3.05E+02	5.22E-01	6.07E-04	6.57E+00	6.16E+02	3.19E+02	5.18E-01	478.7	472.3	684.2	697.5	1065.8	1058.4	607.4	534.6	430.7	321.3	328.8	345.7	436.5	553.2	873.1	949.3	777	817.5	736.7	793.3	405.9	360.7	333.4	360.2
17376183	Stk35	67333	NM_001038635|NM_183262	4.51E-05	1.19E+01	1.34E+02	3.69E+01	2.76E-01	5.10E-04	1.32E+01	1.39E+02	2.75E+01	1.98E-01	114.3	99.2	115.3	126.5	146	152.9	161.3	196.1	136	138.2	105.6	113	124.5	117.2	115.5	134.3	135.6	136.5	164.8	182.6	157.9	142	130.9	125.7
17352731	Npc1	18145	NM_008720	4.55E-05	9.07E+00	8.10E+02	2.13E+02	2.63E-01	3.54E-01	9.16E+00	7.81E+02	1.23E+02	1.57E-01	717.2	720.4	793.4	864.1	1219.3	1005.3	879	922.8	734.6	681.6	638.4	539.5	714.1	705.4	624	964.7	927.7	907.9	890.2	886.5	657.2	714.8	727.9	652.2
17253037	Inpp5k	19062	NM_008916	4.64E-05	7.83E+00	1.39E+02	1.59E+01	1.14E-01	4.71E-03	8.32E+00	1.41E+02	1.87E+01	1.33E-01	139.6	137.3	142.6	152.7	173	150.7	140	139	124.6	125.9	120.7	117.2	130.8	145.8	143	162.1	155.1	168	144	151.1	142.5	134.1	108.9	108
17229391	Uck2	80914	NM_030724|XM_006497039	4.68E-05	1.56E+01	1.98E+02	7.33E+01	3.70E-01	3.80E-02	1.50E+01	2.02E+02	3.79E+01	1.88E-01	161.3	171.4	166	155	176.8	179.2	224.9	238	270.8	270.3	178.1	184.9	156.2	158.5	200.2	154.8	169.6	183.5	249.5	239.3	239.3	241.4	189	244.4
17341378	Zfp942	73233	NM_001199048	5.03E-05	3.68E-05	9.75E+01	1.63E+01	1.67E-01	8.17E-01	7.92E+00	9.99E+01	2.74E+00	2.74E-02	120.2	104.5	102.9	100.6	85.3	93	73.3	80.2	99.2	99.3	105.5	105.7	126.6	98.8	107.8	127.5	85.7	101.4	77.7	115.4	84.2	95.4	60.2	118.5
17354804	Grpel2	17714	NM_021296	5.13E-05	7.64E+00	1.71E+02	4.50E+01	2.63E-01	7.06E-02	8.38E+00	2.00E+02	2.05E+01	1.02E-01	162.5	152.1	185.8	220.8	253.5	202.4	158.6	180.9	151.7	146.9	130.6	108	216.4	199.7	351.2	326.2	162.4	197.2	161.2	234.4	154.5	133.8	143.5	122.6
17425095	Gabbr2	242425	NM_001081141	5.22E-05	7.84E+00	2.21E+02	6.14E+01	2.78E-01	1.34E-01	1.07E+01	2.05E+02	3.63E+01	1.77E-01	209.2	191.7	261.7	240.4	268.2	341.4	207.1	240.3	182.3	204	145.9	161.3	172.1	225.3	181.7	242.9	215.7	241.1	207.6	274.9	203.1	193.4	144.7	153.4
17520073	Nt5e	23959	NM_011851	5.28E-05	3.68E-05	1.51E+02	7.52E+01	4.97E-01	3.89E-03	3.68E-05	1.27E+02	6.10E+01	4.80E-01	268.1	176.1	143.9	164.8	83.6	104.7	80.1	100.2	138.5	137.9	244.6	172.3	173.9	271.9	98	114.9	81.3	119.9	63.2	72.1	120.3	96.2	178.6	134.9
17217350	Etnk2	214253	NM_175443|XM_006529364	5.31E-05	1.19E+01	9.51E+02	3.04E+02	3.19E-01	9.03E-05	1.30E+01	9.14E+02	3.85E+02	4.21E-01	580.5	736.7	788.2	928.7	1006.4	1123.1	1484.5	1247.3	971.3	918.1	847.7	785	583.9	551.9	814.9	589.1	940.9	1139	1276.1	1388	1062	1045.9	815.8	756.2
17326814	NaN	NaN	NaN	5.45E-05	1.20E+01	1.44E+01	4.17E+00	2.89E-01	3.08E-01	1.10E+01	1.33E+01	3.12E+00	2.35E-01	9.9	9.5	14.3	14.1	15.3	17	21	17.1	16.7	14.2	14	10.3	11.6	8.6	19.4	18	12.1	12.9	11.3	23.5	12.5	12	10.1	7.5
17517448	Hykk	235386	NM_177351	6.45E-05	7.21E+00	9.87E+02	2.54E+02	2.57E-01	9.26E-02	5.53E+00	9.82E+02	1.33E+02	1.35E-01	896.7	855.2	1058.6	1366.9	1396.2	1091.2	1026.6	941.1	855.3	813.8	756.7	786.9	1040.5	997.1	954.8	1296.7	1040.4	1145	847.5	1027.5	861.7	849.3	909.8	809
17244350	Amdhd1	71761	NM_027908|XM_006514167	6.77E-05	4.06E+00	1.12E+03	4.69E+02	4.20E-01	6.24E-03	2.50E+00	9.92E+02	1.10E+02	1.11E-01	1281.1	1345.5	1468.6	1550.6	1353.9	1298.8	911.2	860.2	684.2	649.8	1048.4	961.7	1293.2	1329.8	1180.4	1208.5	1131.9	1146.1	765.9	1014.2	612.1	725.1	757.7	743.6
17274415	Asap2	211914	NM_001004364|NM_001098168|NM_001135192	7.01E-05	3.68E-05	7.50E+01	5.34E+01	7.12E-01	2.89E-04	5.00E-01	6.99E+01	5.43E+01	7.77E-01	130.5	141.6	106.5	93.7	42.7	33.6	23.4	26.8	52	57.1	100.9	91.3	158.6	151.4	78.9	91.5	33.8	37	22.4	26.2	37	39.2	91.3	71.5
17386177	Abcb11	27413	NM_021022|XM_006499670	7.32E-05	3.20E+00	2.28E+03	6.62E+02	2.90E-01	5.91E-03	1.50E+00	2.16E+03	4.26E+02	1.97E-01	2643.6	2725.6	2839.1	2649.7	2386.5	2401.5	1684.2	1871.3	1774.3	1752.1	2386.1	2238.1	2756.1	2745.8	2198.4	2697.4	2433.6	2357.8	1696.9	1609.1	1512.9	1771.6	2194.6	1964
17545051	Acsl4	50790	NM_001033600|NM_019477|NM_207625	7.56E-05	1.76E+01	5.00E+02	1.61E+02	3.21E-01	8.48E-03	1.73E+01	4.93E+02	1.28E+02	2.59E-01	502.2	484.1	387.7	331.5	374.9	355.8	528.8	556.4	619.8	647.5	571.6	640	498.2	501.6	341.4	350	441.1	429	600.2	457.7	579.4	602.8	494.9	614.6
17284894	Asb13	142688	NM_001267724|NM_178283|XR_382012	7.69E-05	1.00E+00	3.08E+02	7.30E+01	2.37E-01	3.05E-01	5.72E+00	2.88E+02	5.08E+00	1.76E-02	378.4	348.5	362.4	354.1	281.7	292	241.5	228.5	254.5	283.6	336.4	334	354.8	334.4	212	356.4	339.7	295.2	204.3	282.9	232.3	258.4	305.7	284.9
17357827	Gm4952	240549	NM_001013762|NM_001167907	7.74E-05	2.58E+00	6.88E+02	3.08E+02	4.48E-01	3.77E-03	1.00E+00	7.31E+02	1.95E+02	2.66E-01	1020	871.9	873.3	1029	703.8	715.9	458.7	440.9	466.8	346.6	686.4	643.9	973.7	945	829	1064.1	714.3	598.8	436.7	670.5	576.1	532.9	785.2	651.1
17329479	Cldn1	12737	NM_016674	7.74E-05	3.68E-05	1.02E+03	5.94E+02	5.82E-01	3.38E-05	1.00E+00	9.54E+02	6.12E+02	6.41E-01	1620.3	1446.2	1403.4	1234.3	867.3	658.2	333.8	404.2	662.5	918	1371.7	1334.9	1721.9	1677.2	948.6	1389.9	832.9	828.4	210.1	334.1	527.2	758.8	1146	1071.5
17226346	Insig2	72999	NM_001271531|NM_001271532|NM_133748|NM_178082|XM_006529891	7.78E-05	3.68E-05	8.11E+02	5.07E+02	6.25E-01	1.09E-06	1.00E+00	7.60E+02	4.47E+02	5.89E-01	1082.3	1251.4	1045.3	927.1	469.5	462.4	419.2	377.5	627.3	613.7	1257.4	1203.4	1145.9	1353	1053.9	1120	681.7	562.2	288.6	327.9	438.6	490.2	849.9	803.1
17424319	Sigmar1	18391	NM_001286538|NM_001286539|NM_001286540|NM_001286541|NM_001286542|NM_001286551|NM_001286605|NM_011014	7.87E-05	3.68E-05	1.82E+02	6.65E+01	3.66E-01	1.05E-02	1.00E+00	1.75E+02	5.48E+01	3.13E-01	221.6	249.6	214.1	209.6	142.9	149.6	123.1	110.5	149.6	158.4	243	207.2	246	246.8	162.1	173.6	171	183.8	102.8	120.1	136.4	155.6	231.4	169.5
17454193	Cyp3a13	13113	NM_007819	7.95E-05	1.85E+01	1.16E+03	1.78E+02	1.53E-01	6.72E-04	2.00E+01	1.13E+03	2.49E+02	2.21E-01	1102.2	1038.7	915.5	981.8	983.7	963.4	1242.9	1124	1368.1	1447.8	1380.4	1423.7	1106.2	1302.4	915.1	1027.6	808.6	959.7	906.8	1047.6	1307	1366	1452.7	1323.6
17220833	Lpgat1	226856	NM_001134829|NM_172266|XM_006497154|XM_006497157	8.06E-05	1.69E+01	6.45E+02	1.14E+02	1.76E-01	1.10E-04	1.82E+01	6.11E+02	8.38E+01	1.37E-01	584.7	614.4	545.3	505	568.8	605.4	690.4	704.7	776.7	762.9	655.8	726.8	603	579.8	442.9	513.4	592.1	533.1	596.6	650	717.4	711.9	676.3	714.4
17243644	Cry1	12952	NM_007771	8.12E-05	2.00E+01	1.44E+02	7.85E+01	5.46E-01	2.47E-04	2.05E+01	1.41E+02	7.83E+01	5.56E-01	158.4	165.6	84.8	58.8	63.1	62.5	122.1	106.4	185.4	249.1	253.9	214.4	160	190.7	96.4	92.8	62.8	52	120.2	105.4	152.7	159.5	269.7	227.3
17238762	Syne1	64009	NM_001079686|NM_022027	8.33E-05	1.00E+00	9.51E+01	4.32E+01	4.55E-01	1.50E-04	1.00E+00	9.57E+01	4.59E+01	4.80E-01	143	141.7	144.2	138.2	87.2	71.3	44.4	52.5	57.3	77.4	93.1	91.1	164.6	181.9	98.4	148.3	82.6	79.8	46.9	49.3	51.4	66	107.5	71.5
17359918	Elovl3	12686	NM_007703|XM_006526624	8.42E-05	3.68E-05	3.29E+03	2.77E+03	8.44E-01	6.21E-06	1.00E+00	3.15E+03	2.66E+03	8.43E-01	5582.4	6087.9	4261	3203.5	1926.7	1578.5	1165.7	791.4	1388.1	2560.5	5848.8	5035.3	5690.8	5521.6	4480.8	5076.8	2814.4	2185.1	746.3	939.9	1021.9	1050.8	4832.9	3494.4
17331102	Nit2	52633	NM_023175	8.51E-05	3.33E+00	1.10E+03	2.62E+02	2.38E-01	7.80E-01	8.00E+00	1.00E+03	5.51E+01	5.49E-02	1225.8	1298.7	1314.2	1264.1	1239.1	1107.4	918.9	972.8	855.1	832.1	1108.2	1079.5	1133.1	1177.1	865.4	960.5	1219.5	1328.9	878.8	941.1	902.6	944.8	883.9	816.5
17319106	Gm17753	654469	XR_384242|XR_384243	8.54E-05	3.23E+00	2.68E+02	1.12E+02	4.16E-01	7.73E-01	4.85E+00	2.47E+02	8.94E+00	3.62E-02	325.8	343.4	348.4	356.8	292.7	268.6	143.1	218.6	186.7	188.2	279.2	266.9	296.7	342.6	157.2	282.1	312.9	297.1	159.1	185.7	168.8	240.9	257	265.7
17482897	Aqp8	11833	NM_001109045|NM_007474	8.61E-05	1.00E+00	2.90E+02	2.41E+02	8.30E-01	2.65E-02	1.00E+00	2.43E+02	1.43E+02	5.87E-01	518.5	543.1	347	460.7	191.7	204.5	82.9	111.4	122.6	107.8	470.2	319.3	536.8	620.6	194.7	238.6	182.2	286.7	78.5	119.9	73.8	115.2	321.2	150.9
17232202	Stx7	53331	NM_016797	8.63E-05	2.10E+01	1.36E+02	2.57E+01	1.89E-01	1.00E+00	1.08E+01	1.29E+02	2.27E+00	1.76E-02	157.6	146.1	126	113.4	106.7	112.8	124.6	120.5	157.1	139	167.4	160.9	147	151.3	152.5	121.3	121.6	112	113.9	153.5	122.9	128.1	103.1	121.8
17240303	G630090E17Rik	100041085	NM_001173500	8.66E-05	1.00E+00	2.50E+02	7.92E+01	3.17E-01	1.44E-03	3.20E+00	2.35E+02	8.20E+01	3.48E-01	313	343.9	325.2	288	228	188.3	186.5	169.3	200.4	218.8	271.3	269.9	302.3	287.5	318.1	337	217.4	239.5	143.2	147.6	202.7	196.8	198.4	233.7
17268729	Fbxl20	72194	NM_028149|XM_006534299	8.76E-05	7.66E+00	7.45E+01	2.52E+01	3.38E-01	2.87E-02	3.35E+00	7.36E+01	1.79E+00	2.43E-02	77.4	65.4	87	100.2	113	104.6	68.1	80.7	48.2	51.2	52.5	46.1	83.9	89.1	94.8	78.6	84.6	74.2	74.9	72.3	62.6	57.9	59.9	50.2
17413958	Stx17	67727	NM_026343	8.83E-05	7.75E+00	1.76E+02	1.94E+01	1.10E-01	1.00E+00	9.18E+00	1.79E+02	9.49E-01	5.31E-03	162	170.2	188.1	187.8	200.9	190.3	179.2	185.3	172.7	165.9	158.4	153	181.4	201.6	150.2	182.6	174.3	187.1	178.1	195.4	161.3	177.7	182.3	171.7
17425221	Baat	12012	NM_007519	8.86E-05	2.10E+01	1.00E+03	1.52E+02	1.52E-01	9.62E-02	9.12E+00	8.90E+02	1.42E+02	1.60E-01	1071.6	1110.6	946.1	934.2	924.3	779.1	899.3	876.1	1094.4	1058.6	1154	1150.6	1047.4	964.3	694.8	914.9	901.4	865.8	718.5	588.2	930.8	1017.9	1076.4	961.7
17370040	NaN	NaN	NaN	8.88E-05	3.68E-05	5.68E+01	2.37E+01	4.16E-01	1.25E-02	1.00E+00	5.70E+01	2.20E+01	3.86E-01	78.7	80.2	60.6	73.5	47.7	37.7	30.2	40.2	51.1	41.1	65.7	75.3	94.6	83	52.2	56.6	58.4	62.5	25.8	31.4	46	45.3	50.2	78.2
17323457	Serpind1	15160	NM_008223	8.90E-05	3.97E+00	3.97E+03	3.48E+02	8.75E-02	7.77E-02	4.66E+00	3.84E+03	2.34E+02	6.10E-02	4041.9	4220.9	4178.3	4326.2	4140.8	4108.9	3710.4	3770	3677.5	3684	3959.2	3870.1	4131.6	3970.5	3986.3	4100.1	4097.7	4127.5	3515.3	3490.6	3539.4	3754.1	3708.5	3607.8
17308299	Slc39a14	213053	NM_001135151|NM_001135152|NM_144808|XM_006518788|XM_006518789	9.18E-05	1.39E+01	3.37E+02	1.24E+02	3.68E-01	8.15E-02	1.36E+01	3.37E+02	6.49E+01	1.93E-01	234.6	228.5	258.5	319.4	344.8	339.3	434.2	440.8	432.2	437.6	276.5	302.9	232.2	258.5	367.7	325.6	308.8	266.5	401.2	447.6	416.9	372.6	301	342.2
17354995	Fech	14151	NM_007998	9.20E-05	9.42E+00	8.59E+02	1.17E+02	1.36E-01	7.09E-01	9.05E+00	8.38E+02	3.86E+01	4.61E-02	779.1	764.5	873.7	846.2	1015.5	953	937.9	960.4	871.4	786.2	759.6	765.7	823.3	834.1	709.5	848.4	957.3	927.1	845.8	790.1	831	896.6	805.8	785.6
17438496	Polr2b	231329	NM_153798	9.31E-05	1.58E+01	6.26E+02	1.77E+02	2.83E-01	1.33E-03	1.57E+01	6.00E+02	2.13E+02	3.55E-01	540.3	505.8	531.6	478.6	509.3	564.4	737.2	689.1	837.2	810.4	678.4	634.8	505.4	529.1	447.7	452.7	500.2	489	748.6	748.7	711.8	813	566.9	681.2
17418916	Rnf19b	75234	NM_029219	9.34E-05	8.92E+00	1.54E+02	3.24E+01	2.10E-01	1.96E-03	9.25E+00	1.61E+02	3.26E+01	2.02E-01	127.9	138	165.5	171	189.3	202.3	155.4	168.1	143.4	147.5	117.5	122.3	130.8	150.9	145.8	178.3	193.1	200.8	164.2	200.9	162.6	155.6	126.5	127.2
17287984	Dapk1	69635	NM_001285917|NM_029653|NM_134062	9.49E-05	2.10E+01	4.16E+02	1.61E+02	3.87E-01	5.42E-04	3.68E-05	3.62E+02	1.74E+02	4.79E-01	529.9	526.7	443.3	338.4	294.4	226.4	248.9	348.2	403.7	484	565.5	585.8	534.3	573.3	255.5	316.4	252.9	210.9	212.2	200.5	399.9	388.1	522.2	480.7
17310637	Fam134b	66270	NM_001034851|NM_001277315|NM_001277316|NM_001277317|NM_001277318|NM_025459|XM_006520136	9.69E-05	9.60E+00	5.55E+02	1.42E+02	2.56E-01	2.42E-03	6.23E+00	5.36E+02	1.92E+02	3.58E-01	458	429.7	609.5	619.4	748.2	634	697.9	628.7	499	476.6	464.5	389.7	504.7	519	934.5	695.4	583.1	639.9	624.7	538.3	424.9	325.4	306.9	339.5
17314888	Gpd1	14555	NM_010271	9.86E-05	3.65E+00	5.82E+02	1.16E+02	2.00E-01	3.21E-01	4.46E+00	5.30E+02	5.22E+01	9.85E-02	607.1	695.8	716.8	666.5	620.2	613.2	501.5	507.3	476.3	477	591	512.7	585.1	586.4	468.6	648.5	617.7	515.8	408	508.4	479	464	552.6	528.3
17228563	Tor3a	30935	NM_023141	9.88E-05	2.00E+01	5.28E+01	1.34E+01	2.53E-01	2.26E-02	2.00E+01	4.95E+01	8.62E+00	1.74E-01	50.9	54.2	45.2	39.4	34	44.5	46.1	44.5	62.6	67.3	73.5	71.3	48.8	48	43.9	53.8	38.7	40.5	46.3	37.7	61.2	51.5	57.2	67.1
17479899	Mesdc2	67943	NM_023403|XR_378266	9.97E-05	2.00E+01	3.06E+02	4.72E+01	1.54E-01	5.46E-03	1.83E+01	2.81E+02	2.90E+01	1.03E-01	297.5	303.6	273.3	241.2	240.8	262.5	292.9	283.6	356.4	382.2	343.3	391.3	253.9	251.6	213.8	240	245.5	269.1	264.5	310.7	374.1	295	300.1	352.6
17259585	Narf	67608	NM_026272	1.01E-04	9.32E+00	4.35E+02	1.65E+02	3.80E-01	1.55E-02	9.49E+00	3.94E+02	1.31E+02	3.34E-01	332.9	290	384.8	459.3	594.2	660.3	594	514.5	414.1	354.1	313.4	305.1	312.7	326.1	194.6	336.6	512.1	583.6	480.8	542.6	449	442.7	267.2	276.9
17381717	Itga8	241226	NM_001001309|XM_006497476	1.03E-04	6.28E+00	4.51E+01	1.77E+01	3.93E-01	1.43E-02	3.48E+00	4.64E+01	8.29E+00	1.78E-01	45.2	47.7	62.7	58.6	73.4	56.1	35.5	43.5	26.1	31	31.5	30.3	60.5	62.2	54.6	62.4	54.6	58	35.3	41.9	35.5	28	32.8	31.6
17488221	Shkbp1	192192	NM_138676|XM_006539669	1.06E-04	1.00E+00	5.85E+01	1.22E+01	2.08E-01	7.01E-01	4.27E+00	5.20E+01	1.21E+00	2.32E-02	72.3	71.4	71.2	64.8	55.4	54	43.8	42.5	57	52.1	56.8	60.6	58.5	63.9	46.3	49.7	57.4	54	36.9	44.6	53	52.4	55.7	52.2
17218321	Rgs16	19734	NM_011267	1.07E-04	9.19E+00	1.45E+02	1.61E+02	1.11E+00	1.08E-01	1.07E+01	1.71E+02	1.51E+02	8.84E-01	42.4	46	53.4	181.7	493.9	253.7	328.4	161.5	50	46	42.1	39.4	50.6	55	392.4	67.2	272.1	257.5	583.3	160.7	56.3	44.7	42.7	64.4
17429976	Thrap3	230753	NM_146153|XM_006503043|XR_376314	1.08E-04	5.67E+00	1.57E+02	4.63E+01	2.95E-01	1.19E-02	2.30E+00	1.55E+02	1.13E+01	7.28E-02	168.7	150.8	184.2	216.9	206.7	178.3	137.2	160.8	102.1	125.2	123.9	126.7	171.6	179.4	160.7	193.3	170.6	150.9	138.1	167	132.4	116.3	136.3	144
17514732	Sesn3	75747	NM_030261	1.09E-04	1.00E+00	2.00E+02	2.48E+01	1.24E-01	3.72E-02	5.53E+00	1.99E+02	9.01E+00	4.53E-02	224	245.5	222.8	217.7	202.8	187.8	170.2	182.5	172.1	174.2	189.9	206.5	223	226.7	188.1	225.1	210.3	226.4	168.3	186.6	166.9	170.7	203.8	192.9
17222156	Kansl3	226976	NM_172652|XM_006495900|XM_006495902|XM_006495908	1.10E-04	9.33E+00	1.86E+02	3.15E+01	1.69E-01	2.94E-01	1.09E+01	1.87E+02	1.55E+01	8.29E-02	183.9	161.8	179.2	193.1	224.3	222	205.3	214	172.2	175.4	159.9	144.3	173	187.4	171.5	226.5	182.9	194.5	194.3	226.9	176.6	176.7	170.9	161.7
17344511	Abcf1	224742	NM_013854|XM_006524120	1.10E-04	1.54E+01	2.12E+02	2.83E+01	1.33E-01	2.81E-02	1.43E+01	2.20E+02	2.59E+01	1.18E-01	196.3	197.9	183.1	195.6	209.4	211.2	239	219.4	229.5	242.9	208.1	213	201.6	189.6	180.5	197.4	203.5	199.4	244.6	277.7	239.1	226.7	227.1	248.1
17282776	Irf2bpl	238330	NM_145836	1.11E-04	1.16E+01	9.63E+01	1.46E+01	1.51E-01	9.96E-01	5.65E+00	1.09E+02	1.18E+01	1.09E-01	84.1	80.5	93	91.7	110.6	101.3	102.9	116	102.8	100	82.1	90.6	83.3	119.4	135	138.6	94	119.3	95.4	113.2	108.2	113.9	88.9	94
17271350	Abca8a	217258	NM_153145|XM_006533062|XM_006533063	1.12E-04	7.58E+00	5.54E+02	1.63E+02	2.95E-01	9.93E-01	1.17E+01	5.90E+02	7.76E+01	1.31E-01	524.3	423.6	712.3	625.8	766.5	697.2	552.8	581.4	505.4	504.9	376.4	374.4	573.6	565.5	566.8	783.9	533.4	565.6	706.2	684.2	583.9	624.8	448.9	444.7
17270398	Dcakd	68087	NM_026551|XM_006534038	1.12E-04	2.10E+01	1.66E+02	3.03E+01	1.82E-01	4.41E-01	2.10E+01	1.57E+02	1.18E+01	7.49E-02	186.1	187.3	173.6	160.2	134.1	132	137.5	154.9	173.7	164.1	182	208.8	158.9	168.2	147	152.8	153.2	139	140.3	169.9	161.4	141.9	189.1	167.8
17294694	NaN	NaN	NaN	1.13E-04	1.00E+00	2.21E+01	8.55E+00	3.86E-01	9.89E-01	4.93E+00	2.12E+01	2.06E+00	9.72E-02	34.1	27.8	24	28.3	16.8	21.5	15.9	13.2	16.3	16.7	22.9	27.9	22.3	39.6	13.5	21.6	30.4	23.6	12.1	18.2	13.8	22.1	19	18.6
17471127	Cd9	12527	NM_007657	1.13E-04	1.80E+00	1.55E+02	3.97E+01	2.56E-01	1.99E-03	3.74E+00	1.59E+02	2.36E+01	1.48E-01	202	169.6	196.8	189.5	140.3	157.9	108.4	117.7	134.2	135.1	148.8	161.2	192	185.1	216.9	198.9	180.5	151.5	145.8	173.2	114.4	112	113.4	125.9
17347666	Gm19696	100503447	XR_105868|XR_385844|XR_397722	1.13E-04	3.68E-05	4.81E+01	1.91E+01	3.98E-01	9.19E-03	1.00E+00	4.33E+01	1.25E+01	2.89E-01	61.8	76	53.4	50.5	41.3	33.1	27.2	32.9	38.3	44.8	66.6	51.6	62	49.8	49.2	50.4	38.1	32.2	27.7	39	29.2	45.4	46.3	50.2
17300251	Abhd4	105501	NM_001205181|NM_134076|XM_006518367	1.14E-04	3.67E+00	4.14E+02	7.88E+01	1.90E-01	1.00E+00	8.33E+00	3.82E+02	2.34E+00	6.14E-03	455.9	462.3	444.7	520.7	427.7	451	358.4	376.3	357	319.8	414.6	381.6	423.7	432.2	264.7	411.3	395	411.8	323.3	478.3	353.6	346	363.1	377.9
17491788	Klf13	50794	NM_021366	1.16E-04	1.12E+01	5.59E+01	2.61E+01	4.67E-01	3.54E-02	1.30E+01	6.38E+01	2.11E+01	3.31E-01	36.6	34.5	41.6	45.5	74.6	84.7	72.8	92.1	61.8	48	41.8	36.8	36.2	40.7	71.3	48.5	66.3	60.7	83.5	106.3	69.7	63.5	66.9	51.7
17467782	Elmod3	232089	NM_001253692|NM_144917	1.17E-04	2.00E+01	1.67E+02	3.66E+01	2.19E-01	3.81E-03	2.00E+01	1.53E+02	3.83E+01	2.51E-01	186.5	167.3	143.8	142.5	127.7	111.1	138.1	185	197.4	199.5	209.6	200.4	164.2	181.8	104.4	152.5	118.4	110.8	119.7	151.9	182.6	172.8	201.3	173
17253133	Fam57a	116972	NM_027773|XM_006532038	1.18E-04	2.00E+01	1.42E+02	2.01E+01	1.41E-01	1.80E-02	1.69E+01	1.28E+02	2.09E+01	1.63E-01	133.7	143.4	115.3	131.7	110.2	109.8	157	139.2	162	157.9	176.3	173	133.1	120.5	116.9	97.7	126.9	110.1	125.1	147.8	144.4	146.2	139.3	131.9
17442149	P2rx4	18438	NM_011026|XM_006530195|XM_006530197	1.18E-04	8.10E+00	5.64E+02	1.33E+02	2.36E-01	7.47E-04	8.54E+00	5.54E+02	1.39E+02	2.50E-01	560.7	504.2	600.6	605.4	785.5	666.4	596.5	674.5	477.1	454.5	400	443.5	493.8	554	619.5	652.8	653.2	703.4	580.8	721.8	506.1	466.3	362.1	330.3
17281582	Sos2	20663	NM_001135559	1.18E-04	9.11E+00	2.30E+02	3.54E+01	1.54E-01	5.95E-02	8.59E+00	2.24E+02	1.95E+01	8.69E-02	211.2	201	224.8	232.7	279.9	272.6	232.5	260.1	227.5	227.6	197.7	196.5	207	218.6	208.5	249.2	252	244	223.3	244.9	206.8	220.9	213	202.8
17269595	Dhx58	80861	NM_030150	1.21E-04	3.68E-05	3.90E+01	9.36E+00	2.40E-01	1.00E+00	9.51E+00	3.64E+01	3.01E+00	8.26E-02	46.2	51.6	41.5	42.3	39.9	32.2	29.7	27.2	31	38.3	43.9	43.6	40.4	48	25	34.3	35.4	46.3	34.5	25.6	36.2	37.9	33.1	40.2
17295463	Ptcd2	68927	NM_026873	1.21E-04	2.00E+01	1.89E+02	2.25E+01	1.19E-01	6.99E-04	1.61E+01	1.86E+02	3.94E+01	2.11E-01	180.9	192.8	177.5	146.4	165.3	164.4	189.9	178.2	223.2	202.2	225.8	224.6	178.1	167.5	133	143.4	180.3	170.4	224.7	184.4	218.6	222.3	202.8	211.9
17463883	Strap	20901	NM_011499|XM_006505831	1.23E-04	1.57E+01	4.98E+02	4.56E+01	9.16E-02	4.60E-01	1.81E+01	5.23E+02	1.81E+01	3.45E-02	471.8	461.6	463.4	439.3	477.2	519.2	528.1	520.4	558.3	528.6	505.5	502.9	485.6	511.5	530.3	513.5	504.3	449.4	537.6	543.9	545.4	549.7	513.1	590.1
17430630	Zcchc17	619605	NM_153160|XM_006503258	1.23E-04	2.10E+01	1.11E+02	1.66E+01	1.49E-01	1.00E+00	1.26E+01	1.05E+02	1.68E+00	1.59E-02	109.5	122.1	104.9	107.1	92.6	96.4	96.5	98.3	125.1	116.1	138.8	125.5	110.2	99.8	96.9	94.2	121.6	101.6	91.2	112.4	117.2	105.1	94.5	118.4
17241687	A930033H14Rik	320700	XR_380545	1.27E-04	1.20E+01	6.61E+01	3.33E+01	5.04E-01	1.60E-03	1.32E+01	8.03E+01	6.48E+01	8.06E-01	38.2	38.6	39.7	55.1	70.8	80.9	124	98.8	74.7	70.2	54.1	48	41.6	43.2	37.7	32.7	72.6	75	115.2	213.1	124	88.3	53.9	66.7
17406129	Tmem144	70652	NM_027495|XM_006502057|XR_375577	1.29E-04	3.91E+00	1.10E+02	3.50E+01	3.18E-01	4.49E-01	6.28E+00	9.61E+01	4.91E+00	5.11E-02	115.6	127.7	131.1	148.4	108.4	122.2	94.9	97.2	79.5	73.9	117	102	125.1	112.1	89.7	109.4	103.9	130.2	72.7	95.5	64.2	90.4	83.9	75.8
17515577	Ncapd3	78658	NM_178113|XM_006510697	1.30E-04	7.96E+00	8.96E+01	1.41E+01	1.57E-01	3.20E-01	9.94E+00	9.50E+01	7.07E+00	7.44E-02	85.8	84.8	86	106.5	108.8	103.8	95.2	95	78.6	80.1	77.3	73	100.9	96.2	98.8	112.1	88.5	99.4	108.9	103.2	91.1	87.6	74.7	79
17526382	Kmt2a	214162	NM_001081049	1.32E-04	7.62E+00	7.64E+01	1.32E+01	1.72E-01	1.54E-02	2.60E+00	8.49E+01	1.25E+01	1.47E-01	73.2	75.2	81.4	91.4	97.9	92.2	76.4	70.4	66.4	72.9	60.9	58.2	87.5	99.6	88.2	108.6	81.1	79.3	75.6	78.9	71.8	78.5	92.5	77.2
17212874	Coq10b	67876	NM_001039710|NM_026424	1.34E-04	1.17E+01	2.86E+02	2.31E+02	8.07E-01	1.54E-04	1.30E+01	2.94E+02	2.69E+02	9.16E-01	141.1	109.2	127.8	222.3	396.2	497.4	611.2	532.7	253.8	227.2	154.2	156.2	114.2	101.7	200.9	132.8	307.4	333.5	683.4	637.6	330.5	308.9	159.9	215.8
17307096	Zmym5	219105	NM_001253752|NM_001253753|NM_144842|XM_006518852|XM_006518855	1.36E-04	9.10E+00	2.97E+02	6.47E+01	2.18E-01	3.36E-02	1.10E+01	3.17E+02	4.57E+01	1.44E-01	269.6	226.4	302.3	310.9	395.4	338.2	337.8	317.7	302.1	312.6	236.2	215.8	284.8	294.1	346.6	323.4	304.2	318.6	373.9	412.6	314.4	297.9	257.5	273.5
17371123	Psmd14	59029	NM_021526	1.36E-04	3.68E-05	1.10E+02	2.07E+01	1.88E-01	1.59E-01	3.68E-05	1.11E+02	1.32E+01	1.19E-01	130.8	133.5	124.1	107.6	106.2	90.4	98.7	82.7	98.8	106.2	127.6	116.2	117.7	131.2	119.6	105.5	105.9	120.4	91.5	87.4	106.1	112.4	110.4	124.2
17243034	Mknk2	17347	NM_021462	1.40E-04	1.18E+01	3.62E+02	1.91E+02	5.28E-01	2.59E-03	1.26E+01	3.64E+02	1.55E+02	4.27E-01	182.7	211.7	232.7	368.7	455.1	477	492.8	691.6	379.4	348.8	260.3	248	189.5	219.9	288.7	361.9	321.1	424	491.7	659	429.5	376.3	334.3	269.3
17398634	Sh3d19	27059	NM_001082414|XM_006501546|XM_006501547|XM_006501549	1.41E-04	7.90E+00	5.11E+02	9.09E+01	1.78E-01	6.74E-02	6.03E+00	5.37E+02	9.49E+01	1.77E-01	491.7	460.7	541.3	546.3	662.5	637.4	498.4	526.3	449.7	430	429.5	462.1	494.7	494.8	558.2	694.4	581.5	590.2	535.4	538.2	464.2	453.2	496.9	537.7
17215137	Dis3l2	208718	NM_001172157|NM_153530|XM_006529298|XM_006529299	1.43E-04	6.36E+00	1.04E+02	1.56E+01	1.49E-01	9.98E-01	1.14E+01	9.64E+01	1.01E+01	1.05E-01	112.9	105.7	119.5	117.7	136	112.1	96.2	97.6	81.1	86.1	96	93.1	81.4	104.6	66.7	102.7	99.6	103.2	96.8	131.4	91.5	94.8	102.7	81.4
17521204	Rpl29	19944	NM_009082|XM_006511660	1.47E-04	3.44E+00	2.73E+01	6.08E+00	2.22E-01	5.92E-01	1.61E+01	3.04E+01	3.27E+00	1.07E-01	30.6	29	31.9	35.2	25.1	27.6	25.1	24.4	22.4	21.9	26.7	28.3	28.7	26.6	28.5	28.6	25.3	26.5	28.8	51.9	27.9	28.7	29.1	34.4
17233743	NaN	NaN	NaN	1.48E-04	1.55E+01	3.23E+02	5.58E+01	1.73E-01	3.75E-01	1.45E+01	3.08E+02	7.33E+01	2.38E-01	261.3	309.2	266.2	307.6	313.8	308.4	360.8	352.3	389.7	367.1	320.9	314.3	299	224.5	269.2	252.4	354.2	248.2	451.5	278.4	386	345.6	280.1	312
17249702	Fnip1	216742	NM_173753	1.48E-04	9.03E+00	2.10E+02	7.32E+01	3.49E-01	1.77E-03	6.38E+00	2.42E+02	5.94E+01	2.46E-01	201.6	153	209.2	235.8	358.3	284.9	236.9	231.5	164	161.7	144.2	138.3	225.6	229.5	281.4	334.4	261.1	281.4	272.8	266.7	202.6	203.7	170.8	168.7
17339223	Lama1	16772	NM_008480	1.51E-04	6.12E+00	2.58E+01	3.47E+00	1.35E-01	7.17E-01	9.76E+00	2.65E+01	6.55E-01	2.47E-02	25.1	26.3	26.5	31	28.2	30	25.4	24.4	22.2	22.7	23.2	24.4	28.6	26.5	26.3	26	26.6	27.2	25.9	30.6	24.7	24.7	26.1	24.7
17343976	C4a	625018	NM_011413	1.55E-04	1.59E+01	1.59E+02	1.03E+02	6.51E-01	3.97E-04	1.58E+01	1.62E+02	1.13E+02	6.99E-01	87.7	81.5	76.9	85.3	133.5	119	168.1	187	294.2	324.7	136.5	208.3	78.5	75.4	33	77.6	102.9	160.3	168.3	284.1	233.6	340.9	150.9	232.7
17263463	Flcn	216805	NM_001271356|NM_001271357|NM_146018|NR_073164	1.63E-04	7.17E+00	9.61E+01	3.68E+01	3.84E-01	1.10E-03	6.22E+00	1.07E+02	3.65E+01	3.41E-01	85.1	78.9	115.4	146.7	158.3	111.8	87.2	96.1	72.1	71.3	71.6	58.1	112.9	106	134.1	157.3	126.3	153.1	94.7	111.4	78.2	73.8	70.1	66.8
17294991	Jmy	57748	NM_021310	1.66E-04	9.43E+00	2.06E+02	3.31E+01	1.61E-01	9.89E-01	8.97E+00	2.31E+02	1.64E+01	7.10E-02	199.3	184	214.6	208.7	250.7	221.2	224	235.3	211.1	207.3	170.5	146	218	246.1	251.5	249.8	220.2	200.8	276.2	296.4	192.6	202.3	210.1	202.2
17249726	Rapgef6	192786	NM_001252494|NM_001252496|NM_001252497|NM_001252498|NM_175258|XM_006532567	1.67E-04	7.80E+00	7.07E+01	7.56E+00	1.07E-01	1.00E+00	7.87E+00	7.17E+01	4.40E-01	6.13E-03	75.4	68	79.1	71	80.2	85.2	70.2	69.8	63.1	66.6	59.4	60.1	59.4	79	63.5	86.2	70.9	73.5	73.1	63.8	73.4	73.3	70.5	73.9
17407201	Ubap2l	74383	NM_001165983|NM_001165984|NM_001165985|NM_001165986|NM_001165987|NM_001165988|NM_028475|NM_153489|XM_006502176	1.75E-04	5.39E+00	4.29E+02	3.52E+01	8.21E-02	1.00E+00	1.19E+01	4.06E+02	1.01E+01	2.48E-02	430.1	428.7	457.3	482.9	430.6	474.1	415.3	415	414.5	397.8	399.7	404	408.5	399.5	402	435.5	419.9	374.2	393.8	447.7	400.6	422.1	387.9	385.7
17499540	Mcph1	244329	NM_173189|XM_006508784|XM_006508785|XM_006508788	1.75E-04	9.11E+00	3.44E+01	2.82E+00	8.21E-02	1.00E+00	7.54E+00	3.51E+01	2.00E+00	5.69E-02	33.4	32.3	34.7	34.4	38.3	36.9	34.8	36.6	34.3	35.4	32	29.4	37.4	33.8	26	37.9	35.2	48	30.8	36.6	29.8	36.5	33.3	36
17519598	Elovl5	68801	NM_134255|XM_006511399|XM_006511400|XM_006511401	1.81E-04	2.12E+00	2.30E+03	7.19E+02	3.13E-01	3.68E-03	1.50E+00	2.04E+03	3.92E+02	1.92E-01	2970.7	2986.2	2948.7	2970.3	2293.6	2299.2	1669.1	1925.9	1624.2	1394.4	2277.6	2244.3	2962.2	2697.9	2392.1	2339.5	1949.3	2304.4	1505.3	1715.9	1333.4	1654.6	1982.4	1665.5
17451930	AW549542	100993	NR_045702	1.95E-04	7.73E+00	3.96E+01	8.15E+00	2.06E-01	9.77E-01	1.36E+01	4.22E+01	9.75E+00	2.31E-01	37.5	38.3	42.6	47.1	57.8	44.6	37.9	40.1	34.5	33.9	34.4	26.9	36.8	35.3	32.7	52.1	43.1	34	41.8	71.3	41.9	43.9	34.9	38.6
17274875	Nampt	59027	NM_021524	1.98E-04	1.36E+01	4.56E+02	3.22E+02	7.06E-01	1.20E-04	1.47E+01	4.96E+02	4.59E+02	9.26E-01	237.1	191.8	194.3	227.2	394.9	442.1	724.5	852.3	734.7	665.4	383.4	429.9	258.3	252.5	219.5	248.2	365.4	325.9	1019.7	769.8	759.1	868	375	490.8
17229036	Fmo2	55990	NM_018881	2.05E-04	1.56E+01	1.85E+02	2.73E+02	1.47E+00	1.55E-04	1.69E+01	1.51E+02	1.34E+02	8.82E-01	82.4	63.7	59.6	72.5	66.2	91.7	242.7	358.3	417.3	514.7	141.7	108.9	70.1	85.9	58.7	54.7	60.2	71.3	162.9	205.1	398.7	294.4	141.9	213.2
17351559	Ldlrad4	52662	NM_172631|XM_006526086|XM_006526088|XM_006526090|XM_006526091|XM_006526092	2.06E-04	7.21E+00	6.97E+01	1.70E+01	2.44E-01	4.24E-01	9.54E+00	6.87E+01	9.53E+00	1.39E-01	81.4	67.9	91.7	87.8	93.1	94.4	65.3	60	51.5	48.8	46.6	47.5	72.1	71.7	63.4	76.7	68.6	85	65.9	93.8	55.3	69.2	50.7	51.6
17310349	Amacr	17117	NM_008537	2.07E-04	2.00E+00	6.99E+02	1.98E+02	2.82E-01	1.92E-02	2.00E+00	6.71E+02	7.61E+01	1.13E-01	900.1	907.7	926.8	802.3	689.4	686.4	564.7	553.7	497.8	466.2	726.3	670.6	813.9	799.8	650.2	859.9	801.7	687.3	517.9	683	506.9	521.3	606.8	608.7
17279277	Aspg	104816	NM_001081169|XM_006515345|XM_006515347	2.08E-04	7.84E+00	2.76E+02	6.25E+01	2.27E-01	1.39E-01	8.05E+00	2.58E+02	2.63E+01	1.02E-01	256	251.3	256.6	356	382.1	340.3	292.2	266.7	244.8	234.8	234.8	192.8	263.5	289.5	231.4	293.2	290.5	315.6	233.6	304.9	215.7	240	221.5	201.2
17421694	Srm	20810	NM_009272	2.09E-04	1.59E+01	2.54E+02	7.61E+01	3.00E-01	1.43E-03	1.49E+01	2.85E+02	9.17E+01	3.22E-01	189.8	206.3	193	172.9	202.2	239.1	295.2	295.9	337.1	346.5	260.8	307.8	199.6	208.7	174	165.8	253.1	206.2	352	409.8	373.9	363.9	302.6	408.9
17343227	Cbs	12411	NM_001271353|NM_144855|NM_178224	2.10E-04	3.91E+00	1.29E+03	4.47E+02	3.46E-01	1.71E-03	2.92E+00	1.20E+03	3.23E+02	2.70E-01	1421.4	1548.3	1640	1665.6	1446.3	1448.6	956.8	938.9	924.5	1012.6	1301	1212.2	1469.3	1567.8	1249.4	1600.4	1379	1396.5	795.1	999	845.1	872.7	1181.4	1019.9
17389861	Ino80	68142	NM_026574	2.12E-04	7.87E+00	1.45E+02	2.48E+01	1.72E-01	8.51E-02	1.18E+01	1.46E+02	1.26E+01	8.63E-02	141.9	136.9	157.7	147.4	192.9	187.3	140.1	132.4	124.1	128.7	121.5	123.8	120.5	132.7	136.3	173	151.9	151.2	174	154.7	135.3	134.8	133.6	148.8
17414188	Slc44a1	100434	NM_001159633|NM_133891|XM_006537532|XM_006537533	2.12E-04	5.00E-01	3.20E+02	5.26E+01	1.64E-01	4.63E-02	1.00E+00	3.07E+02	5.45E+01	1.78E-01	367.1	365	336.2	361.7	285.3	310.3	257.6	277.1	288.8	301	338	352	384.1	384.1	268.6	328.5	279.1	340.1	222.3	274.2	258.4	278	362.9	298.9
17453179	Asl	109900	NM_133768|XM_006504339|XM_006504341	2.13E-04	1.69E+01	1.95E+03	8.53E+02	4.37E-01	5.16E-04	1.90E+01	1.78E+03	3.85E+02	2.17E-01	1647.4	1829.9	1101.9	1303.8	1234.7	1490.2	2487.8	2292	2746.7	2659.7	2487	2137.7	1425.4	1729.3	1375	1276.3	1210.2	1405.3	1875.6	1715.4	2304	2279.3	2452.9	2275
17355915	Cpt1a	12894	NM_013495|XM_006531657	2.14E-04	1.17E+01	1.20E+03	5.08E+02	4.24E-01	5.28E-03	1.28E+01	1.26E+03	4.64E+02	3.67E-01	908.1	783.3	1000.1	1182.3	1540.6	1497.8	1805	1571	1353.8	1222.1	761.5	759.6	830.8	802.7	1156.4	1376.4	1246.8	1084.4	1877.6	1799.7	1600.2	1423.6	1018	944
17215885	Agxt	11611	NM_001276710|NM_016702	2.15E-04	5.04E+00	7.55E+02	1.53E+02	2.03E-01	7.69E-05	5.40E+00	6.77E+02	1.87E+02	2.77E-01	809.9	907.1	980.1	971.8	875.8	822.4	702.5	715.3	544.6	587.9	557.7	583.2	684.7	742	858.2	893.9	813.7	799.9	691.8	662.9	508.4	477.5	549.2	438.7
17227764	Rgs2	19735	NM_009061	2.18E-04	1.00E+00	1.64E+01	3.28E+00	2.00E-01	1.00E+00	9.65E+00	1.74E+01	5.35E-02	3.08E-03	23.8	22.3	16	17	14.7	14.9	13	12.8	15.3	14.4	15.8	16.8	14.2	17.6	24.1	20.3	15.5	16.3	15.8	18	16.9	15.7	14.6	19.5
17378312	NaN	NaN	NaN	2.20E-04	1.35E+01	9.44E+02	3.64E+02	3.86E-01	2.04E-01	1.40E+01	9.21E+02	2.52E+02	2.74E-01	714.1	649.5	816.7	708.4	964.2	1042.9	1282.5	1236.5	1216.7	1134.1	854.9	702.5	705.8	709.3	932.8	931.5	844.6	857.9	1203.3	928.2	1369.7	1067.5	756	742.4
17211131	Prex2	109294	NM_001033636|NM_029525	2.21E-04	1.22E+01	1.17E+02	3.41E+01	2.92E-01	9.78E-02	1.37E+01	1.44E+02	6.04E+01	4.20E-01	85.8	89.4	107.4	97.6	127.9	127.1	154.6	151.2	144.7	125.8	103.4	88.5	93.3	99.7	90.5	132.1	96.3	119.9	231.8	254.4	190.1	131.2	152.3	134.8
17444506	Trrap	100683	NM_001081362|XR_377189	2.22E-04	6.11E+00	1.19E+02	1.25E+01	1.05E-01	9.27E-01	7.68E+00	1.24E+02	8.79E-01	7.06E-03	126.6	121.1	128.5	135	133.2	134	111.4	110.2	104.4	102.3	112.3	106.5	123.5	142.6	114.8	149.6	121.9	123.8	111.8	139	103	116.2	141	105.7
17443286	Por	18984	NM_008898|XM_006504399	2.26E-04	1.38E+01	8.28E+02	6.93E+02	8.37E-01	2.88E-03	1.39E+01	8.22E+02	4.00E+02	4.87E-01	407.1	372.7	341.6	422.4	658.5	725.7	1509.4	1437.3	1493.4	1269.1	660.8	635.3	361.2	412.6	655	475.7	516.4	545.2	1290.1	1326.2	1291.3	1208.1	810	972.6
17353957	Spry4	24066	NM_011898	2.28E-04	5.01E+00	7.21E+01	2.69E+01	3.74E-01	2.49E-01	4.72E+00	7.30E+01	2.32E+01	3.18E-01	71.9	93.6	142.1	95.1	77.2	68.6	57.8	63.6	41.4	43	55.1	55.3	66.4	94.8	133.6	54.4	88.4	81.8	54.5	81.3	52.6	40.9	64.5	63
17461341	Itpr1	16438	NM_010585	2.28E-04	1.55E+01	2.92E+02	1.11E+02	3.79E-01	1.70E-02	1.71E+01	2.89E+02	4.21E+01	1.46E-01	222.8	216.5	227.3	207	261.9	267.5	360	358.1	392.7	411.3	320.2	256.5	243.9	247.3	248.6	295.4	228.6	241.1	304.9	291.7	372.5	358.9	315	315.7
17364114	Lipa	16889	NM_001111100|NM_021460	2.28E-04	3.68E-05	1.93E+03	3.65E+02	1.90E-01	3.72E-03	3.68E-05	1.79E+03	4.44E+02	2.48E-01	2239.3	2185.6	2081.8	1910.2	1664.5	1784.7	1499.3	1675	1781.3	1844.7	2269.2	2168.5	2247.5	2228	1467.6	1956.8	1473	1611.4	1275.8	1342.6	1728	1922.6	2262.2	1941.5
17335493	BC004004	80748	NM_030561|XM_006525174	2.28E-04	1.05E+00	4.83E+02	1.73E+02	3.58E-01	4.37E-03	1.50E+00	4.90E+02	1.31E+02	2.68E-01	586	638.8	565	603.3	476.5	475.9	334.9	299.1	320.8	373.6	588.3	533.1	646	681.5	523.6	601.4	531.7	526	335.5	362.9	340.4	353.7	495.7	479.3
17355256	Fam210a	108654	NM_153794	2.28E-04	2.96E+00	4.59E+02	8.75E+01	1.91E-01	1.40E-01	2.50E+00	4.46E+02	1.33E+01	2.98E-02	526.1	550.7	541.5	513.2	479.6	520	397.9	394.8	340.1	371.6	452.2	418.5	542.6	538.1	471.1	522.9	455.1	455.5	396.8	505.6	327.9	382.1	380.2	379.5
17504005	Herpud1	64209	NM_022331	2.29E-04	1.21E+01	1.37E+03	7.46E+02	5.45E-01	6.51E-02	1.34E+01	1.66E+03	6.01E+02	3.62E-01	713.9	645.9	945	1268.2	1622.1	1672.3	2182.5	2030.1	1502.9	2039.4	952	847.7	780.8	674.4	2089.5	1054.8	1525.5	1275.6	2453.9	2509.3	2509.8	1733.6	1486.8	1805.2
17360462	Acsl5	433256	NM_027976|XM_006527178	2.30E-04	2.20E+00	1.29E+03	4.07E+02	3.16E-01	2.50E-01	1.50E+00	1.15E+03	1.09E+02	9.42E-02	1507.3	1686	1527.4	1650.3	1256.5	1292.6	994.4	1040.1	935.2	884	1470.3	1253.2	1559.6	1672.9	1041.7	1346.9	1103.1	1379.1	956.8	953.7	880.1	1024.6	1087.7	840.2
17233554	Pla2g12b	69836	NM_023530	2.33E-04	1.00E+00	4.57E+02	8.48E+01	1.86E-01	4.55E-03	1.00E+00	4.40E+02	5.70E+01	1.30E-01	568.4	548.9	572.5	560.4	420.6	423.1	352.4	386.5	404.4	374.6	432.3	441.5	557.7	554.5	433	508.1	475.1	500.1	362.5	345.1	345.7	369.3	421.4	405.4
17408509	Atp1a1	11928	NM_144900	2.34E-04	1.50E+01	1.22E+03	2.72E+02	2.23E-01	1.54E-03	1.55E+01	1.20E+03	1.37E+02	1.14E-01	1031.8	1058.9	991.9	1021.7	1206.5	1228.7	1450.8	1391.9	1461.9	1383.5	1305.4	1096.6	1023.9	1055.4	936.1	1109.5	1125.9	1189.3	1405.1	1263	1350.9	1343.7	1304.9	1316.2
17530967	Slc38a3	76257	NM_001199217|NM_001199218|NM_023805|XM_006511846	2.35E-04	9.18E+00	4.18E+03	8.11E+02	1.94E-01	9.35E-03	1.05E+01	4.05E+03	6.98E+02	1.72E-01	3421.9	3599.8	4165.2	4879.5	5044.6	4972.9	4759.5	4643.7	3820.9	3794.2	3539.8	3513.5	3566.4	3675.3	3473.2	4035.9	4496	4831.7	4477.1	4938.2	4164.2	4200.7	3499.8	3275.1
17232901	LOC102635574	102635574	XR_392846	2.35E-04	3.68E-05	1.30E+02	5.93E+01	4.58E-01	8.73E-03	1.92E+00	1.20E+02	4.04E+01	3.36E-01	194.7	205.1	157	129.7	92.4	87.6	80.1	90.7	108.4	81.6	162	166	145.5	134.5	165.8	130.8	117.8	113.8	100.1	90.4	94.8	76.4	121.2	152.4
17382013	Dnajc1	13418	NM_001190817|NM_007869|XR_373932	2.36E-04	2.00E+01	1.84E+02	2.05E+01	1.12E-01	5.13E-02	1.90E+01	1.79E+02	1.23E+01	6.87E-02	188.3	181.9	162.3	155.3	167.7	147.2	187.9	183.6	195.4	208.6	210.7	214.2	165.9	176.3	140.9	160.5	176.9	173.1	188.2	160.5	193.3	201.2	214.1	199.3
17298292	Nek4	23955	NM_011849|XM_006519011	2.37E-04	3.68E-05	1.19E+02	1.82E+01	1.53E-01	1.50E-02	3.68E-05	1.14E+02	1.59E+01	1.39E-01	137.3	134.1	127.1	121	103.3	101.3	98	104	121.2	124.1	128.6	129.1	126.4	129.9	110.4	130.2	91.9	109	89.9	108.6	116.6	110.1	110.9	134.7
17514691	Mtmr2	77116	NM_023858|NR_024025|XM_006510681	2.37E-04	7.51E+00	2.19E+02	1.74E+01	7.93E-02	9.10E-01	8.64E+00	2.11E+02	1.18E+01	5.57E-02	224.1	211.5	238.7	228.8	241.6	237.8	217.1	225.2	197.1	208.6	197.9	200.3	195.7	210.1	178.1	219.9	235.5	229.1	213.8	215.2	195.3	235	191.5	214.9
17349715	Eif4ebp3	108112	NM_201256	2.38E-04	1.57E+01	3.46E+02	3.38E+02	9.75E-01	1.48E-01	1.39E+01	3.66E+02	9.92E+01	2.71E-01	133.3	161.1	87.8	156.8	174.4	102.8	601	473.5	660.4	755.4	408	441.6	156.1	167.8	396.2	258.4	175.5	120.2	667.1	466.3	599.4	459.6	457.8	469.6
17536736	Gjb1	14618	NM_008124	2.41E-04	4.08E+00	3.52E+02	5.50E+01	1.56E-01	2.17E-01	4.37E+00	3.72E+02	2.14E+01	5.77E-02	359.6	382.4	392.5	404.9	372.1	376.2	319.1	307.9	320.1	303.2	338.7	348.7	388.8	401.8	420.7	407.3	390.5	385.6	311.8	409.1	357.9	330.7	350.9	303.3
17304794	Hacl1	56794	NM_019975|XM_006519320	2.46E-04	2.10E+01	1.63E+03	4.99E+02	3.06E-01	1.81E-03	3.68E-05	1.48E+03	4.84E+02	3.27E-01	2062.8	1734.5	1491	1524.2	941.6	1076.4	1263.1	1404.7	1957.5	1990.7	1964.7	2172.3	1903.3	1957.4	1128.2	1560.3	1142	1105.7	964.6	843.2	1672.3	1840.4	1902.3	1727.9
17409621	S1pr1	13609	NM_007901	2.46E-04	3.68E-05	4.67E+02	1.66E+02	3.55E-01	3.04E-01	8.99E+00	4.11E+02	8.09E+01	1.97E-01	588.4	575.5	542.1	459.1	360.4	397.9	281.7	277.1	479.7	460.5	568.3	616.4	418.5	469.6	301.9	447.3	435.8	383.2	204.1	347	427.7	435.8	497	568.6
17493185	Tmem135	72759	NM_028343|XM_006508221	2.48E-04	2.10E+01	4.79E+02	6.40E+01	1.34E-01	4.22E-01	9.53E+00	4.51E+02	5.87E+01	1.30E-01	492.2	509.2	436.6	464.6	400.5	424	423.4	460.4	506.6	495.2	576.6	562.5	534.2	520.4	384.7	390.1	427.8	436.4	387.2	403.3	448	490	564.6	430.1
17408765	Mov10	17454	NM_001163440|NM_001163441|NM_008619	2.48E-04	7.76E+00	8.21E+01	1.78E+01	2.17E-01	2.54E-02	7.62E+00	7.45E+01	1.02E+01	1.37E-01	81.8	82	92.3	96.1	109	107.2	79.9	85	59.8	65.1	55.5	71.4	68.9	86.3	76.8	89.7	79.2	96.5	64.8	87.3	65	62	63.9	53
17285998	BC005537	79555	NM_024473	2.50E-04	1.65E+01	1.04E+03	1.75E+02	1.68E-01	1.21E-03	1.95E+01	1.04E+03	1.22E+02	1.17E-01	943	881.5	824.7	800.5	937.9	1045.4	1084	1161.8	1196.5	1344	1132.8	1172.4	902.3	987.3	899.4	859.4	883.7	833.4	1094.4	1044.6	1183.9	1276.4	1318.2	1223.9
17254366	Synrg	217030	NM_194341	2.50E-04	2.20E+01	1.36E+02	9.60E+00	7.07E-02	2.30E-01	2.39E+00	1.26E+02	9.97E+00	7.89E-02	144.7	148.3	135.8	139.8	128.6	124.3	128	127.1	134.6	136.5	142.6	138.8	132.9	134.6	105.7	128.7	134.2	115.2	111.7	116.3	121.2	135	137.8	142.3
17363086	Dtx4	207521	NM_172442	2.51E-04	3.68E-05	8.88E+01	4.33E+01	4.87E-01	6.45E-06	1.00E+00	7.94E+01	3.09E+01	3.90E-01	114.7	139.1	108.1	85.1	67.5	60.1	41.1	54.3	64.3	91.1	120.5	119.5	103.1	111	91.2	100.9	72.1	78.7	47.3	47.8	60.8	58.1	97	84.9
17521218	Pcbp4	59092	NM_021567|XM_006511779	2.51E-04	7.35E+00	1.16E+02	4.42E+01	3.82E-01	3.05E-04	6.66E+00	1.16E+02	4.04E+01	3.50E-01	121.4	94.4	140.1	172.1	176.8	157.6	108.9	116.5	94.8	74.1	61.5	67.9	96.4	111.4	141.7	177.7	139	157	118.1	111.6	88.1	96.5	76.4	72.8
17345613	Ubr2	224826	NM_001177374|NM_146078|XM_006524146	2.53E-04	1.56E+01	4.02E+02	8.40E+01	2.09E-01	6.69E-03	1.54E+01	4.11E+02	6.07E+01	1.48E-01	335.9	340.1	330.4	340.7	405	401.9	448.9	449.2	520.9	459	405.5	380.5	360.7	365.9	343.6	402.1	370.9	347.8	483.1	442.4	467	479.5	437.8	430.3
17497421	Bnip3	12176	NM_009760	2.54E-04	1.45E+01	5.10E+02	2.29E+02	4.49E-01	6.52E-02	1.42E+01	5.43E+02	1.37E+02	2.52E-01	331.9	331.8	350	430	518	510.1	619.2	675.5	713	754.6	445.7	440.5	356.3	317	637.4	483.5	451.6	488.9	747.3	664.1	664.1	672.5	518.6	509.3
17242330	Lrrc3	237387	NM_145152	2.56E-04	2.00E+01	3.74E+02	7.70E+01	2.06E-01	2.00E-02	2.00E+01	3.50E+02	5.55E+01	1.58E-01	358.8	415.1	338.6	311.6	302	306.3	305.7	336.9	425.1	431	483.2	473.7	310	308.8	264.5	305.2	308.4	302.9	262.2	348.8	433.3	378.4	492.3	486.1
17350611	Snx2	67804	NM_026386	2.56E-04	5.55E+00	2.49E+02	3.55E+01	1.43E-01	2.24E-02	6.70E+00	2.48E+02	1.96E+01	7.91E-02	261.6	235	289.5	272.4	270.1	273.1	259.3	259.6	217.4	214.5	217.5	217	251.3	291.1	257.7	291.5	279.9	279.8	240.2	237.9	234.4	233.7	180.5	200
17260644	Ddc	13195	NM_001190448|NM_016672|XM_006514487	2.57E-04	2.30E+01	4.52E+02	2.12E+02	4.68E-01	2.95E-02	2.86E+00	4.31E+02	1.88E+02	4.35E-01	600.2	529.5	440	372.3	239.4	286.4	197.7	297.4	492.5	613.4	638.3	717.1	530.7	543.5	250.6	296.7	452.7	325.2	205.7	211.6	374	526.5	561.6	896.4
17378306	NaN	NaN	NaN	2.57E-04	1.19E+01	1.41E+03	4.38E+02	3.10E-01	2.10E-02	1.36E+01	1.53E+03	3.36E+02	2.19E-01	1054.1	880.2	1384.8	1001.2	1539.3	1766.7	1911.2	1825.3	1501.5	1675.7	1193	1223.5	1319.1	1278.1	1482.1	1241.6	1484.5	1294.7	1954.9	2254.5	1535	1525.8	1501.1	1487.7
17264424	Ndel1	83431	NM_023668|XM_006534538|XM_006534539	2.57E-04	1.31E+01	1.31E+02	3.98E+01	3.04E-01	1.57E-02	1.20E+01	1.35E+02	3.03E+01	2.24E-01	105.9	90.9	124.1	105.5	135.6	148.8	181.5	160	153.5	141.4	115.6	107	95.3	108.6	149.8	121.5	126.7	139	185.2	188.7	133.4	126.2	115.1	130.1
17404329	Gyg	27357	NM_013755	2.57E-04	5.88E+00	6.48E+01	1.23E+01	1.89E-01	2.53E-02	7.07E+00	7.47E+01	1.02E+01	1.37E-01	65.2	74.3	76.7	74.9	77.4	73.7	66.9	63	48	45.4	55.3	56.5	88.8	85.3	95.1	76.7	92.1	99.4	59	73.6	62.4	56.8	45.3	62.4
17471867	Ybx3	56449	NM_011733|NM_139117	2.58E-04	1.79E+01	4.40E+02	6.11E+01	1.39E-01	5.81E-01	2.05E+01	4.17E+02	4.62E+01	1.11E-01	429.5	432.4	379.5	396.9	369.3	401.4	433.6	450.6	475.5	535.8	484.6	493.2	436.7	387.2	466.2	376.6	352.5	306.8	454.3	390	420.8	418.6	423.9	567.7
17279499	Crip2	68337	NM_024223|XM_006536328	2.58E-04	3.68E-05	3.34E+02	1.39E+02	4.16E-01	9.44E-03	8.28E-01	2.90E+02	1.35E+02	4.64E-01	407.1	499.8	428.4	347.6	199.3	242.7	231.8	188.7	298.8	325.1	436.9	402.1	284.6	363	384.2	324.7	247	221.1	179.3	170.6	248.1	238.7	426	393.4
17294828	Rasgrf2	19418	NM_009027	2.59E-04	2.00E+00	9.24E+00	7.03E-01	7.61E-02	1.00E+00	1.21E+01	9.49E+00	1.19E+00	1.25E-01	9.7	11.4	9.6	10.2	9	9.1	8.8	8.5	8.2	8.5	9	8.9	9.1	10.9	8.4	8.8	10.1	10.4	8.3	13	9.4	9.6	9	6.8
17489039	Lrfn3	233067	NM_175478	2.60E-04	2.10E+01	3.47E+01	1.68E+01	4.84E-01	1.60E-03	5.50E+00	3.26E+01	1.11E+01	3.39E-01	54.7	43.4	36.7	27.2	20.5	19.3	23.8	16.8	37	42.9	46.9	47.4	40.1	43	32.9	36.5	21.7	23.9	10.5	16.1	38.7	35.5	41.5	50.9
17451140	Ulk1	22241	NM_009469|XM_006534852	2.62E-04	9.33E+00	2.64E+02	9.14E+01	3.47E-01	5.90E-03	6.27E+00	2.84E+02	7.74E+01	2.73E-01	235.5	225.1	253.8	312.5	357.3	373	301.6	359.8	240.9	198	162.2	145.1	236.7	282.3	434.4	345.5	299.5	325.2	274.2	327	228.4	228.1	227.8	194.2
17520416	Paqr9	75552	NM_198414	2.67E-04	2.30E+01	8.43E+02	3.09E+02	3.67E-01	5.60E-04	2.30E+01	7.83E+02	2.92E+02	3.73E-01	1166.6	1023.4	840.8	725.3	606.6	600.1	479.7	696.4	800.8	871.1	1053.8	1253.9	908.2	1046	583.3	738.3	597	503.7	451	594.6	868.1	890.8	1165.5	1055
17450690	Evi5	14020	NM_007964|XM_006534777|XM_006534778|XM_006534782|XM_006534786	2.68E-04	1.07E+00	6.00E+02	9.78E+01	1.63E-01	4.11E-03	1.00E+00	5.80E+02	1.18E+02	2.03E-01	677.7	659.2	700.3	623.3	573.9	577.4	494.4	506.7	541.9	562.1	662	619.4	679.3	725.4	580.7	695.1	594.8	550.6	503.5	395	456.6	556.2	590.8	637.2
17480829	Arap1	69710	NM_001040111|NM_001040112|NM_027180|NM_198096|XM_006508187|XM_006508195	2.69E-04	1.97E+00	9.84E+01	2.28E+01	2.32E-01	1.00E+00	9.38E+00	9.05E+01	6.10E+00	6.74E-02	104.3	121	123.9	112.1	100.9	91.8	79.9	79.4	81.3	82.5	100.3	103.7	93.8	103.9	70	96.9	97.6	95.5	73.3	82.5	79.4	99	102.5	91.8
17484852	Eps8l2	98845	NM_133191|XM_006536274	2.69E-04	1.06E+00	2.32E+02	7.86E+01	3.38E-01	2.77E-04	3.78E+00	2.31E+02	1.21E+02	5.22E-01	336.4	335.2	322.9	310.6	247.5	223.2	103.1	140.1	195.9	162.3	228.7	181.8	293.3	274.2	293.5	366.2	245.3	271.5	121.9	137.5	169	140.9	242.9	219.7
17240529	Foxo3||LOC102636048	56484||102636048	NM_019740||XR_380269|XR_380270	2.71E-04	1.09E+01	7.06E+01	2.26E+01	3.21E-01	2.33E-02	1.20E+01	7.42E+01	1.89E+01	2.55E-01	49	53.8	61.3	69	97.7	84.6	87.7	93.9	61.6	81.2	56.6	50.4	59.7	57.7	70.1	78.3	69.2	72.9	101.7	108.2	78.4	71.2	66.2	57.3
17415932	Ak4	11639	NM_001177602|NM_001177604|NM_001177605|NM_009647|XM_006502684|XM_006502685	2.72E-04	1.50E+01	2.43E+02	4.97E+01	2.04E-01	4.89E-03	1.34E+01	2.53E+02	5.22E+01	2.06E-01	218.9	211.1	208.9	191	265.4	234.9	272.5	283	289	267	242.8	235.2	237.6	222.5	201.3	227.7	231.9	241.6	305.8	330.5	265.8	301.5	239.7	234.4
17217127	Nucks1	98415	NM_001145804|NM_175294	2.73E-04	1.57E+01	5.58E+02	1.67E+02	2.99E-01	7.03E-01	1.61E+01	5.26E+02	6.14E+00	1.17E-02	491.4	464.8	461.1	434.7	441.3	489.9	651.3	641.3	781.6	672.2	602.1	569.3	417.5	423	659.5	466.1	487.5	458.7	558.1	507.6	602	618.8	528.2	579.9
17444202	Foxk1	17425	NM_199068	2.74E-04	7.82E+00	1.28E+02	3.11E+01	2.43E-01	4.89E-02	8.22E+00	1.31E+02	2.06E+01	1.57E-01	140.8	122.1	141.5	154	186.5	160.3	131.9	132.9	94.2	91.9	97.8	83.8	118.4	139.6	135.6	142.1	160	149.8	119.5	170.3	106.8	114.5	89.2	125.5
17323838	Klhl24	75785	NM_029436	2.75E-04	7.95E+00	5.84E+02	2.29E+02	3.93E-01	1.54E-02	7.89E+00	6.54E+02	1.36E+02	2.07E-01	658.5	487	695.6	753.1	901.5	770.2	653.1	766.9	420.7	320.1	326	257.2	811.8	748.7	719	804.1	792.1	843.8	711	771.3	468	526.8	321	328.8
17516666	Ift46	76568	NM_023831|XM_006510671|XM_006510672	2.75E-04	7.66E+00	1.55E+02	1.90E+01	1.23E-01	7.64E-04	9.23E+00	1.63E+02	2.31E+01	1.42E-01	162.2	150.5	162.7	177.1	177.2	178.5	168.8	150.8	135.6	128	128.9	134.5	156.8	167.9	172.6	179.7	188.9	180.2	177	191	145	135.9	129.6	126.1
17400592	Hfe2	69585	NM_027126|XM_006502036	2.76E-04	2.10E+01	4.50E+02	1.48E+02	3.28E-01	1.12E-02	3.68E-05	4.31E+02	1.61E+02	3.75E-01	470.4	570.5	441.9	403.3	353.9	252.3	330.1	332.5	537.3	481.7	649.7	577.2	547.3	537.6	358.8	433.6	381.6	430.9	175.6	230.9	429.9	496.7	627.7	516.9
17369841	Fam102a	98952	NM_153560	2.77E-04	1.46E+01	2.27E+02	7.23E+01	3.18E-01	5.60E-04	1.49E+01	2.02E+02	8.13E+01	4.02E-01	163.6	167.2	144.7	151.6	178.9	215.2	303	317.2	309.7	253.9	248.5	275.2	136.7	116	117.1	140.4	165.7	181.4	246.7	313.6	254.4	292.8	232.1	226.9
17359531	Marveld1	277010	NM_183195	2.79E-04	1.49E+01	2.20E+02	8.72E+01	3.96E-01	4.33E-05	1.49E+01	2.26E+02	9.61E+01	4.24E-01	140.9	176.6	131.2	140.3	184.8	226.8	260	325.8	291.3	285.4	267.8	209	181	156.1	136.9	150.2	203.5	220	246	362.1	305.3	288.8	236.5	229.2
17441952	Brap	72399	NM_001289543|NM_001289544|NM_028227	2.81E-04	9.60E+00	8.46E+02	2.71E+02	3.21E-01	1.70E-02	1.09E+01	9.00E+02	1.93E+02	2.14E-01	742	679.5	780	862	1167	1134.6	1114	1056.8	796.3	631.3	639.2	543.2	803.8	741	965.4	1115.2	955.6	982.1	1056.3	1232.6	830.1	775.4	699.5	647.6
17281721	Pygl	110095	NM_133198	2.81E-04	1.70E+00	8.22E+02	9.69E+01	1.18E-01	1.01E-02	5.00E-01	7.89E+02	9.03E+01	1.14E-01	855.4	906.4	927.8	892.8	772	799.4	730.6	742.8	770.2	780.4	838.2	848.8	939	901.4	756.1	804.2	814.3	801.3	700.5	685.6	687.7	708.4	852.1	814.7
17239090	Tab2	68652	NM_138667	2.82E-04	1.00E+00	3.80E+02	8.87E+01	2.33E-01	1.01E-04	1.00E+00	3.91E+02	1.10E+02	2.82E-01	521.5	433.9	440.4	436	345.4	367.1	259	313.3	304.6	348.3	397.2	392.9	525	558.8	486.6	553.2	341.1	324.5	289.5	295.7	285.9	295.8	387.4	346.5
17358482	Ppapdc2	74411	NM_028922	2.83E-04	1.00E+00	1.62E+02	2.31E+01	1.43E-01	1.29E-04	2.00E+00	1.52E+02	1.97E+01	1.29E-01	176.5	187.2	182.6	171.2	146.2	166.3	137.1	140.5	144.4	148.1	175.2	162.7	176	182.1	163.4	183.9	160.7	152.4	140.9	135.4	108.8	132.5	147.7	139.3
17495586	Gde1	56209	NM_019580	2.88E-04	1.54E+01	4.15E+02	2.29E+02	5.52E-01	3.87E-02	1.46E+01	4.36E+02	1.63E+02	3.73E-01	312.8	280.7	278.6	271.2	272.1	356.5	609.8	523.9	674.5	563.4	436.5	397.8	281.3	265.4	441.3	327	300.3	309.3	624.6	588.7	632.9	578.3	413.8	470.8
17257492	Dcaf7	71833	NM_027946	2.88E-04	3.49E+00	2.05E+02	2.95E+01	1.44E-01	2.85E-02	3.76E+00	2.09E+02	4.99E+01	2.39E-01	222.3	229.2	230.5	234.9	221.9	207.5	165.7	200.9	176.3	178.5	196.3	195.2	211.6	241.5	213.3	273.9	219.1	214.2	183.2	174.7	159.7	179	225.5	208.4
17360877	Fam45a	67894	NM_001167829|NM_026437	2.92E-04	2.10E+01	3.00E+02	6.28E+01	2.09E-01	8.32E-01	4.03E+00	2.78E+02	3.24E+01	1.16E-01	328.9	351.8	308	313.8	222.7	235.9	245.6	281.4	283.1	291.5	370.4	371	352.4	329.8	202.3	238.4	300.5	299.7	261.4	201.6	270.2	306.9	248.4	325.4
17421312	Dhrs3	20148	NM_001172424|NM_011303|XM_006538679	2.94E-04	3.56E+00	5.73E+02	1.66E+02	2.90E-01	4.30E-02	1.50E+00	5.75E+02	5.80E+01	1.01E-01	640.7	703.4	682	737.2	640.3	597.4	369.8	488.9	493.7	416.2	578.9	532.3	665.8	718	592.4	665.3	670.6	611.4	419	545.6	487	477.2	559.7	487.9
17503756	Rbl2	19651	NM_001282000|NM_001282001|NM_011250	2.95E-04	8.94E+00	3.61E+02	7.83E+01	2.17E-01	7.53E-02	9.20E+00	3.35E+02	4.43E+01	1.32E-01	350.8	355.2	378.7	385.5	446.3	442.5	427.7	415.5	344	294.9	254.7	235.9	328.9	348.5	281.8	357.4	356.1	418.7	384.2	374.2	303.3	325.4	268.4	273.9
17258851	Afmid	71562	NM_027827|XM_006534245|XM_006534246|XM_006534247|XM_006534248|XM_006534250	2.96E-04	1.90E+01	1.09E+03	1.95E+02	1.79E-01	5.23E-03	1.95E+01	1.03E+03	1.75E+02	1.70E-01	1126.8	1071.1	959.4	1001.9	789.6	845	1058.2	1158	1207.1	1308.4	1226.4	1293.8	1067.6	1123.6	678.2	874.8	900.8	977.9	905.7	1010.7	1175.6	1148.8	1347.1	1147.9
17320103	Celsr1	12614	NM_009886	2.97E-04	2.10E+01	8.59E+01	5.82E+01	6.77E-01	2.70E-05	3.68E-05	8.06E+01	5.63E+01	6.98E-01	101.7	148.8	83.3	66.3	35.1	36.6	41.4	36.3	77.6	107.5	173.1	123.2	115.9	134.2	98	94.1	42.4	44.5	39.8	26.6	57.4	64.9	141.2	108.1
17364192	1500017E21Rik	668215	NR_033510	2.98E-04	5.07E+00	8.00E+01	2.25E+01	2.81E-01	2.56E-04	5.29E+00	7.80E+01	1.83E+01	2.34E-01	85.4	93.5	116.4	100.9	88.1	91	70.1	73.6	66	41.2	71	62.9	95.8	83	92.5	103.2	96.7	89.6	69.5	77.1	52.1	55.7	67.9	53.1
17396996	4932438A13Rik	229227	NM_172679	2.98E-04	1.00E+00	2.82E+02	7.12E+01	2.53E-01	8.91E-03	1.00E+00	2.85E+02	6.85E+01	2.40E-01	364	346.3	354.9	298.2	254.8	260.3	209.5	193.7	245.1	264.2	323.8	268.5	356.2	360.6	296	398.2	264.8	219.1	255.3	209.6	224.4	246.2	324.3	267.7
17448821	Ociad2	433904	NM_026950|XM_006504014	2.98E-04	5.34E+00	2.28E+02	3.81E+01	1.67E-01	6.49E-01	8.18E+00	2.26E+02	1.72E+01	7.61E-02	243.9	225.9	263.6	265	252.6	246.4	228.6	251.6	177.7	185.3	195.7	198.7	238	238.6	182	240.9	237.8	279.4	222.1	249.5	213.7	228.6	192.7	187.7
17228576	Fam20b	215015	NM_145413	3.02E-04	1.55E+01	2.07E+02	4.46E+01	2.15E-01	1.66E-02	1.39E+01	1.92E+02	3.56E+01	1.85E-01	182.3	187.4	189.7	169	193.3	209.6	236.3	225.2	250.5	247.3	195.5	201.5	152.2	187.8	142.8	187	211.4	200.6	218.1	214.6	218.3	214	173.2	186.9
17291833	Eci2	23986	NM_001110331|NM_011868|NR_073427|XM_006516676	3.02E-04	9.98E+00	5.54E+02	1.55E+02	2.81E-01	2.88E-01	1.26E+01	6.31E+02	1.16E+02	1.84E-01	482.5	406.5	528.7	627.5	665.7	692.2	730.3	624.3	612.5	525.9	374.6	372.6	470	472.3	857.7	731.2	560	577.4	867.6	748.3	679.8	579.2	490.8	536.1
17288160	Cdk20	105278	NM_053180|XM_006517032|XM_006517033	3.03E-04	3.68E-05	4.13E+01	7.55E+00	1.83E-01	8.99E-01	2.00E+01	4.24E+01	3.86E+00	9.10E-02	46.1	48	44.6	41.2	36.9	35.3	29.9	36	43.6	41.5	46	46.8	47	47.5	44.3	39.8	36	40.2	34.9	46.6	44.1	45.2	40.2	42.9
17270110	NaN	NaN	NaN	3.04E-04	3.68E-05	2.24E+02	1.20E+02	5.36E-01	6.04E-02	3.68E-05	2.08E+02	9.12E+01	4.38E-01	357.3	322.2	312.7	186.5	146.7	119.4	94.5	102.6	235.7	232.4	307.2	271.2	370.1	382.3	107.6	163.6	114.9	209.1	111.7	132.3	192	212.1	243.5	261.4
17254547	Bcas3	192197	NM_001166642|NM_001166643|NM_138681|XM_006532542	3.04E-04	8.97E+00	1.03E+02	2.09E+01	2.02E-01	9.08E-01	1.25E+01	1.09E+02	6.57E+00	6.05E-02	93.8	83.2	111	115.2	124.9	123.2	107.3	117.5	111	97.2	79.8	76.2	97.2	99.9	103.7	124.9	114.6	98.1	122.6	119.8	98.6	112.4	107.8	103.9
17347903	Mcfd2	193813	NM_139295|NM_176808|XM_006523900	3.05E-04	2.05E+01	2.72E+02	3.36E+01	1.23E-01	8.88E-01	2.05E+01	2.81E+02	1.36E+01	4.84E-02	273	267.7	257.4	255.1	235.3	240.5	250.1	245.9	290.5	293.5	329.5	328.1	265.4	290.1	278.3	265.5	259.8	260.5	249	320.5	304.3	257.9	324.4	302
17356182	Ppp1ca	19045	NM_031868	3.07E-04	3.59E+00	6.82E+02	1.15E+02	1.68E-01	3.51E-01	5.18E+00	6.71E+02	2.38E+01	3.55E-02	727	801.7	747	858	697.4	747	618.3	568	555.1	600.9	656.1	607	809	840.8	633.2	708.4	734.9	724.3	514.3	646.8	622.8	582.4	662.1	578.6
17383284	Vav2	22325	NM_009500	3.11E-04	7.96E+00	1.34E+02	1.57E+01	1.17E-01	8.03E-01	1.08E+01	1.31E+02	9.12E+00	6.96E-02	131.5	134.1	137.2	145.1	145.2	160.1	134.9	144.7	127.7	120.8	129.1	92.6	131.1	125.5	107.1	130.3	139	144.1	145.4	127.6	132.9	146.2	121.3	121.2
17509052	Klkb1	16621	NM_008455	3.11E-04	7.60E+00	2.02E+03	2.68E+02	1.33E-01	7.33E-01	8.41E+00	1.91E+03	1.33E+02	6.97E-02	1911.9	1959.9	2299.7	2152.5	2500.1	2269.4	1968.6	1976.9	1716.6	1820.8	1848.2	1768.3	1886.6	1891.9	1682.4	2140.3	2169.4	2246	1813.1	1835.6	1798.7	2012.8	1819.2	1644.1
17402146	Alg14	66789	NM_024178	3.14E-04	1.00E+00	2.18E+02	3.92E+01	1.79E-01	3.82E-03	2.44E+00	2.20E+02	1.26E+01	5.71E-02	286.3	274.3	269.1	258.7	191.7	200.5	184	193.6	187.4	158.2	202.5	211.5	244.7	251.7	242.9	244.3	238.7	235.5	193.9	234.1	182	179.1	188.5	204.4
17402072	Frrs1	20321	NM_001113478|NM_009146|XM_006501184|XM_006501185	3.15E-04	5.81E+00	4.43E+02	1.04E+02	2.34E-01	6.64E-01	6.31E+00	4.02E+02	3.96E+01	9.86E-02	446.4	419.3	522.4	557.9	500.4	556.9	369	436.6	361.9	368.3	376.7	398	412.9	441.3	337.7	479.8	491.2	489.9	336.1	369.7	348.9	356.7	378.7	380.6
17523281	Trak1	67095	NM_175114|XM_006512225|XM_006512227|XM_006512228|XM_006512229|XM_006512233|XM_006512234|XM_006512235|XM_006512236|XR_379877	3.15E-04	1.19E+01	2.60E+02	3.81E+01	1.46E-01	1.00E-02	1.30E+01	2.59E+02	3.95E+01	1.52E-01	213.7	242.7	233.5	243.2	283.8	278.3	318.4	286.1	278.1	263.2	246.5	233	213.9	237.6	201.1	241.9	271.9	254.2	272.7	359.7	273.3	263	272.7	246.3
17326987	Mrap	77037	NM_029844|XM_006523108	3.19E-04	2.10E+01	4.08E+02	9.66E+01	2.37E-01	9.59E-01	1.65E+01	3.92E+02	7.07E+01	1.80E-01	450.7	440.9	362.2	410	268.1	365	329.1	334.9	444	424.3	557.9	510.7	436.1	456.1	309.4	319.7	386.8	372.5	328.8	442.8	398.9	420	422	411.4
17522338	Scap	235623	NM_001001144|NM_001103162|XM_006512083|XM_006512084	3.19E-04	5.43E+00	7.51E+02	8.91E+01	1.19E-01	9.11E-02	5.94E+00	7.16E+02	7.16E+01	1.00E-01	818.1	817.8	827	853	865.6	796.7	696.4	788.5	632.3	589.7	690.8	641.1	698.5	801.1	681.7	884.5	759.5	809.1	624.3	792.1	617.7	598	692.5	637.5
17408121	NaN	NaN	NaN	3.19E-04	1.77E+01	8.82E+01	1.49E+01	1.69E-01	1.00E+00	6.23E+00	9.55E+01	2.05E+01	2.15E-01	81.7	97.9	72.1	75	76.6	78.2	91.6	91.3	100.5	98	96	99.3	94.6	60.6	144.2	89.5	129	91.5	92.6	72.9	94.2	95.1	101.9	80.2
17271307	Abca8b	27404	NM_013851	3.20E-04	3.02E+00	2.13E+02	6.13E+01	2.89E-01	1.12E-02	2.50E+00	2.22E+02	3.39E+01	1.52E-01	295.6	251.8	251.1	264.7	250.8	248.8	134.6	177	164.8	130	203.4	177.6	272.9	324.2	262.6	310.2	227.2	226.8	178.4	191.3	168.6	167.4	176.1	163.3
17261446	D630024D03Rik||LOC102641857	414116||102641857	NR_102312|NR_102314||XR_393889	3.20E-04	5.41E+00	2.39E+01	1.23E+01	5.15E-01	3.96E-05	7.74E+00	2.18E+01	7.92E+00	3.63E-01	24.7	26.5	30.1	44.5	34.4	30.5	17	19	12.4	14.1	14.5	19.4	18.2	19.3	23.5	30.1	33.5	31.5	22.3	21.3	14.1	17	17.4	13.8
17348840	Rnf125	67664	NM_026301	3.21E-04	1.00E+00	1.92E+03	9.55E+02	4.98E-01	2.87E-04	1.00E+00	1.94E+03	9.40E+02	4.85E-01	3525.3	3258.6	2598.3	2118.2	1739.1	1472.5	981.6	1424.8	808.4	974.1	2114.5	2013.4	3616.9	3448.1	2342.5	2542.8	1785	1780.2	928.1	1002.2	821.2	1272.8	2007.5	1680.4
17493730	Rnf169	108937	NM_175388|XM_006507186|XM_006507188	3.21E-04	9.34E+00	1.29E+02	2.19E+01	1.69E-01	9.87E-01	1.21E+01	1.30E+02	1.17E+01	9.01E-02	117.6	110.2	127.6	136.9	157.5	142.5	133.9	154.5	134.1	127.2	107	102.4	106.3	124.4	162.7	128	117.7	124.4	145.3	156.9	115	142.1	128	109
17305662	Fermt2	218952	NM_146054	3.25E-04	1.00E+00	5.10E+02	1.44E+02	2.82E-01	1.38E-01	4.76E+00	4.73E+02	1.44E+01	3.04E-02	611	654.5	626.7	564	534.3	440.8	336.1	440	363.3	403.5	608.7	538.8	601.6	635	386.9	506.4	543.5	562.1	334.2	341	360.8	417.9	520.2	460.8
17523058	Xylb	102448	NM_001033209|NM_001199568|XM_006511909	3.27E-04	8.62E+00	7.71E+02	1.28E+02	1.66E-01	5.62E-02	1.01E+01	7.86E+02	6.23E+01	7.92E-02	687.4	686.7	797.9	923.1	884.1	917	804.2	819.9	761.9	730.3	662.2	576.2	719.2	749	823.3	923.6	786.8	859.8	809	854.1	737.5	768.4	738.7	668.1
17313504	Srebf2	20788	NM_033218	3.27E-04	2.10E+01	2.14E+02	6.67E+01	3.12E-01	9.18E-02	2.67E+00	1.87E+02	3.54E+01	1.89E-01	277.1	305.3	212.3	190.5	162.9	139.8	171.5	183.1	213.1	193.5	280.4	238.3	198.9	244.8	158.4	164.6	177.2	182.4	138.9	122	179.7	221.4	245.3	214.1
17341247	Lnpep	240028	NM_172827	3.28E-04	9.00E+00	3.02E+02	3.16E+01	1.04E-01	1.06E-01	3.96E+00	3.08E+02	1.87E+01	6.07E-02	287.9	268.7	310.4	319	344.5	326.8	319.8	309.7	300.4	309.8	273.3	259.4	316.5	314.8	320.1	373.8	297.2	309.5	316.3	293.3	280.5	298.3	305.3	271.2
17299196	NaN	NaN	NaN	3.29E-04	2.00E+01	3.29E+01	3.13E+00	9.52E-02	9.92E-01	1.17E+01	3.41E+01	1.24E+00	3.64E-02	31	35	28.3	30.7	28	30.1	32.6	32.9	36	34.2	37.9	37.4	33.8	26	35.1	31.3	35.5	34.1	37.6	25.3	38.2	34.3	42.1	35.9
17332568	Tmprss2	50528	NM_015775	3.30E-04	2.00E+01	1.09E+02	1.99E+01	1.82E-01	5.60E-01	9.52E+00	1.05E+02	1.22E+01	1.16E-01	114.3	117.8	97.3	81.3	97	81.5	101.6	110	127.4	113.4	142.1	130	121.2	121.8	80.6	94.6	111.5	103.1	90	90	114.1	100.5	127.5	107.1
17549328	NaN	NaN	NaN	3.30E-04	3.68E-05	1.37E+02	6.32E+01	4.63E-01	3.16E-02	3.68E-05	1.68E+02	9.42E+01	5.61E-01	168.9	231.4	136.6	136.8	93.8	100.1	55.8	107.7	123	118.4	171.8	195.1	207.2	239.4	205	124.4	181.1	134.7	84.2	44.8	115.2	143.5	248.9	288.4
17245013	Tbc1d15	66687	NM_025706	3.30E-04	9.37E+00	3.89E+02	7.34E+01	1.88E-01	1.91E-01	6.90E+00	4.00E+02	4.13E+01	1.03E-01	373.9	346.4	424.8	403.8	492.2	435	476.5	408.7	381.1	339.3	308.1	282.1	374.7	403.2	423.2	477.2	425.1	422.4	464.3	364.6	384.4	416.9	305.5	332.6
17428094	Zfyve9	230597	NM_183300	3.31E-04	1.33E+01	1.13E+02	2.11E+01	1.87E-01	3.69E-01	1.46E+01	1.14E+02	1.34E+01	1.17E-01	97.1	89.7	108.6	81.6	110.6	112.7	135.6	140.5	126.4	126	114.8	109	86.2	93	94.9	127.9	102	116.4	155.5	97	134.6	133.3	122.7	108.4
17308772	Lacc1	210808	NM_172488|XM_006518769	3.31E-04	2.05E+01	6.44E+01	1.37E+01	2.12E-01	2.43E-01	1.37E+01	6.13E+01	4.79E+00	7.80E-02	64	73.9	62.2	57.5	43.8	48.6	63.5	56.5	71.6	70.1	74.6	86.8	63.8	86.5	43.1	43.8	52.6	59.5	56.1	47.9	66.1	75.1	63.4	78
17435598	Rbm33	381626	NM_028234|XM_006535733	3.36E-04	9.49E+00	1.92E+02	4.45E+01	2.32E-01	4.29E-03	5.14E+00	2.09E+02	3.09E+01	1.48E-01	176.7	155	194.5	223.8	243.7	224.2	196.8	252.1	179.3	171.8	143.5	137.6	214.1	207.7	247.9	259.5	221	211.3	229.5	199	177.3	180.7	174.5	182.2
17317349	E430025E21Rik	223593	NM_153548	3.36E-04	7.95E+00	3.68E+02	4.01E+01	1.09E-01	5.20E-02	6.80E+00	3.86E+02	2.08E+01	5.41E-02	374	350.5	388.7	375.8	438.8	417.7	376.7	373.5	345.6	318.9	325.3	332.5	400.3	410.6	355.6	443.9	423.5	415.5	383.7	387.2	349.7	363.8	352.3	341
17449638	NaN	NaN	NaN	3.36E-04	2.30E+01	4.78E+02	1.17E+02	2.44E-01	5.58E-01	1.96E+00	3.76E+02	1.19E+01	3.16E-02	582.7	509.9	456.5	425.9	396	393	417	312.4	488.5	531.4	582.6	643	407.3	407.1	237.9	391.6	333.8	379.7	216.2	401.6	495	424	488.2	323.6
17490673	Ccdc155	384619	NM_201374|XM_006540968|XM_006540971	3.38E-04	2.00E+01	1.39E+01	8.46E-01	6.07E-02	1.00E+00	6.64E+00	1.38E+01	4.00E-01	2.89E-02	13.5	13.3	13.1	12.8	12.8	12.7	13.2	14.4	14.6	15.6	15.5	15.6	14.7	13	14.8	13.4	13.6	13.3	13.3	13	15.5	13.1	14	14.4
17406333	Trim2	80890	NM_001271725|NM_001271726|NM_001271727|NM_001271728|NM_030706|XM_006502362|XM_006502363	3.39E-04	3.68E-05	3.24E+01	1.37E+01	4.22E-01	1.28E-02	1.00E+00	3.12E+01	1.12E+01	3.59E-01	36.4	42.5	33	30.3	23.7	25.3	22	21.1	29	29.2	52	44.7	35.7	47.6	25.6	36.3	27.6	30.2	21.4	21.1	23.4	26.6	45.6	32.9
17315255	Eif4b	75705	NM_145625	3.39E-04	8.59E+00	9.11E+02	1.50E+02	1.65E-01	2.05E-02	9.52E+00	9.11E+02	1.24E+02	1.36E-01	880.9	836.8	969.2	889.1	1146.4	1078.3	1034.2	927	861.5	805.7	711.9	786.2	849.8	836.9	844.6	1104.4	1029.9	990.7	974.6	1102.7	838.5	788.4	808.6	759.8
17378308	NaN	NaN	NaN	3.39E-04	1.32E+01	1.22E+03	2.67E+02	2.19E-01	3.30E-01	1.32E+01	1.20E+03	1.35E+02	1.12E-01	1054.1	984	1021.1	1034	1197.7	1395.5	1545	1413.7	1489.5	1241	1112.3	1154.7	954.7	961.1	1298.4	1176.5	1066.7	1110.6	1574.4	1401.7	1180	1285.2	1327.7	1123
17452640	Clip1	56430	NM_001291229|NM_019765|XM_006530407|XR_387573	3.40E-04	1.50E+01	1.63E+02	4.04E+01	2.48E-01	5.27E-02	1.33E+01	1.59E+02	1.55E+01	9.78E-02	142.4	148.7	148.4	130.7	149.6	156.2	189.5	195.7	204.2	181.2	152.3	160.3	116.3	140.4	147	153.2	155.2	142.4	165.1	206.5	159.6	181.5	164.2	170.9
17332228	Rcan1	54720	NM_001081549|NM_019466	3.40E-04	1.70E+01	1.42E+02	6.84E+01	4.82E-01	9.42E-01	1.46E+01	1.24E+02	1.43E+01	1.15E-01	92.3	108	79.2	94.1	89.7	102.8	130.2	170.4	269.5	226.1	164.9	176	85.7	114.1	122.4	95.1	87.8	98.4	128.9	180.8	168.7	113.7	99	197.8
17528430	Tpm1	22003	NM_001164248|NM_001164249|NM_001164250|NM_001164251|NM_001164252|NM_001164253|NM_001164254|NM_001164255|NM_001164256|NM_024427|XM_006511035|XM_006511036|XM_006511040|XM_006511045|XM_006511048|XM_006511049|XM_006511050|XR_379412	3.43E-04	3.68E-05	6.70E+01	1.18E+01	1.76E-01	2.87E-02	1.00E+00	6.50E+01	6.54E+00	1.01E-01	79.7	70.4	73.2	67	60	60.8	60.1	52.1	61	65.6	78	76	72.3	73.2	63	69.9	67.8	66.6	57.2	56.7	59.6	59.8	59.8	74.5
17521887	Prkar2a	19087	NM_008924	3.43E-04	2.10E+01	4.39E+02	6.27E+01	1.43E-01	4.88E-02	2.59E+00	4.26E+02	5.28E+01	1.24E-01	479.7	466.1	431.7	362.3	374.2	385.2	393.3	419	444.9	463.4	498.6	545	431.9	456.1	367.9	360.2	395.9	411.3	362.6	400.4	416.2	448.5	526	535.5
17283014	Gtf2a1	83602	NM_031391|NM_175335	3.45E-04	1.00E+00	3.94E+02	4.15E+01	1.05E-01	5.05E-01	7.89E+00	3.75E+02	6.08E+00	1.62E-02	426.6	450	414	430.2	365.8	393.7	369	337.1	352.1	387.8	409.5	396.9	397.4	398.9	438.2	376.5	349.4	377.7	357.2	378	347.7	363.4	341.2	379.8
17449636	NaN	NaN	NaN	3.45E-04	3.68E-05	3.51E+02	8.28E+01	2.36E-01	9.97E-01	1.00E+01	2.62E+02	5.43E+01	2.07E-01	433	458.9	372.4	336.4	298.1	293.3	240.6	302.2	303.4	379.5	415.5	379.9	281	294.1	235.9	237.3	316.4	242	234.7	36.8	306.7	332.4	253	377.3
17493683	Snord15a	449630	NR_002172	3.45E-04	1.19E+01	7.85E+01	2.48E+01	3.15E-01	1.37E-01	1.31E+01	1.10E+02	3.51E+01	3.19E-01	66.1	65.1	68.6	71.9	90.3	89.2	94.3	114.7	85.2	84.2	52.6	59.6	72.9	73.8	144.3	89	90.4	94	146.7	206	110.1	98.7	96.3	99.2
17386757	Prkra	23992	NM_011871	3.46E-04	3.27E+00	5.35E+01	9.67E+00	1.81E-01	1.87E-01	9.84E+00	5.47E+01	5.13E+00	9.38E-02	58.8	62	61.3	58.9	58.5	57.9	47.2	53.5	40.9	38.8	52	51.8	55.1	53.7	68.3	56.7	53.3	57.5	62.7	64.7	48.5	42.2	48	46.2
17294761	Xrcc4	108138	NM_028012|XM_006517042|XM_006517043|XR_395424	3.47E-04	3.90E+00	4.74E+01	9.72E+00	2.05E-01	9.85E-01	1.04E+01	4.63E+01	2.62E+00	5.66E-02	52.7	48.9	53.4	58	52.1	46.2	39.7	43.5	39.1	40.5	49.3	45.8	46.6	44.7	48.3	38.9	52.7	47	51.9	47.5	41.1	46.7	48.2	41.6
17482310	Acsm3	20216	NM_016870|NM_212441|NM_212442	3.47E-04	1.18E+01	1.09E+03	1.76E+02	1.61E-01	1.93E-02	1.20E+01	1.14E+03	1.51E+02	1.32E-01	955.6	942.6	1072.1	1041.8	1286.5	1112.2	1352.6	1192.1	1126.5	1111.6	996.7	929.9	969.7	1014.6	1245.5	1161.3	1170.2	1161.9	1358.1	1301.5	1184.5	1119	934.8	1099.2
17453160	Gusb	110006	NM_010368	3.53E-04	1.70E+01	2.23E+02	4.03E+01	1.81E-01	2.05E-02	1.81E+01	2.28E+02	1.62E+01	7.12E-02	234.1	204.1	173.1	178.8	192.7	221.2	236.6	239.2	253.9	260.4	231.9	250	209.2	222.3	218.3	213.8	202.3	210.2	219.2	239.6	258.7	249.3	236.6	251.6
17446037	Srpk2	20817	NM_009274|XM_006535658	3.54E-04	7.85E+00	1.54E+02	2.27E+01	1.47E-01	1.01E-02	7.28E+00	1.55E+02	2.27E+01	1.47E-01	156.7	148.9	158.6	173.9	200.6	174.5	160.2	151.5	139.1	127.6	129.5	127.8	157.1	156	155.2	180.3	168.1	208.3	154	151	126.6	148.2	125.3	127.3
17465044	Tspan12	269831	NM_173007	3.54E-04	7.90E+00	2.21E+03	2.89E+02	1.31E-01	2.09E-01	8.27E+00	2.26E+03	1.99E+02	8.80E-02	2231.8	1964.8	2421.5	2347.1	2533.9	2439.5	2264.9	2454.7	2225	1947.1	1908.7	1825.3	2180.3	2278.2	2142.6	2633.8	2447.8	2468.2	2455.9	2225	2274.9	2266.5	1867.6	1908.2
17374089	Lin7c	22343	NM_011699	3.55E-04	1.56E+01	3.86E+02	6.04E+01	1.56E-01	6.66E-03	1.54E+01	3.79E+02	5.69E+01	1.50E-01	376.9	341.7	359	325.1	367	367.3	412.3	427.9	462.2	419	394.2	381.9	367.8	330	352.8	334.4	371.4	360.2	423.4	408	413.9	444.1	352.7	394.5
17376608	NaN	NaN	NaN	3.58E-04	1.19E+01	5.43E+01	1.93E+01	3.55E-01	1.42E-01	1.15E+01	5.79E+01	2.12E+01	3.66E-01	39.1	43	44.2	48.9	66.4	60.4	79	78.4	62.7	45.6	41.2	42.8	50.8	43.5	58	46.1	55	56.7	92.2	107.9	54.6	42.3	42	45.5
17544837	Serpina7	331535	NM_177920	3.58E-04	6.18E+00	1.60E+02	8.24E+01	5.16E-01	3.30E-04	5.01E+00	1.76E+02	7.54E+01	4.29E-01	169.4	218.8	309.9	174.3	265.7	248	154	102	68.3	58.6	58.9	88.9	177.3	267.8	296.4	317.7	213	193.6	136.4	159.3	93.5	85.9	61.6	105
17359929	NaN	NaN	NaN	3.61E-04	3.68E-05	7.42E+02	2.23E+02	3.00E-01	7.94E-02	2.00E+01	7.44E+02	1.42E+02	1.91E-01	769.3	968.6	745.2	772.4	562.1	675.5	553.2	507.2	686.4	737.2	920.2	1002.4	732.7	817.2	556.7	646	687.3	487.5	610.6	883.5	620.6	899.6	967.9	1024
17326895	Bach1	12013	NM_007520	3.62E-04	9.32E+00	1.38E+02	4.01E+01	2.91E-01	2.55E-02	1.20E+01	1.68E+02	4.84E+01	2.87E-01	126.1	103.8	130.7	134.4	184.2	191.9	149.3	186.7	122.6	117.6	112.7	96.7	112.2	143.5	170.9	167.3	147	207.9	207.9	268.6	158.1	164.7	144.3	127.4
17206455	NaN	NaN	NaN	3.65E-04	1.46E+01	4.76E+02	8.40E+01	1.76E-01	1.00E+00	9.85E+00	5.98E+02	7.10E+00	1.19E-02	410.7	421.6	434.3	390.1	441.8	468.3	511.9	605.1	521.6	545	482.6	477.9	547.7	424.6	987.4	441.5	626.9	576.3	680.4	491.3	499.7	525.7	784.7	585.1
17371739	Hat1	107435	NM_026115	3.65E-04	7.79E+00	8.29E+01	7.58E+00	9.14E-02	4.12E-04	8.62E+00	7.87E+01	1.33E+01	1.69E-01	84.6	81.1	88.1	86.9	97.7	91.7	82.8	82	78	71.9	71.2	78.4	79	77.2	84.8	81.9	90.3	97.3	86	87.4	70.4	75.1	49.5	65.4
17363220	Cep78	208518	NM_198019|XM_006526826	3.66E-04	2.00E+01	3.61E+01	4.62E+00	1.28E-01	6.78E-01	5.00E-01	3.66E+01	4.26E+00	1.16E-01	36.8	38.5	35.8	32.3	31.8	29.4	33	36.3	40	35.8	41.5	41.8	41.2	36.8	35.5	40.7	34.4	35	31.4	28.5	32.6	45.7	32.1	45.2
17275168	Dock4	238130	NM_172803	3.66E-04	6.56E+00	2.19E+02	3.77E+01	1.73E-01	6.93E-01	1.50E+00	2.12E+02	2.39E+00	1.13E-02	230.4	237.4	248.5	247.8	276	249.7	224	215	166.7	139.5	205.9	181.5	243.5	250.5	198.8	230.8	208.6	227.8	201.6	210.8	180.6	202.9	211.4	172.5
17517424	Ireb2	64602	NM_022655|XM_006511335	3.67E-04	7.82E+00	5.86E+02	1.13E+02	1.94E-01	1.03E-01	8.00E+00	5.66E+02	4.49E+01	7.94E-02	588.6	481.3	633.4	656.6	784.9	684.3	588.2	600.4	523.9	514.6	502.9	471.5	579.4	550.5	506.9	616.9	624.6	675.3	584	537.3	536.1	564.1	509.3	503.5
17442977	Crcp	12909	NM_007761	3.73E-04	1.32E+01	2.22E+02	7.35E+01	3.31E-01	1.94E-03	1.26E+01	2.09E+02	5.58E+01	2.67E-01	180.2	178.4	175	160.3	211.1	227.4	341.8	289.3	248.3	256.3	201.6	200.1	144.5	126.2	215.1	188.1	204	222.8	277.3	281.6	245.8	219.5	173.6	210.7
17290997	Hist1h2bl	319185	NM_178199	3.74E-04	3.68E-05	1.04E+03	1.99E+02	1.91E-01	8.23E-01	2.86E+00	1.10E+03	1.70E+02	1.55E-01	1315.7	1233.4	1022	1038.6	982	882.3	908.9	861.5	958	924.3	1085.8	1283.4	1194	1086.3	1335.7	1042.8	1198.3	1045.8	877.6	1136.6	958.1	972.3	1114.4	1206.1
17358422	Vldlr	22359	NM_001161420|NM_013703|XR_386456	3.77E-04	6.60E+00	2.93E+01	6.75E+00	2.31E-01	1.00E+00	1.04E+01	2.73E+01	3.40E+00	1.24E-01	29.3	32.4	35.6	32.8	35.8	40	29.2	26.9	22.9	16.3	26.4	23.7	24.4	30	20.1	45.1	21.3	31.8	30.9	37.9	25.7	16.8	22.3	21.5
17433328	Per3	18628	NM_001289877|NM_001289878|NM_011067|XM_006537064|XM_006537067|XM_006538634	3.78E-04	1.06E+01	6.52E+01	4.85E+01	7.44E-01	2.19E-02	1.15E+01	6.75E+01	4.12E+01	6.09E-01	20.6	22	26.8	51.5	130.7	105.5	83.6	133	64.4	67	39.8	37.1	28	26.7	21.1	27.7	113.2	101.6	93.1	103.1	91.6	103.5	51	49.8
17224071	Fn1	14268	NM_001276408|NM_001276409|NM_001276410|NM_001276411|NM_001276412|NM_001276413|NM_010233	3.79E-04	7.70E+00	3.16E+03	2.21E+02	7.00E-02	1.00E+00	8.66E+00	3.09E+03	3.47E+00	1.12E-03	3127.5	3320	3223.3	3443.3	3563.1	3444.5	3118	3155.1	3028.8	2908.6	2887.7	2733.1	3022.8	3133.3	3110.8	3450.9	3131.1	2853.5	3052	3153	3039.7	3026.4	3228.6	2894.3
17240444	Ccdc162	75973	NM_001177571|XM_006512908|XM_006512909|XM_006512915	3.85E-04	3.06E+00	2.58E+01	6.49E+00	2.51E-01	2.92E-02	4.71E+00	2.59E+01	3.70E+00	1.43E-01	28.6	29.8	34.7	30.6	24.7	23.1	22.8	21.1	19.6	22.6	24.6	27.4	26	30.2	26.9	31.3	27	31	22.1	22.4	24.3	20.7	24.2	24.2
17232734	Cdk19	78334	NM_001168304|NM_001291816|NM_001291817|NM_198164	3.86E-04	9.15E+00	7.21E+01	1.74E+01	2.41E-01	1.35E-03	7.69E+00	7.66E+01	1.78E+01	2.33E-01	67.5	61.8	70	80.8	86.4	98.3	90.1	74.5	70.1	63.3	57.9	44.1	66.5	77	88.3	89.4	87.8	99.9	78.7	89.5	63.7	71.4	58.1	48.8
17287928	Naa35	78689	NM_030153|XM_006517459	3.87E-04	7.87E+00	2.33E+02	2.33E+01	1.00E-01	7.21E-01	6.98E+00	2.18E+02	3.84E+00	1.76E-02	242.3	229.6	254.8	242	264.4	256.1	244.2	243	213.2	214.7	213.8	179.9	230.8	226.3	170.6	248.5	233.2	247	209.8	205.6	224.5	204.9	206.5	208.9
17298510	Ncoa4	27057	NM_001033988|NM_001284319|NM_019744|XM_006519067	3.88E-04	1.59E+01	1.20E+02	2.29E+01	1.91E-01	1.13E-01	1.53E+01	1.12E+02	1.61E+01	1.44E-01	105.1	104.7	101.6	98.2	108.6	105.8	146	117.9	135.6	155.3	137.3	121.4	106.5	96.6	97.7	109.9	92.8	99.9	122.6	133.2	124.1	124.9	108.2	123.3
17324693	NaN	NaN	NaN	3.92E-04	5.54E+00	1.77E+02	5.87E+01	3.31E-01	9.77E-01	1.05E+01	1.70E+02	2.11E+01	1.24E-01	184.8	198.2	263.7	203.5	231.6	210.4	157.3	142.6	89.3	126.5	181.3	137.7	136	199.4	164	217	133	202.6	195.3	205.2	170.3	157.2	141.7	116.5
17547744	Cks2||LOC102641603	66197||102641603	NM_025415||XM_006543476	3.93E-04	2.10E+01	2.83E+02	5.69E+01	2.01E-01	9.77E-01	1.24E+01	2.72E+02	2.75E+01	1.01E-01	325.9	319.5	277.5	288	235.3	198	241	275.3	260.7	283.9	365.9	327.5	340.5	383.1	226.8	237.4	242.2	257.8	264.8	259.8	215.6	278.6	250	302.6
17548303	Cks2||LOC102641603	66197||102641603	NM_025415||XM_006543476	3.93E-04	2.10E+01	2.83E+02	5.69E+01	2.01E-01	9.77E-01	1.24E+01	2.72E+02	2.75E+01	1.01E-01	325.9	319.5	277.5	288	235.3	198	241	275.3	260.7	283.9	365.9	327.5	340.5	383.1	226.8	237.4	242.2	257.8	264.8	259.8	215.6	278.6	250	302.6
17548955	Cks2||LOC102641603	66197||102641603	NM_025415||XM_006543476	3.93E-04	2.10E+01	2.83E+02	5.69E+01	2.01E-01	9.77E-01	1.24E+01	2.72E+02	2.75E+01	1.01E-01	325.9	319.5	277.5	288	235.3	198	241	275.3	260.7	283.9	365.9	327.5	340.5	383.1	226.8	237.4	242.2	257.8	264.8	259.8	215.6	278.6	250	302.6
17320538	Arsa	11883	NM_009713	3.95E-04	7.46E+00	9.74E+01	2.75E+01	2.83E-01	7.21E-03	7.71E+00	9.84E+01	2.07E+01	2.10E-01	93.4	85.6	105.4	137.5	119.1	146.3	88.1	96.3	82.9	69.8	72.8	71.3	91	98.7	100.8	126.4	102.2	132.2	91.8	130.4	79.8	76.9	79.9	70.4
17285851	Hist1h2bc	68024	NM_023422	4.02E-04	3.68E-05	2.27E+03	4.01E+02	1.77E-01	1.65E-02	2.91E+00	2.29E+03	4.82E+02	2.11E-01	2841.1	2654.3	2316.5	2381.3	2244.5	1964.8	2020.2	1766.3	2256.2	1818.7	2429.4	2555.9	2360.9	2435.4	2969.8	2307.4	2297	2347	1912.3	1915	2070.4	2040.7	2215.1	2569.2
17350628	Snx24	69226	NM_029394|XM_006526220|XM_006526221	4.02E-04	1.37E+00	1.32E+02	2.60E+01	1.97E-01	2.35E-01	4.57E+00	1.28E+02	4.39E-01	3.44E-03	161.7	155.4	150.3	157.9	142.6	124.4	81.2	117	115.8	118.3	132.6	128.9	172	169.7	96.2	158.9	148.4	144.8	65.7	102.4	105.8	126.8	124.6	118.7
17433055	Kif1b	16561	NM_001290995|NM_008441|NM_207682	4.02E-04	7.95E+00	4.54E+02	7.02E+01	1.55E-01	6.61E-01	9.62E+00	4.46E+02	2.28E+01	5.10E-02	471.3	430.6	481.5	482.4	583.8	528.8	439.5	500.1	406.8	377.4	402.4	344.5	443.9	463.3	390.9	537.7	469.2	461.1	472.6	484.9	389.5	418.5	448.4	377
17215720	Scly	50880	NM_016717|XR_387181	4.03E-04	3.42E+00	5.71E+02	1.02E+02	1.78E-01	2.45E-01	5.38E+00	5.06E+02	3.76E-01	7.42E-04	581	666.5	642	673.6	568.8	598.4	496.8	567.6	444.5	478	558.9	573.6	579.6	643.4	464.7	500.2	592.2	577.9	425	452	430.2	445.9	504.7	458.3
17447081	Spon2	100689	NM_133903|XM_006503622	4.07E-04	1.00E+00	3.60E+01	1.24E+01	3.44E-01	7.33E-04	1.00E+00	3.64E+01	1.22E+01	3.35E-01	64.9	50.3	47.6	46.3	32.3	31.8	19.8	24.8	20.4	30.3	36.1	26.9	57.2	61.8	54.2	56.8	38.1	28.2	19.6	22.2	23.5	24.6	24.1	26.9
17246860	Nipsnap1	18082	NM_008698|XM_006514575	4.12E-04	3.22E+00	8.77E+02	6.95E+01	7.93E-02	7.20E-01	4.91E+00	8.02E+02	3.60E+01	4.48E-02	898.6	951.9	946.5	921.9	898.2	899.3	882.5	817.7	798.7	777.7	887.7	842.9	849.6	903.3	664.7	847.6	845.1	850.6	716.9	734.2	818.3	814.4	818.7	765.6
17358503	Rcl1	59028	NM_021525|XM_006527245|XM_006527246	4.14E-04	9.24E+00	2.14E+02	5.05E+01	2.36E-01	4.26E-03	1.19E+01	2.34E+02	4.85E+01	2.07E-01	204.1	179.4	204.9	229.6	289.8	251.2	264.1	230.1	229.4	179.1	153.2	151.2	183.6	187.5	246.2	233.9	249	247.3	283.7	305	250.1	219.7	177.4	223.7
17527332	Nrg4	83961	NM_032002|XM_006511568|XM_006511569	4.15E-04	1.31E+01	5.35E+01	2.32E+01	4.33E-01	2.93E-03	1.36E+01	5.30E+01	3.22E+01	6.07E-01	29.6	38.2	37.1	44.2	59.7	55.4	94.4	66	69.1	56.5	49.1	43.1	35.3	35.5	31.1	27.5	45.2	51.3	106.7	91.6	61.4	53.9	47.6	48.8
17527678	Pml	18854	NM_008884|NM_178087	4.19E-04	1.00E+00	1.32E+02	1.88E+01	1.42E-01	2.04E-01	4.82E+00	1.30E+02	1.45E+01	1.12E-01	166.7	149.4	147.7	137.9	133.5	125.1	104.2	114.1	113.1	131.1	129.7	135.1	163.3	183.6	92.2	140.6	148.5	127.1	72.9	125.6	114.9	120.9	140.5	127.4
17492826	Homer2	26557	NM_001164086|NM_001164087|NM_011983	4.20E-04	1.41E+01	1.55E+02	6.31E+01	4.07E-01	4.82E-04	1.55E+01	1.54E+02	6.41E+01	4.16E-01	99.2	105.6	111.3	100.8	142.8	159	194.9	219	210	214.4	164	140.8	94.1	104	87.5	106.8	124.9	144.3	180.7	226.2	220.1	217.7	161.3	183.2
17499485	Myom2	17930	NM_008664	4.21E-04	1.95E+01	4.93E+01	1.61E+01	3.27E-01	1.32E-02	2.05E+01	5.08E+01	8.82E+00	1.74E-01	40.7	55.9	38.6	33.5	32.4	30.5	46.9	38.7	64.8	76.7	77.7	54.7	48.4	53.5	59.3	47.8	40.9	35.9	44.3	45.7	54	53.6	59.7	66.7
17528983	Fbxo9	71538	NM_001081490|NM_023605	4.21E-04	8.01E+00	3.51E+02	4.01E+01	1.14E-01	7.97E-01	9.98E+00	3.70E+02	2.39E+01	6.45E-02	354.5	347.6	355.6	367.1	406.7	417	370.8	355.3	319.3	312.2	330.6	279.9	384.6	372.3	400.2	421.5	350.2	349.6	380.6	473.6	350.7	330.2	307	324.3
17521661	Amt	434437	NM_001013814	4.22E-04	1.00E+00	2.96E+02	1.10E+02	3.70E-01	4.47E-03	5.16E+00	2.60E+02	3.57E+01	1.37E-01	380.6	430.7	377.2	395.1	291.9	276.3	196.3	209	176.4	181.1	329.4	313.4	322.4	359.1	262	338.1	286.4	343.4	186.6	196.1	178.2	181.6	253.4	212.2
17314011	Pim3	223775	NM_145478	4.24E-04	1.19E+01	1.42E+02	6.62E+01	4.65E-01	1.21E-02	1.20E+01	1.51E+02	6.90E+01	4.57E-01	82.3	87	99.1	146.3	177.3	161.5	244.6	228	141.5	119.6	109.8	112	97.2	99.5	148.9	128.3	135.1	123	242.8	320.9	153.1	132.6	112.6	118.4
17416212	1700024P16Rik	242594	NM_001162980|NM_001285952|NM_001285953|NR_104376|XM_006503082|XM_006503083|XM_006503085	4.24E-04	2.00E+01	7.35E+01	2.13E+01	2.89E-01	3.85E-02	2.63E+00	6.48E+01	8.43E+00	1.30E-01	61.8	79.1	73.4	56.7	51	47.1	62.8	56.7	88.2	90.8	115	99.7	66.5	79.6	47.5	51.1	57.8	51.6	60.1	46.4	61.5	82.7	82.2	90.2
17517390	Idh3a	67834	NM_029573	4.24E-04	1.53E+01	2.53E+02	7.29E+01	2.88E-01	1.67E-03	1.49E+01	2.19E+02	6.74E+01	3.08E-01	243.5	223.9	206.7	190.2	223.2	244.4	330.1	264.4	308	304.3	251.5	247.4	172.1	209.7	154.1	175.3	224.3	187.1	288.2	252.4	266.7	262.4	205.1	227.3
17368009	Abca2	11305	NM_007379|XM_006497615	4.30E-04	3.00E+00	1.31E+02	1.92E+01	1.46E-01	2.00E-01	6.07E+00	1.24E+02	6.96E+00	5.60E-02	133.2	162.2	153.9	152.5	135.5	132.1	113.7	129.3	106.9	109.6	117.4	131.4	132.9	152.9	116	147.8	147.8	134.2	91.4	132.9	91.6	107.5	126.9	111
17265976	Serpinf2	18816	NM_008878	4.41E-04	4.58E+00	2.46E+03	5.43E+02	2.20E-01	2.70E-02	3.07E+00	2.38E+03	3.04E+02	1.28E-01	2710.8	2848.2	2890.8	3001.2	2941.6	2688.4	2180.2	2235.1	1890.4	1764	2165.5	2253.9	2643.9	2823.2	2409	2830.6	2690.6	2606.3	1958.1	2307.5	2002	1877.7	2436.2	1930.8
17331306	NaN	NaN	NaN	4.41E-04	1.70E+01	4.02E+01	1.25E+01	3.10E-01	5.79E-01	1.95E+01	4.02E+01	4.06E+00	1.01E-01	37.3	34.8	27.2	35.1	31.3	34.9	40.5	39.5	55	59.9	41.3	45.5	39.3	39.9	29.3	43.1	36.6	36.1	32	44.9	44.8	42.2	40.6	53.5
17518172	Anp32a	11737	NM_009672|XM_006510778|XM_006510779	4.41E-04	2.07E+00	1.02E+02	1.61E+01	1.57E-01	6.04E-03	3.68E-05	9.63E+01	1.12E+01	1.16E-01	112.8	109.4	125.1	107.9	102.9	94.8	88.4	85.6	96.3	94.8	105	104.5	108	116.8	104.8	91.9	83.4	95.8	81.2	87.1	88.9	99.3	97.3	100.9
17548709	NaN	NaN	NaN	4.43E-04	9.16E+00	5.00E+00	5.20E-01	1.04E-01	9.90E-01	9.68E+00	4.83E+00	2.02E-02	4.17E-03	4.5	4.7	5.1	4.8	5.5	5.9	5.2	5.4	4.8	4.8	4.7	4.7	4.7	5	5.4	5.6	4.4	4.6	4.9	4.8	4.8	4.5	4.8	4.5
17407138	Il6ra	16194	NM_010559	4.44E-04	1.32E+01	4.24E+02	3.13E+02	7.39E-01	1.67E-01	1.32E+01	4.55E+02	1.60E+02	3.52E-01	246.6	246.4	260.1	296.6	376.1	391	871.7	772.8	507.5	562.6	316.2	237.7	245.1	279	561.4	434.7	359.6	289	737.4	732.4	583.9	435.5	453.5	348.1
17400048	Rorc	19885	NM_001293734|NM_011281|NR_121656|XM_006501162|XM_006501163	4.45E-04	1.90E+01	4.17E+02	1.62E+02	3.88E-01	1.22E-03	2.00E+01	4.02E+02	1.56E+02	3.88E-01	389.9	347.3	218.6	240.4	256.4	240.8	386.5	415.8	581.2	591	665.3	670.1	357.8	502.4	204.8	218.2	223	252.6	349.5	431.3	476.3	546.2	619.1	648.3
17262702	Rad50	19360	NM_009012	4.47E-04	5.38E+00	5.85E+01	1.43E+01	2.45E-01	7.18E-02	7.54E+00	5.95E+01	7.50E+00	1.26E-01	57.9	59.6	81.3	64.6	72.6	60.5	54.6	63.3	46.6	43.3	47.5	50.1	59.5	68.1	56.6	77.2	79.4	63.2	51.2	64	48.4	56.7	46.6	42.8
17324643	Bdh1	71911	NM_001122683|NM_175177	4.48E-04	7.59E+00	3.69E+02	6.88E+01	1.87E-01	2.14E-01	8.98E+00	3.77E+02	5.21E+01	1.38E-01	377.4	354.4	444.8	405.6	447	453.4	394.4	376.1	288	285.6	292.2	306.2	341.2	341.5	334.9	472.6	445.4	387.8	361.2	445.5	408.6	385.7	312.7	283
17231801	Reps1	19707	NM_001111065|NM_009048	4.54E-04	5.22E+00	1.02E+02	1.98E+01	1.94E-01	2.80E-03	4.64E+00	1.00E+02	2.74E+01	2.73E-01	104.3	97.5	121.4	133.2	111.6	107.1	103.8	91.5	94.3	80.7	90.6	89.8	96.2	102	122	133.6	102.9	103.3	90.7	92.9	75	81.3	101.2	101
17262404	Zfp879	214779	NM_001290779|NM_173387	4.59E-04	2.10E+01	1.56E+01	2.80E+00	1.79E-01	1.00E+00	1.11E+01	1.36E+01	7.56E-01	5.55E-02	15.5	17.4	16.5	15.2	13.3	11.9	13.6	12.9	15.2	17.3	20.2	18	12.7	12.3	12	15	14	14.9	12.8	10	12.5	16.3	15.5	15.4
17291053	NaN	NaN	NaN	4.65E-04	2.05E+01	3.45E+01	1.52E+01	4.40E-01	9.80E-01	2.42E+00	3.37E+01	4.24E+00	1.26E-01	41.9	38.7	24.5	24.6	17.6	22.2	26.7	30.1	38.3	32.8	48.1	68.6	31.8	35.3	33.3	29.1	28.8	36	22.3	39.4	33.1	34	41.6	39.3
17233736	Sar1a	20224	NM_009120|XM_006513398|XM_006513399|XM_006513400|XM_006513401	4.71E-04	1.59E+01	5.40E+02	5.32E+01	9.85E-02	2.12E-03	1.37E+01	5.48E+02	7.61E+01	1.39E-01	485.8	532.1	512.5	469.6	510.3	537.5	578.5	537.9	615.3	594	537.7	573.1	489	454.9	531.5	460.4	514.3	509.5	631.1	649.3	621.8	612.6	504.1	600.4
17216373	Phlpp1	98432	NM_133821	4.73E-04	4.46E+00	1.33E+02	1.78E+01	1.34E-01	4.73E-02	1.00E+00	1.33E+02	1.16E+01	8.72E-02	142	146.7	149	156.1	143.8	142.5	120.9	123.8	115.1	112.8	129	114.2	141.6	163.4	129.4	163.2	132.8	136.1	116	124.2	107.2	128.4	139	117.1
17459591	St3gal5	20454	NM_001035228|NM_011375|XM_006505817	4.74E-04	1.40E+01	8.93E+02	6.77E+02	7.59E-01	2.82E-01	1.39E+01	9.37E+02	3.92E+02	4.19E-01	294.1	281	388.2	567.5	731.6	863.5	1655.8	1336.2	1515.1	1473.7	870	737.6	346.1	349.4	1343.4	818.4	654.5	593	1539.8	1279.1	1465.4	1241.4	863.9	749.7
17400000	S100a10	20194	NM_009112	4.74E-04	2.20E+01	7.54E+02	2.61E+02	3.46E-01	3.28E-03	1.00E+00	7.18E+02	2.20E+02	3.07E-01	1000.9	1117.3	915.9	893.5	541.9	501.2	532.5	542.3	570.3	620.5	922	886.2	1005	1020.5	917.8	709.1	746.3	811.8	466	403.2	498.5	565.5	724	747.6
17443766	Ap4m1	11781	NM_021392	4.74E-04	6.15E+00	8.73E+01	1.87E+01	2.14E-01	7.19E-02	5.51E+00	8.90E+01	9.95E+00	1.12E-01	91.3	91.5	100.8	107.4	109.8	101.9	84.9	89.4	67.4	69	60.5	73.5	93.9	100.2	98.2	109.5	98.4	91.6	90.3	98.9	73.5	73.2	68.1	72.3
17335364	Mapk14	26416	NM_001168508|NM_001168513|NM_001168514|NM_011951|XM_006524304	4.79E-04	1.57E+01	2.36E+02	8.39E+01	3.56E-01	3.33E-03	1.74E+01	2.24E+02	2.62E+01	1.17E-01	187.8	219.7	186	197.8	204.2	220.2	279.1	255	312.4	331	213.2	220.7	179.5	195.5	176	195	202.6	198.5	240.1	221.8	302.8	252.8	261.3	265.4
17391997	Gpcpd1	74182	NM_001042672|NM_001291050|NM_001291051|NM_001291052|NM_027096|NM_028802|XM_006500281|XM_006500286	4.80E-04	1.18E+01	1.20E+03	1.11E+03	9.18E-01	4.96E-04	1.20E+01	1.08E+03	9.38E+02	8.70E-01	589.2	478.7	592	1079.2	2154.1	1509.8	3080.1	2201.5	1101.4	764.4	413.2	485.6	556	450.6	666.7	635.9	1090.7	1095.8	2490.4	2486.7	1432.1	1047.2	356	619.5
17549272	NaN	NaN	NaN	4.82E-04	3.68E-05	3.95E+01	1.07E+01	2.70E-01	1.95E-02	2.98E-01	4.72E+01	2.17E+01	4.59E-01	46.3	51.9	42.2	40.8	34.3	37	23.2	29.9	38.9	37.6	39.2	53.2	45.2	56.8	55.7	42.8	39.1	42.7	27.1	28.9	41.6	36.8	62.5	87.4
17533015	Otud5	54644	NM_001290536|NM_001290537|NM_138604	4.82E-04	1.05E+01	1.36E+02	2.09E+01	1.53E-01	1.69E-01	1.02E+01	1.31E+02	1.17E+01	8.97E-02	122.4	132.2	145.7	140.3	153.4	146.6	150.1	153.5	144.2	139.7	103.9	103.1	120.4	145.2	133.3	154.8	134.2	140.2	135.1	150.2	125.2	120.9	100.3	112.5
17445543	Crot	74114	NM_023733|XM_006503610	4.84E-04	3.09E+00	2.89E+03	1.14E+03	3.94E-01	1.54E-03	2.33E+00	2.98E+03	8.41E+02	2.82E-01	4108.1	3501.6	3834.1	3614.8	3328.3	3238.7	1925.6	1793.8	2051.8	1818.5	2810.7	2622.2	3957.6	3965.6	3162.8	4425.7	3367.8	3019.5	2012.9	2161.7	2018.7	2325.2	2613.7	2675.7
17295017	Bhmt2	64918	NM_022884	4.86E-04	2.00E+01	9.43E+02	1.30E+02	1.38E-01	2.05E-01	1.95E+01	8.07E+02	6.97E+01	8.64E-02	877.2	1016.9	909.4	867.9	789.1	698.5	924.7	949.6	954.8	1083.9	1148.1	1098.3	816.5	845.6	579.2	739.6	797.3	790.6	711.3	859.8	816.3	855.1	962.8	907.2
17402595	Casp6	12368	NM_009811	4.87E-04	5.72E+00	1.68E+02	7.30E+01	4.33E-01	1.03E-03	8.02E+00	1.49E+02	4.66E+01	3.13E-01	197.3	151	225.9	247.6	234	218.6	183	160.6	121	86.7	97.4	97.9	145	163.7	137	200.5	184.9	234.2	167.3	175.6	102.5	112.4	81.5	84.7
17355955	1810055G02Rik	72056	NM_028077	4.87E-04	1.19E+01	2.78E+02	1.55E+02	5.57E-01	3.19E-02	1.20E+01	2.97E+02	1.18E+02	3.98E-01	137.6	151.6	196.3	318.8	333.2	303.7	543.9	449.3	279.8	247.3	196.6	175.9	142.7	119.2	413.5	238.6	306.6	294.6	411.8	556.6	306.1	263.5	271.5	244.1
17516469	Usp2	53376	NM_016808|NM_198091|NM_198092|XM_006510484	4.95E-04	1.29E+01	2.84E+02	3.02E+02	1.06E+00	1.17E-04	1.32E+01	2.89E+02	2.51E+02	8.67E-01	64.1	59.4	55.6	92.1	383.9	501.5	580.1	590.9	426.3	332.8	178.3	147.4	64.1	57	126.8	69.5	219.3	300.2	579.1	683.1	468.3	350.9	309.1	242.4
17453030	Slc15a4	100561	NM_133895|XM_006504271|XM_006504272	4.95E-04	1.20E+01	1.93E+02	5.43E+01	2.81E-01	3.06E-02	1.31E+01	1.90E+02	3.42E+01	1.80E-01	146.6	153.1	169.8	184.1	192.5	213.9	289.2	250	207.5	188.8	182.3	140.3	154.8	160.8	186.7	166	159.4	185.3	249.6	252.1	201.8	187.4	200.9	170.6
17357259	Ubxn1	225896	NM_146093	5.01E-04	2.68E+00	1.76E+02	4.50E+01	2.56E-01	1.55E-03	4.31E+00	1.83E+02	3.22E+01	1.76E-01	218.8	216.9	236.8	204.3	169	188	140.6	127.2	144.1	134.4	161.9	165.4	201.2	198.8	265.6	213.8	192.6	168.3	163.7	191.1	145.8	145.1	161.5	148.3
17353256	NaN	NaN	NaN	5.03E-04	3.33E+00	7.59E+02	2.01E+02	2.65E-01	4.39E-01	7.51E+00	7.44E+02	9.67E+01	1.30E-01	844.8	930.4	901.5	1010.7	824.1	768.9	669.5	732.5	627.1	373.5	789.3	634.4	894.2	911.4	738.5	792.1	801.2	1095.2	671.3	875.2	515	573.6	679.2	385
17406682	1700113A16Rik	76642	NR_045997	5.04E-04	2.10E+01	7.85E+01	1.54E+01	1.96E-01	5.49E-01	1.62E+01	7.77E+01	1.01E+01	1.30E-01	89.6	92.5	68.5	65.7	60.8	59.2	63.4	88.9	86.2	79.2	93.5	94.5	75.8	70.4	65.2	79.5	56.7	62.6	82.6	111.6	75.1	78.2	84.2	89.9
17316390	NaN	NaN	NaN	5.06E-04	1.32E+01	1.70E+02	3.91E+01	2.30E-01	5.73E-01	1.40E+01	1.97E+02	5.14E+01	2.60E-01	145.5	145.3	149	150.1	178	189.7	211.3	194.8	187.9	192.3	143.8	151.8	138.8	132.9	238	158.4	143	111.7	225.5	349.1	228.6	243.2	204	196.2
17322128	Spryd3	223918	NM_001033277	5.07E-04	1.71E+01	5.14E+01	5.59E+00	1.09E-01	2.45E-01	2.00E+01	5.19E+01	3.73E+00	7.19E-02	51.1	49.1	47.5	41.5	48.7	51.3	51.2	52.1	59.3	57.4	55.7	51.7	47.5	46	50.7	53.8	47.1	42.2	44.1	56	53.2	60	66	56.4
17315946	Dnajc21	78244	NM_030046	5.10E-04	1.72E+01	2.46E+02	2.45E+01	9.95E-02	4.17E-01	1.32E+01	2.49E+02	3.26E+01	1.31E-01	241.4	231.6	239.2	203.4	238.3	226.9	247.6	245.3	287.2	272	250.9	265.5	219.5	215.3	298.5	224	241	218.4	299.2	304.8	264.4	242.9	196.1	262.2
17269498	Nt5c3b	68106	NM_001102650|NM_026561|XM_006534039|XM_006534046	5.14E-04	2.00E+00	4.71E+01	2.80E+00	5.94E-02	8.19E-01	1.20E+01	4.57E+01	3.82E+00	8.36E-02	53.7	49.9	51.5	47.2	48	47.1	45	45.2	43.2	42.5	46.4	46.1	39.4	50.2	42.8	45.2	48.5	46	42.2	56.6	44	50.6	41	42.1
17283725	Clmn	94040	NM_001040682|NM_053155|NR_104435|NR_104436|NR_104437|NR_104438|NR_104439|XM_006516399|XR_381559	5.18E-04	9.45E+00	5.43E+02	1.94E+02	3.58E-01	1.45E-03	1.19E+01	5.56E+02	1.36E+02	2.45E-01	407	386.3	429.6	513.4	738	776.2	707.8	690.9	570.2	527.3	384.3	386.7	395.5	382.8	551.3	546.2	544.8	641.9	674.8	832.9	554.8	523.4	508	510.1
17508416	Bag4	67384	NM_026121	5.18E-04	7.87E+00	2.73E+02	3.31E+01	1.21E-01	1.14E-02	6.14E+00	2.83E+02	4.28E+01	1.51E-01	282.3	265.5	298.9	291.4	296.7	310.1	298.4	286.4	277.8	245.3	222.3	199.5	289.8	266.6	353.6	368.9	269	307.3	281.3	306.3	243.5	247.2	228.1	236.5
17413573	Grhpr	76238	NM_080289|XR_390349	5.19E-04	4.17E+00	1.02E+03	1.59E+02	1.57E-01	9.98E-01	6.34E+00	1.03E+03	1.27E+01	1.24E-02	1072.6	1163.9	1151.5	1233.1	1044	1085.7	931.7	973.6	803.6	848	922.1	965.8	1045.7	1143.3	949.4	1095.9	1101.3	1099.1	854.3	1100.7	997.9	938.6	1018.2	962.9
17418999	Bsdc1	100383	NM_133889	5.20E-04	7.77E+00	1.27E+02	1.24E+01	9.70E-02	7.07E-01	8.60E+00	1.27E+02	2.75E+00	2.17E-02	122.9	121.6	137.5	130.5	142.2	146.5	125.3	126.7	129.9	119.1	118.6	107.4	122.2	141.4	116.1	142.1	124.1	135.4	135.2	129	119.3	117.9	120.6	121.3
17408336	Hsd3b3	15494	NM_001161742|NM_001161744	5.22E-04	4.69E+00	2.78E+02	5.43E+01	1.95E-01	6.26E-01	1.07E+01	2.63E+02	3.67E+01	1.39E-01	286.8	290.8	324.1	327.1	316.5	281.7	273.8	255.2	254.1	188	267.7	267.5	242.6	253.7	174.5	265.2	279.8	333.8	244.5	358	243.5	285.8	254.1	222.3
17476872	1600014C10Rik	72244	NM_001085385|NM_028166	5.24E-04	7.45E+00	2.66E+02	5.51E+01	2.07E-01	7.44E-02	9.38E+00	2.58E+02	4.37E+01	1.69E-01	257.7	250.6	295.8	319.4	318	307.1	298.4	298.5	234.9	205.8	216.2	192	248.6	234.4	168.3	291.8	327.5	302.6	254.4	333.2	258.7	248.9	226.3	201.8
17315312	Soat2	223920	NM_146064|XM_006520887	5.26E-04	6.99E+00	1.90E+02	6.48E+01	3.40E-01	9.55E-02	7.33E+00	1.82E+02	2.07E+01	1.13E-01	200.7	180.2	244	281.1	274.5	251.6	164	188.6	134.3	144	128.3	91	198.9	222.5	181.8	228.8	206.3	209.4	170.2	217	153.9	155.9	115.2	126.8
17355790	Tshz1	110796	NM_001081300	5.30E-04	9.09E+00	1.23E+02	2.30E+01	1.88E-01	3.90E-01	1.13E+01	1.23E+02	1.69E+01	1.38E-01	110	105.6	115.2	136.3	141.8	155.4	124	141.7	117.7	133.2	104.6	85.1	108.5	95.3	143.1	133.4	130.8	131	121.8	155	133.5	109.1	98.5	115.3
17484099	NaN	NaN	NaN	5.32E-04	9.54E+00	6.24E+02	1.32E+02	2.12E-01	8.99E-01	9.92E+00	6.49E+02	7.60E+01	1.17E-01	525.9	468.5	599.6	660.9	734.7	753.8	693.9	753.8	674.9	595	516.1	514.6	764.4	629.3	519.3	552.3	671.4	879	720.1	729.9	631.4	609.1	500.8	575.3
17543974	Magt1	67075	NM_001190409|NM_025952	5.32E-04	2.00E+01	6.53E+02	1.04E+02	1.59E-01	9.81E-03	1.42E+01	6.30E+02	6.16E+01	9.77E-02	621.1	640.4	619.5	486.6	556.2	554.5	596.9	604.1	653.5	792.2	839.1	876.7	673.2	677.9	370.6	482.1	598.3	553.2	593.2	459.4	686.8	812.1	826.5	831.7
17432341	Efhd2	27984	NM_025994	5.37E-04	1.26E+01	2.33E+02	1.02E+02	4.39E-01	7.08E-03	1.27E+01	2.38E+02	1.05E+02	4.43E-01	151.7	142.8	162.4	197.7	261.7	296.6	304.7	349.5	320.2	249.6	171.9	184.2	125.8	159.6	252	194.9	208.2	210.2	334.2	437.5	320	246.2	175.6	190.9
17380199	Rbm38	56190	NM_019547|XM_006499923	5.38E-04	1.44E+01	4.31E+01	8.31E+00	1.93E-01	9.79E-01	2.00E+01	4.18E+01	2.08E+00	4.97E-02	42	39.1	30.4	37	43.5	42.4	48.1	52.6	45.1	50	43.6	43.4	44.3	40.8	37.2	43.1	38.4	40.8	45.9	36.7	39.2	46.3	45.1	43.6
17388551	Alkbh3	69113	NM_026944|XM_006500125	5.39E-04	7.92E+00	1.16E+02	1.02E+01	8.86E-02	9.92E-01	8.58E+00	1.16E+02	2.12E+00	1.83E-02	112	111.4	114.8	126.8	125.8	129.6	126	112.3	104.5	110.6	102.6	110.3	111.3	124.3	114.7	116.5	113.3	125.1	110.3	123.2	121.5	111.6	108.5	111.2
17274294	Odc1	18263	NM_013614	5.40E-04	2.00E+01	2.55E+02	5.73E+01	2.25E-01	2.73E-04	1.86E+01	2.53E+02	4.63E+01	1.83E-01	212.1	258.8	187.3	206.7	189.1	162.9	234.9	260.1	339.4	316.4	334.1	358.3	253.9	249	188.8	184.5	229.3	205.1	281.1	239.2	307.7	294.7	322.6	283.1
17483733	Bag3	29810	NM_013863	5.48E-04	1.72E+01	2.12E+02	5.50E+01	2.60E-01	6.90E-02	1.54E+01	2.09E+02	4.36E+01	2.09E-01	176.5	180.7	172.3	175.6	141	189.2	222.7	201.9	266.9	333	223.6	261.5	144.9	172	166.9	147	164.6	157.9	231.3	293.8	278.9	227.5	249.8	273.1
17519579	Gclc	14629	NM_010295|XM_006510813	5.49E-04	1.00E+00	1.58E+03	5.64E+02	3.56E-01	8.19E-04	2.00E+00	1.70E+03	5.92E+02	3.48E-01	2311.4	2169.5	2204.4	1812.1	1793.8	1716.2	795.9	976.5	975.4	1040.6	1716.9	1467.8	2604.7	2862.1	1854.9	2584.7	1757.1	1689.8	994.4	1203.3	897.5	1108.5	1614	1234.7
17351839	NaN	NaN	NaN	5.49E-04	2.20E+01	5.59E+02	6.29E+01	1.13E-01	1.14E-01	1.15E+01	5.31E+02	4.59E+01	8.65E-02	610.9	623.2	571.4	563.4	425.9	530.1	524.7	514.9	587.4	563.3	597.9	599.6	500.8	545.8	512.3	487.3	587.1	542.7	560.9	592.6	514.1	568	482.9	479.6
17444236	Wipi2	74781	NM_178398|XM_006504751	5.55E-04	1.07E+01	2.37E+02	2.70E+01	1.14E-01	6.08E-01	1.18E+01	2.53E+02	1.96E+01	7.74E-02	213.6	225.4	231.6	231.7	253.8	272.3	260.6	258.7	234.7	236.6	206	216	221.9	245.4	218.2	280.8	279.3	245.6	266.1	299.2	251.7	236.3	249.5	242.3
17531693	Rtp3	235636	NM_153100|XM_006512112	5.57E-04	2.30E+01	2.92E+02	9.51E+01	3.26E-01	3.45E-03	2.30E+01	2.80E+02	7.84E+01	2.80E-01	309.9	348.3	275.5	259	202.7	228.4	198.7	212.9	323.2	314.3	414.3	415.4	349.7	301.6	249.5	239.3	261.2	216.9	195.3	199.5	274.9	315.3	366.2	387.5
17365960	Gfra1	14585	NM_001285457|NM_010279|NR_104342|XM_006526682	5.58E-04	1.54E+01	6.24E+02	1.58E+02	2.54E-01	6.89E-02	1.55E+01	6.18E+02	6.26E+01	1.01E-01	489.8	541.6	526.9	534.4	609.7	607.6	763.3	691.3	777.1	762.1	616.9	568.1	496.6	514.8	581.7	640	557.5	526.7	653.7	726.8	750.4	687.7	608.8	675.3
17291767	Tubb2a	22151	NM_009450	5.59E-04	3.68E-05	1.98E+02	2.11E+02	1.07E+00	7.49E-06	3.68E-05	1.62E+02	1.58E+02	9.72E-01	313.3	461	257.5	131.9	52.6	30.7	44.3	24.2	132.2	177.5	407.5	346.2	283.2	379.2	200	149.7	78.6	66.5	24.5	30.7	98.5	93.6	298.6	242.3
17213153	Nif3l1	65102	NM_022988|XM_006496186	5.61E-04	2.30E+01	7.08E+01	7.39E+00	1.04E-01	2.62E-01	1.40E+01	7.42E+01	4.34E+00	5.85E-02	76.8	76.3	71.8	68.8	62.5	66.3	65	62.6	75.4	70.4	78.2	76.1	75.5	72.7	65.3	60.9	79.4	72.5	73.8	83.7	76.1	75.7	82	73.1
17424822	Gne	50798	NM_001190414|NM_015828|XM_006538073	5.61E-04	1.19E+01	3.87E+02	1.25E+02	3.22E-01	4.11E-03	1.22E+01	4.00E+02	8.47E+01	2.12E-01	311.2	292	336.6	359.5	475.4	431.9	508.2	522.8	456	370.4	290.8	283.5	280.3	305	417.1	411.3	414.9	408.1	506.1	482.8	473.2	403.3	345.6	350.8
17421600	Mtor	56717	NM_020009	5.64E-04	8.01E+00	2.19E+02	2.57E+01	1.17E-01	1.00E+00	1.12E+01	2.33E+02	8.39E+00	3.61E-02	209.7	222.1	230.7	215.7	266.7	249.4	238.6	210.9	206.9	199.9	199.5	178.3	222.3	229.8	185.6	275.7	230.6	249.2	234.7	257.5	226.4	219.7	265.6	194.8
17438832	Slc4a4	54403	NM_001136260|NM_001197147|NM_018760	5.69E-04	6.33E+00	4.83E+02	9.32E+01	1.93E-01	4.21E-02	4.50E+00	5.08E+02	9.86E+01	1.94E-01	575.1	527.2	576.4	586.5	609.3	632.6	428.1	390.6	359.2	307.4	416.9	381.6	546.8	560.6	544.7	803.3	515.7	509.5	459.5	544.9	374.7	403.9	451.6	377.3
17353962	Fgf1	14164	NM_010197|XM_006525648|XM_006525649	5.69E-04	1.93E+01	7.13E+02	1.81E+02	2.53E-01	5.82E-04	2.00E+01	6.62E+02	1.72E+02	2.60E-01	630.5	695.6	563.3	605.2	454.1	491.6	699.6	666	892.6	1026.6	926.8	906.9	612.8	670.2	559.1	479.7	458.6	445.5	497.8	691.6	891.5	855.7	888	889.3
17463550	Gabarapl1	57436	NM_020590	5.75E-04	7.54E+00	1.19E+03	3.45E+02	2.90E-01	2.57E-05	6.99E+00	1.16E+03	4.64E+02	4.01E-01	1409.1	1208.1	1550.6	1475.6	1766	1573.3	1160.1	1217.4	940.3	589	676.4	688.9	1074	993.7	1454.6	1708.2	1467.6	1660.5	1181.7	1324	811.7	773.7	708.4	734.7
17475625	2310022A10Rik	66367	NM_001122767|NM_175107|XR_391092	5.78E-04	5.00E-01	3.14E+01	4.43E+00	1.41E-01	1.00E+00	1.40E+01	3.11E+01	3.49E-01	1.12E-02	35.5	36.4	32.2	34.8	28.1	30.3	25.2	28.3	30	29.8	33.4	32.7	24.8	29.8	32.5	32.2	33.5	23.7	31.7	34.3	31.2	32.2	34.6	32.2
17276254	NaN	NaN	NaN	5.80E-04	1.09E+01	9.74E+02	1.91E+02	1.96E-01	1.00E+00	1.17E+01	1.06E+03	1.02E+02	9.64E-02	782.7	827.1	916.4	903.7	1106.4	1170.3	1176.2	1102.1	1063.6	979.7	909.8	749.5	911.7	917.3	1281.8	1188.2	878.6	952.4	1068.4	1505.1	1061.1	1053.9	1054.9	857.9
17475311	Atp5sl	66349	NM_001290487|NM_025504	5.83E-04	7.98E+00	9.53E+01	2.13E+01	2.24E-01	8.46E-03	1.34E+01	9.90E+01	2.32E+01	2.34E-01	87.6	89.1	87.3	110.3	137.8	120.1	90.8	102.5	84.3	81.8	77.8	74.4	80.7	91.8	74.2	98.8	99.4	97	106.2	139.5	119.1	105.2	93.3	82.7
17504002	NaN	NaN	NaN	5.84E-04	1.35E+01	1.80E+01	1.48E+01	8.22E-01	3.17E-01	1.35E+01	1.80E+01	6.29E+00	3.49E-01	8.2	9	10.6	12.9	15.2	12.7	41.5	26.1	23.7	32.7	11.6	11.8	9.3	11	25.7	10.9	11.3	10.7	25.5	31	22.9	23.7	14.8	19.5
17325533	Lrrc58	320184	NM_177093	5.84E-04	1.87E+01	5.91E+02	1.36E+02	2.30E-01	4.58E-04	2.00E+01	5.94E+02	9.45E+01	1.59E-01	560.8	555.5	475.8	443.6	418.2	524.6	515.1	567.6	756.9	796	748.4	734.6	563.9	595.4	532.9	548.3	470.6	467.9	610.5	528.8	642.3	639.2	705.4	817.2
17372644	Slc43a3	58207	NM_021398|XM_006499959|XM_006499962	5.86E-04	1.39E+01	3.15E+02	1.12E+02	3.55E-01	1.63E-01	1.38E+01	3.24E+02	6.54E+01	2.02E-01	249.4	237.9	242.3	265.7	294.4	312.4	401.7	416	424.5	382.1	257.7	295	231	264.6	398.9	284	295.5	263.7	390.5	407.1	402.1	366.5	284.9	301.2
17475026	Ethe1	66071	NM_023154	5.88E-04	1.00E+00	8.61E+02	4.01E+02	4.65E-01	4.29E-03	2.00E+00	7.16E+02	1.92E+02	2.68E-01	1130.9	1310	1171.3	1310.4	656.2	727.6	478.5	578.8	569.2	510.5	1109.1	785.2	1007.3	1097	932.7	741	699.7	873.3	477.7	604.2	418.3	441.4	732.1	568.9
17324322	Ahsg	11625	NM_001276449|NM_001276450|NM_013465|NR_075099	5.91E-04	6.42E+00	8.84E+03	2.43E+02	2.75E-02	1.00E+00	7.72E+00	8.73E+03	6.46E+01	7.40E-03	8978	8788.4	9072.2	9026.2	9172.2	9129.8	8708.3	8751.5	8621.1	8556.6	8596.4	8681.5	8509.9	8822.5	8809.5	8974.3	8680.3	8790.1	8627.9	8726.5	8978.7	8856.2	8526.2	8453.7
17406656	Apoa1bp	246703	NM_144897|XM_006501517	5.93E-04	3.63E+00	7.29E+02	5.83E+01	8.00E-02	1.00E+00	1.07E+01	7.16E+02	2.80E+01	3.91E-02	771.7	755.2	774.6	869.2	711.1	737.9	689	728.4	674.9	654	700	676.4	750.9	733.7	814.9	684.1	691.9	703.3	731.7	788.2	742.1	694.8	686.8	569.9
17534706	Phf6	70998	NM_001290546|NM_027642	5.94E-04	2.00E+01	1.42E+02	1.97E+01	1.38E-01	2.33E-01	1.30E+01	1.30E+02	4.31E+00	3.30E-02	148.2	141.4	132	125.1	130.4	118.4	125.8	130	162.3	162.6	163.3	169	119.8	129.4	103.3	114.2	137.5	123.9	124.1	100.8	144.6	175.8	133.1	158.5
17388803	Cat	12359	NM_009804	6.00E-04	2.35E+00	7.38E+03	2.91E+02	3.95E-02	1.00E+00	8.66E+00	7.12E+03	1.98E+02	2.78E-02	7637.3	7643.4	7602.1	7610.5	7493.6	7430.8	7230.7	7198.3	6894.4	7057.6	7294.3	7431	7531.8	7534.3	6046.7	7263.7	7356.7	7103.1	6453.5	7468.6	7005.7	7236.9	7146.2	7301.1
17277152	Acot3	171281	NM_134246|XM_006515509	6.02E-04	1.48E+01	4.99E+01	3.05E+01	6.12E-01	1.96E-02	1.62E+01	4.44E+01	3.24E+01	7.29E-01	34.5	34.1	35.5	24.5	43.6	43.4	67.2	81	65	77.6	47.2	45	27.7	30.6	31.4	27.3	25.4	18.6	58.6	60.8	91.4	69.6	48.4	43.6
17414456	Hsdl2	72479	NM_024255|XM_006538277	6.03E-04	2.30E+01	4.48E+02	7.14E+01	1.59E-01	8.52E-02	2.05E+01	4.48E+02	5.41E+01	1.21E-01	512.1	491.7	428.9	418	395.3	390.6	386.2	352.8	485.9	487.9	526.7	495	449.7	466.1	448	525.4	407.8	347.2	433.7	352.7	466.5	475.6	489	520.1
17256754	Nbr1	17966	NM_001252220|NM_001252222|NM_001252223|NM_008676	6.04E-04	8.84E+00	8.23E+02	8.25E+01	1.00E-01	9.24E-01	1.18E+01	8.10E+02	4.42E+01	5.46E-02	788.8	762	889.2	838.7	985.4	854	839.8	837.6	830.6	826.8	717	701	799.2	763.8	664.8	885.1	840.1	834	837.1	918.3	804.3	781.7	726.3	865
17518378	Dennd4a	102442	NM_001162917	6.05E-04	5.25E+00	3.11E+02	4.89E+01	1.57E-01	3.23E-03	3.43E+00	3.25E+02	6.40E+01	1.97E-01	358.3	314.3	382	364.6	363.2	338.7	268.4	275.3	268.4	261.5	281	252.9	350.1	374.6	337.9	455.3	310.3	339.7	284.5	284.2	245.3	296.1	299.8	320.2
17232332	Arhgap18	73910	NM_176837|XM_006512885	6.05E-04	3.14E+00	9.54E+01	2.39E+01	2.50E-01	8.88E-03	3.65E+00	9.69E+01	1.82E+01	1.88E-01	111.7	126.9	136	110.8	104	106.6	78.2	86.8	64.8	58.8	85.7	74.2	121.5	125.3	111.5	140.3	101.8	116.5	77.5	83.4	73	69.9	70.4	71.7
17437156	Cc2d2a	231214	NM_172274|XM_006503936	6.09E-04	4.45E+00	3.49E+01	9.86E+00	2.83E-01	9.93E-01	6.57E+00	3.31E+01	6.68E-01	2.02E-02	38.2	41.7	42.1	46.2	42.9	35.4	29.4	29.8	24	24.6	35.4	28.7	43.9	40.3	28.7	31.5	34.8	41.8	29	35.2	24.8	29.1	31.8	25.8
17327681	Crebbp	12914	NM_001025432	6.11E-04	7.32E+00	5.23E+02	4.39E+01	8.39E-02	3.90E-02	2.19E+00	5.48E+02	6.48E+01	1.18E-01	550.7	517.1	581.1	553.6	586.5	567.4	524.6	524.2	470.5	477.6	484.7	437.2	605	575.9	581.7	585.4	584.4	527.6	532.7	491.9	476.7	476.6	591.4	548.4
17360585	Nhlrc2	66866	NM_025811	6.14E-04	1.20E+01	1.86E+02	6.03E+01	3.24E-01	6.27E-03	1.26E+01	1.91E+02	4.71E+01	2.47E-01	137.8	140.7	171.8	156.5	202.5	209.9	257.4	247.2	229.6	188.9	160.3	127.1	152.8	148.7	188.9	180.1	175.5	183.1	258	270.8	206	194.2	163.5	171.6
17508134	Agpat6	102247	NM_018743	6.16E-04	1.43E+01	8.04E+02	3.78E+02	4.70E-01	1.25E-02	1.54E+01	7.53E+02	2.05E+02	2.72E-01	537.5	558.3	595.4	576.9	610.3	832.9	1155.1	1016.6	1140.4	1181.1	726.9	721.8	493.2	535.6	659.1	659.8	572.1	639.4	1033.2	860.2	1062.9	921.7	785.1	809.5
17224125	Mreg	381269	NM_001005423|XM_006496111	6.19E-04	2.20E+01	3.56E+02	1.11E+02	3.11E-01	1.58E-03	3.86E-05	3.24E+02	9.22E+01	2.84E-01	512	482.5	423.6	379	228.6	273.9	250.8	259.1	332.3	346.9	411.1	373.5	425.8	437	288.2	360.5	289.8	308.6	233	221.6	254.8	305	380.9	383.5
17334433	Meiob	75178	NM_029197	6.21E-04	6.07E+00	1.12E+02	2.37E+01	2.12E-01	2.80E-02	7.99E+00	9.63E+01	1.27E+01	1.31E-01	138.4	117.3	137.9	133.9	150.2	126.1	106.8	107.4	80.7	69.8	84.6	85.6	114.9	103	98.3	99.1	115.6	128	113.7	81.8	79.7	78.4	64.9	77.9
17213894	Cps1	227231	NM_001080809	6.28E-04	1.79E+01	7.58E+03	3.91E+02	5.16E-02	4.14E-02	1.92E+00	7.28E+03	2.02E+02	2.78E-02	7424.1	7536.7	7305.3	7418.6	7036.2	7192.9	7592.3	7652.1	7904.4	8069.4	7985.7	7844.2	7222.1	7388.9	6710	7400.1	7129	7159.2	7291	6760.9	7437.1	7532.8	7721.8	7552.4
17347457	Atl2	56298	NM_001286647|NM_019717|NM_178050|XM_006524656	6.29E-04	1.41E+01	9.75E+02	2.66E+02	2.73E-01	9.29E-02	1.37E+01	9.20E+02	1.34E+02	1.46E-01	770.8	688	762.6	806.2	894.8	1042.3	1332	1063.4	1198.4	1226.7	969.8	943.3	741.6	757.5	1020	841.2	879.8	770.3	1135	1043.8	1091.7	990.1	812	952.3
17496514	Mvp	78388	NM_080638	6.31E-04	9.05E+00	7.49E+01	7.43E+00	9.91E-02	9.32E-01	1.35E+01	7.65E+01	6.54E+00	8.54E-02	74.6	69.5	75.6	74.3	91.4	80.5	77.5	76.9	75.9	71.2	66.8	65.2	70.5	73.5	64	92	69.9	73.8	80.2	88.9	88.2	73.7	71.9	71.9
17420514	Camk2n1	66259	NM_025451	6.32E-04	1.09E+01	2.40E+02	3.60E+01	1.50E-01	4.31E-01	1.20E+01	2.51E+02	2.51E+01	1.00E-01	194.1	207.3	237.1	229.6	268.7	263.8	254.2	280.9	270.2	250	207.3	216.7	203.6	209.9	315.2	260.7	234.9	247	255	332.8	247.8	232.9	245.6	223.7
17377963	Dnmt3b	13436	NM_001003960|NM_001003961|NM_001003963|NM_001122997|NM_001271744|NM_001271745|NM_001271746|NM_001271747|NM_010068|XM_006498682	6.33E-04	2.10E+01	2.96E+01	1.38E+01	4.68E-01	4.23E-04	3.68E-05	2.41E+01	8.25E+00	3.42E-01	36.8	48.6	32	25.1	16.4	19	16.9	18.9	27.3	35.5	39.8	39.1	27.2	31.9	26.8	22.9	21.4	19.2	15.9	14.3	23.3	23.8	26.8	35.7
17439669	Arhgap24	231532	NM_001286468|NM_029270|NM_146161|XM_006534890|XM_006534891	6.33E-04	1.00E+00	2.58E+01	5.05E+00	1.96E-01	4.12E-05	1.00E+00	2.43E+01	7.27E+00	3.00E-01	29.7	36.9	33.1	26.3	21	23.9	20.9	20.3	23.9	23	26.4	24	36.3	32	28.4	30.9	20.4	19.9	13.9	19.3	19.7	22.3	23.7	24.2
17410636	Mttp	17777	NM_001163457|NM_008642	6.39E-04	2.05E+01	1.06E+03	1.03E+02	9.77E-02	2.23E-01	3.45E+00	9.97E+02	9.28E-01	9.31E-04	1075.7	1118.9	1063.8	974.2	971.2	924.1	960.1	1031.1	1100.2	1121.6	1172.3	1187.4	1063.3	1037.8	762.1	1021.3	1007.2	948.6	921.2	1018.3	964.2	1011.9	1145.4	1061.7
17517914	Nptn	20320	NM_001293673|NM_009145|XM_006510885	6.40E-04	1.30E+01	4.20E+02	5.23E+01	1.24E-01	9.12E-01	1.01E+01	4.39E+02	2.32E+01	5.29E-02	371.3	354.3	395.4	393.4	435.9	434.7	483.8	452.3	432.7	480.5	391.6	413.9	399.4	411.4	460.4	418.6	434.5	479.5	403.8	492	429.7	498.3	385.5	452.9
17339434	Lpin2	64898	NM_001164885|NM_022882|XM_006524787	6.40E-04	1.19E+01	5.85E+02	3.27E+02	5.59E-01	2.07E-01	1.20E+01	6.74E+02	2.58E+02	3.83E-01	372.1	375.2	411.6	505.2	739.6	664.6	928.6	1220.4	526.4	481.7	477.9	320.4	466.5	502.6	770.2	666.5	535.2	599.8	1188.4	1112.3	598.4	677.6	574.7	393.3
17239817	Enpp3	209558	NM_134005	6.49E-04	3.52E+00	7.18E+02	1.98E+02	2.76E-01	3.97E-02	2.00E+00	6.96E+02	1.07E+02	1.54E-01	949.2	833.8	856	1023.9	887.9	751.5	549.8	648.4	481.6	468.3	659.1	508.3	980.7	1011.7	740.5	944.6	758.4	755.6	478.2	643.1	423.7	545.2	633.4	435.1
17406002	Golim4	73124	NM_001291069|NM_175193	6.50E-04	1.76E+01	4.81E+02	3.73E+01	7.75E-02	4.21E-04	1.73E+01	4.60E+02	2.65E+01	5.76E-02	426.1	460.8	435.9	406.7	441.8	455.7	507.5	501.9	510.4	567.1	535.9	518.6	455	443.2	404.2	429.9	445.2	463.9	464.3	465.9	485.9	504.3	468	486.1
17233294	Nus1	52014	NM_030250	6.50E-04	1.71E+01	5.01E+02	7.80E+01	1.56E-01	6.96E-02	1.53E+01	5.28E+02	3.84E+01	7.28E-02	452.6	442.6	427.6	368.8	467.3	459.6	530.6	496	578.5	653	550.6	579.8	475.3	478.9	480.4	458.1	500	452.5	566.9	596.9	565	572.7	563.5	624.6
17260898	NaN	NaN	NaN	6.50E-04	2.30E+01	4.80E+01	2.01E+01	4.19E-01	4.23E-04	3.68E-05	4.67E+01	1.51E+01	3.24E-01	58.3	59.3	48.8	47.7	30.5	34.1	33.9	28.6	42.7	49	79.4	64	64.1	62.2	54.7	37.9	36.7	43.1	25.9	29.9	47.8	48.1	53.6	55.9
17425609	NaN	NaN	NaN	6.50E-04	2.02E+00	7.17E+01	2.55E+01	3.56E-01	2.75E-02	3.61E+00	6.88E+01	2.23E+01	3.24E-01	93.5	91.3	91.4	103.3	86.8	59	46	47.5	54.2	50	62.6	74.6	79.5	87.7	84.9	98.3	61	89.7	37.8	57.1	55.5	51.6	47.8	74.6
17262316	Ltc4s	17001	NM_008521	6.60E-04	1.64E+01	1.75E+01	3.61E+00	2.06E-01	3.63E-01	2.05E+01	1.77E+01	1.43E+00	8.09E-02	17.5	16.1	13.7	15.2	14.5	17.1	19.2	18.7	21	20.3	18.2	18.8	18.3	16.1	19.8	16.2	15.3	15.6	17.7	16	20.6	16.2	20.4	19.7
17472497	Gys2	232493	NM_145572	6.61E-04	1.07E+01	1.81E+03	5.31E+02	2.93E-01	2.92E-04	1.34E+01	1.90E+03	1.03E+03	5.42E-01	1262.6	1215	1306.3	1623	2469	2151.7	2381.1	2175.6	2066.9	1989	1721.2	1386	1290.8	1209.9	974.9	1292.2	1618.9	1774.4	2855.8	3399.1	2532.3	2532.4	1643.7	1674
17344456	2310061I04Rik	69662	NM_001033630|XR_390270	6.62E-04	1.19E+01	1.01E+02	1.16E+01	1.14E-01	6.95E-01	1.16E+01	1.00E+02	7.85E+00	7.81E-02	88.2	90.3	100.2	102.6	109.5	104.4	114.4	109	105.3	105.1	97	87.7	86.4	99.1	105.8	105	97.7	94.4	113	118.4	97.1	100.8	92.5	95.5
17435771	Ept1	28042	NM_027652	6.63E-04	3.68E-05	6.15E+02	1.87E+02	3.05E-01	3.90E-04	1.00E+00	5.73E+02	1.55E+02	2.71E-01	741.6	783.3	817.2	643.1	521.7	505.7	393	419.3	552.7	579.5	760.7	666.1	755.5	789	511.9	697.4	549	530.8	380.4	445.6	469.2	497	640.4	609.1
17334205	Abca3	27410	NM_001039581|NM_013855	6.64E-04	3.76E+00	6.90E+02	1.08E+02	1.57E-01	5.08E-01	4.60E+00	6.52E+02	3.41E+01	5.23E-02	725.3	801.4	758.8	807.4	785.9	714.7	637.8	632	598.5	530.4	665.9	624.9	693.8	765.3	584.5	736.6	699.2	713.9	483.5	660.2	578.7	609.7	720.3	581.8
17287733	Ddx46	212880	NM_001282055	6.65E-04	7.77E+00	2.68E+02	6.13E+01	2.29E-01	1.76E-01	1.15E+01	2.67E+02	4.22E+01	1.58E-01	259.4	240	322.4	295.8	315.4	337	329	269	216.8	234.3	219	175.7	257	240.6	224.6	284.8	282.2	268.5	329.4	332.3	255.7	273.9	228.9	228.9
17500543	Ppp1r3b	244416	NM_177741|XM_006509118	6.68E-04	1.92E+01	6.17E+02	2.61E+02	4.22E-01	3.49E-05	2.00E+01	6.23E+02	2.97E+02	4.77E-01	536.6	654.7	418.5	396.7	165.7	324.8	681.5	677	773.9	967.4	1009.9	800.5	567.3	594.9	550.5	356	246	190.7	498.3	554.6	895.6	950.9	1149.3	926.6
17380222	Pck1	18534	NM_011044	6.72E-04	1.08E+01	2.73E+03	2.02E+03	7.40E-01	1.42E-01	1.15E+01	2.93E+03	1.31E+03	4.45E-01	1622	1290.9	2243.9	2680.8	3817.6	4175.9	5501.5	5132.5	2122.4	2127.6	1324.9	705.7	1558.6	1739.1	4425.8	3336.8	2946.6	2406.2	5264	5106.9	2870	1882.5	2155.8	1489.6
17320928	Slc38a2	67760	NM_175121	6.76E-04	1.05E+01	5.70E+02	2.61E+02	4.58E-01	8.23E-02	1.10E+01	6.07E+02	1.75E+02	2.88E-01	444.1	331.9	513.1	704.2	720.4	863.3	814.9	881.7	449.7	428.4	374.8	311.4	457	531.1	755.2	672.7	535.2	543	949.9	987.3	470.4	515.2	452.3	413.1
17304147	Zcchc24	71918	NM_001101433	6.77E-04	1.06E+01	3.30E+02	7.94E+01	2.40E-01	2.64E-02	1.31E+01	3.38E+02	8.08E+01	2.39E-01	280.2	291.4	307.4	349.8	387.9	390.5	394.2	445.5	304.2	310.5	267	236.9	289.4	317	209.1	305.6	344.8	331.8	353.9	552.2	370.7	340.7	305	338.9
17377691	Tbc1d20	67231	NM_024196	6.80E-04	1.00E+01	2.19E+02	4.04E+01	1.84E-01	9.31E-03	1.18E+01	2.26E+02	4.27E+01	1.89E-01	203.9	196.3	214.5	247.9	244.1	263.3	248.6	256.2	203.4	223.5	167	165	198.9	181.1	234.4	233.8	250	250.1	256.9	309.2	208.9	192.1	199.1	193
17412932	Galt	14430	NM_016658	6.80E-04	1.63E+00	8.35E+01	2.42E+01	2.90E-01	6.37E-02	4.96E+00	7.31E+01	1.89E+00	2.59E-02	99.6	107.9	96.6	113.7	78.8	85.2	50	67.6	63.3	70.4	92.4	76.7	93.3	102.3	72.6	78.8	81.1	83	54.4	55.2	53.8	57.8	79.7	65.2
17273918	Pum2	80913	NM_001160219|NM_001160220|NM_001160221|NM_001160222|NM_030723|NR_027670	6.84E-04	5.69E+00	2.15E+02	4.59E+01	2.14E-01	4.68E-01	8.90E+00	2.25E+02	1.46E+01	6.49E-02	221.9	195.1	265.9	251.7	252.9	245.7	195.7	205.3	172.8	194.2	193.5	186.2	220.1	263.2	234.8	266.5	217.2	220.2	256.4	266.1	195.8	183.5	178.4	196.1
17383104	Agpat2	67512	NM_026212	6.87E-04	2.10E+01	1.29E+03	2.78E+02	2.15E-01	7.63E-03	3.05E+00	1.19E+03	6.47E+01	5.44E-02	1419	1567.2	1405.1	1338.2	889.2	1043.4	1055.6	1150.1	1284.5	1300.3	1592.1	1464	1336.2	1421.1	946.5	1078.2	1078	1049.7	917.2	1146.8	1217.7	1239.9	1418.8	1410
17229020	Fmo1	14261	NM_010231|XM_006496663	6.87E-04	1.76E+01	1.94E+03	4.32E+02	2.23E-01	9.34E-04	1.93E+01	1.82E+03	3.65E+02	2.00E-01	1770.7	1886.5	1624	1713	1562.9	1519.1	1868.8	1927.2	2495.3	2462.4	2373.6	2048.3	1876.7	1902.9	1242.5	1403.7	1485.9	1491.1	1806.6	1894.6	2149.6	2201.4	2264.7	2153
17276985	Sipa1l1	217692	NM_001167983|NM_172579	6.87E-04	1.00E+00	1.53E+02	2.26E+01	1.48E-01	6.17E-01	1.00E+00	1.51E+02	1.53E+01	1.01E-01	181	180.8	174.3	170.8	154.4	156.1	112	128.2	134.8	145.2	153.5	144	149.5	173.3	138.6	174.3	150.2	156.4	125.3	149.1	120.6	153.5	157.5	165.1
17526820	Bco2	170752	NM_133217|XM_006510045|XM_006510047	6.88E-04	2.80E+00	8.59E+01	2.64E+01	3.07E-01	1.80E-01	4.70E+00	7.59E+01	1.77E+00	2.33E-02	98.4	107.7	96.7	112.5	97.2	78.8	68.4	70	65.6	57.9	92.4	84.9	100.9	107.7	69.4	82.3	83.1	92.3	68.7	49.5	51.8	63.1	83.9	57.5
17484101	NaN	NaN	NaN	6.88E-04	9.83E+00	6.71E+02	1.94E+02	2.89E-01	1.00E+00	5.62E+00	6.09E+02	1.12E+01	1.84E-02	533.5	525.1	586.7	766.7	829.8	875.8	875	800	621.6	657.7	576.9	404.2	676.3	569.9	528.9	832.9	656.3	610.7	792.8	261.4	542.4	772.7	499.8	567.9
17460879	Hdac11	232232	NM_144919|XM_006505996	6.90E-04	6.49E+00	1.28E+02	2.66E+01	2.07E-01	4.10E-02	7.93E+00	1.19E+02	1.96E+01	1.64E-01	130.4	130.9	138	159.2	157.9	158.5	111.9	138.9	93.4	103.5	109.4	105.7	132.3	111.8	105.6	144.7	142.2	163.4	115.4	123.7	100.6	103.9	107.2	80.7
17391112	Gabpb1	14391	NM_001271467|NM_001271468|NM_001271469|NM_001271470|NM_001271492|NM_010249|NM_207669|NR_073183|XM_006498758|XM_006498761|XM_006498764	6.99E-04	1.00E+00	4.82E+01	4.77E+00	9.88E-02	1.00E+00	7.55E+00	4.63E+01	1.17E+00	2.53E-02	54.1	51.5	51	54	48.7	45.4	43.3	45.6	41.5	44.9	49.6	49	50.9	50.5	41	42.7	51.7	49.8	39.6	47.5	43.4	42.3	48.8	47.8
17205939	NaN	NaN	NaN	6.99E-04	6.00E+00	6.78E+00	1.41E+00	2.07E-01	1.00E+00	1.34E+01	7.78E+00	1.55E-01	1.99E-02	7.2	7.1	8.1	8.4	7.5	9.1	6	6.7	5.1	5.9	4.8	5.7	5.9	7.6	7.1	8.6	6.5	8.9	6.5	11.3	6.6	7.5	7.2	9.8
17514135	Egln1	112405	NM_053207	7.12E-04	1.71E+01	1.84E+02	2.49E+01	1.36E-01	3.29E-02	1.90E+01	1.64E+02	9.52E+00	5.82E-02	155.1	185.2	169.5	152.2	159.1	168.3	190.7	193.7	216.8	214.7	195.1	202.9	150.3	145.5	148.9	147	166.5	141.4	152.5	162.6	183.7	192.4	174.4	197.9
17326428	Cpox	12892	NM_007757	7.13E-04	2.10E+01	1.48E+03	2.58E+02	1.75E-01	2.61E-02	2.30E+01	1.44E+03	1.56E+02	1.08E-01	1569	1725.1	1605	1405.1	1112.7	1262.6	1347.1	1261.6	1488.6	1514.8	1765.1	1686.5	1533.6	1542.2	1165.6	1502.9	1410.1	1302.4	1244	1368.1	1432.9	1442.1	1651.4	1658.2
17351282	Nedd4l	83814	NM_001114386|NM_031881|XM_006526368|XM_006526370|XM_006526372|XM_006526377|XM_006526379|XM_006526380	7.19E-04	2.10E+01	3.07E+02	8.90E+01	2.90E-01	1.01E-02	1.10E+00	3.21E+02	1.58E+02	4.94E-01	339.1	360.7	293.9	315.2	229.5	208.6	186.6	249.5	371.4	358.3	400.7	373.1	357.7	431.5	428.5	455.9	235.6	234.7	191.2	151.3	270	293.9	426.6	371.9
17224540	Tuba4a	22145	NM_009447	7.19E-04	3.68E-05	5.72E+02	2.84E+02	4.96E-01	4.14E-03	3.68E-05	5.39E+02	1.68E+02	3.11E-01	656.8	850	773.3	585.6	358	452.8	279.6	294.6	510.7	521.9	858.4	724.5	733.8	792.9	478.6	528.7	469	389.3	322.9	499.7	491.6	463.9	698.6	596.8
17434510	Slc25a40	319653	NM_001289595|NM_001289596|NM_178766|XR_376693	7.23E-04	1.08E+01	7.46E+01	1.33E+01	1.78E-01	3.23E-02	7.93E+00	6.98E+01	3.64E+00	5.21E-02	76.4	64.1	78	79.3	81.8	82.7	100	79.6	67.9	72	54.7	59	68.4	77.1	68.2	73.5	74.9	79.1	72.2	66.6	67.4	65.5	62.8	61.8
17367367	Msrb2	76467	NM_029619|XM_006497562|XM_006497563	7.28E-04	4.34E+00	1.32E+02	1.35E+01	1.02E-01	5.06E-02	8.04E+00	1.31E+02	1.31E+01	9.95E-02	139.4	140	153.6	148.9	134.8	133.8	133.5	122.4	121.7	109.9	121.1	122.4	146.7	135.1	120.3	138	152.2	161.9	133.9	133.4	125.5	116.9	112.2	99.5
17218149	Ivns1abp	117198	NM_001039511|NM_001039512|NM_054102	7.30E-04	1.57E+01	7.37E+02	1.86E+02	2.52E-01	1.32E-03	1.53E+01	7.64E+02	1.67E+02	2.18E-01	630.2	461.2	535.7	553	800.3	761.5	881.8	811.1	1029.1	891.3	719.6	764.8	621.7	603	645.8	649.3	684.9	679.1	953.8	859.8	890.9	975.1	746.8	861.7
17462373	Cecr2	330409	NM_001128151	7.32E-04	7.84E+00	1.00E+02	2.56E+01	2.55E-01	8.55E-02	5.59E+00	1.10E+02	9.46E+00	8.64E-02	85.6	105.9	109.5	113.5	162	120.9	85	106.7	77.1	96	68.5	72.4	132.7	128.7	111.3	138.6	125.6	130.7	85.9	103.7	93.2	91.4	93.2	79.8
17350824	Slc12a2	20496	NM_009194|XR_385981	7.34E-04	1.58E+01	1.60E+02	4.46E+01	2.78E-01	2.66E-02	1.85E+01	1.57E+02	5.21E+00	3.32E-02	151.3	133.8	136.3	122.8	139	143.4	176.1	180.5	209.9	201.2	178.4	148.1	126.8	129.3	127.9	147.5	139.3	154	153.1	166	192.2	177.5	177	192
17493681	Snord15b	449631	NR_002173	7.35E-04	1.18E+01	9.17E+02	1.44E+02	1.57E-01	8.11E-01	1.30E+01	1.22E+03	2.21E+02	1.82E-01	812.6	859.6	861.3	876.7	1002	994.8	1082.3	1000.5	993.3	966.9	746	811	909.9	779.9	1584.9	1037.9	1036.4	1014.9	1382.4	2137.4	1160.3	1073.7	1285.8	1190.1
17349016	Mocos	68591	NM_026779|XM_006526211	7.37E-04	3.68E-05	1.82E+02	4.41E+01	2.42E-01	4.65E-04	1.00E+00	1.85E+02	4.33E+01	2.34E-01	204.2	240.9	196.2	201.5	152	170	148	138.1	171.6	141.5	199	225.9	218.4	260.7	194.8	203.4	164.9	189.5	115.8	149.8	162.2	171.6	208.9	178.9
17405414	Serp1	28146	NM_030685	7.38E-04	2.00E+01	9.96E+02	1.61E+02	1.62E-01	1.41E-02	2.00E+01	1.07E+03	1.18E+02	1.10E-01	928.1	1006.6	964.2	808.7	804.5	794.2	937.5	933.8	1082.6	1165.4	1228.8	1301.6	1072.1	1100.2	804.7	840.4	1076.4	959.3	1017	1055.6	1108.3	1217.6	1150.4	1437
17546040	Rab9	56382	NM_019773|XM_006528921	7.38E-04	3.68E-05	2.75E+02	3.34E+01	1.22E-01	2.11E-02	3.93E+00	2.68E+02	3.59E+01	1.34E-01	312.4	295.7	287	291.5	246.2	266.6	253.6	235.4	274.6	243.1	300.4	293.4	280.1	283.1	339.1	300.8	264.1	274.3	255.2	196.4	262.8	256.4	232.8	272.7
17268884	Nr1d1	217166	NM_145434	7.41E-04	6.82E+00	3.74E+02	5.06E+02	1.35E+00	4.93E-05	7.86E+00	3.03E+02	3.78E+02	1.25E+00	117.9	170.4	928.6	946.3	861.2	843.5	164.2	233.2	67.3	61.9	41.3	47.3	118.5	64	460.8	447.6	908.6	798.8	226.5	326	113.8	90.9	32.7	50.8
17496111	Xpo6	74204	NM_028816	7.43E-04	5.95E+00	2.04E+02	2.80E+01	1.37E-01	6.80E-02	6.76E+00	1.94E+02	1.37E+01	7.05E-02	205	211.5	223	239.5	235.4	227.2	189.5	203.8	184.7	174.9	194.1	158.9	201.9	204.3	200.5	208	200.8	222.2	189.3	206.5	162.3	171.7	190.3	173.2
17308361	Bmp1	12153	NM_009755|NR_033241|XM_006518460|XM_006518461	7.45E-04	1.70E+01	4.39E+02	6.70E+01	1.53E-01	2.96E-02	2.00E+01	4.33E+02	3.24E+01	7.48E-02	412.3	416.5	364.7	390.9	374.4	415	464.3	451.5	526	507.5	508.6	432.1	379.6	411.2	413.9	435.1	362.3	348.9	443.4	453.1	477.4	445	541.2	481.1
17224211	Tns1	21961	NM_001289895|NM_027884|XM_006495874|XM_006495881|XM_006495884	7.45E-04	1.59E+01	3.24E+02	1.00E+02	3.10E-01	9.91E-01	1.75E+01	3.05E+02	3.60E+01	1.18E-01	211.3	246.6	229.3	246.2	273.4	330.1	391	327.3	481.8	461.7	341.9	342	191.7	192.2	349	291.5	266.1	290.5	287.7	336.7	343.9	355.4	415.2	341.9
17369896	St6galnac6	50935	NM_001025310|NM_001025311|NM_001289547|NM_001289548|NM_001289549|NM_016973|NR_110347|XM_006498167|XM_006498172	7.48E-04	2.00E+01	1.22E+02	1.54E+01	1.26E-01	6.92E-02	1.41E+01	1.13E+02	1.02E+01	8.99E-02	123	124.4	112.4	119.1	105.2	106.4	105.3	115.1	131.1	142	136.1	142.3	114.4	125.7	89.9	103.6	97.5	119.6	99.3	106.2	115.2	119.5	136.7	129.8
17289061	Acot12	74156	NM_028790	7.54E-04	1.18E+01	1.13E+03	2.63E+02	2.34E-01	9.06E-02	1.26E+01	1.14E+03	2.53E+02	2.22E-01	996.3	973.4	1055.3	1185.3	1253.6	1269.6	1475.3	1305.8	1193.4	1094.9	852.1	850.9	1024.1	1030.3	1001.8	1158.7	1113.8	1097.1	1367.1	1588.3	1201.4	1210.1	956.4	919.7
17302773	Ipo5	70572	NM_023579	7.55E-04	1.09E+01	2.15E+02	2.79E+01	1.30E-01	1.71E-01	1.25E+01	2.16E+02	3.94E+01	1.82E-01	189.5	190.1	194.1	198.6	241.7	246.9	247	239.7	215.1	207.1	198.3	206.6	198.5	212.3	153	219.9	236.8	210.6	262.6	276.5	219.3	222.1	185.1	198.1
17514918	Olfr836	258557	NM_146564	7.59E-04	1.74E+01	4.73E+00	3.05E-01	6.43E-02	1.00E+00	1.27E+01	4.67E+00	2.01E-01	4.30E-02	4.7	4.7	4.3	4.4	4.6	4.5	4.7	4.8	4.8	5.4	4.7	5.2	4.3	5.3	4.5	4.9	4.3	4.5	5.3	4.9	4.6	4.7	4.3	4.5
17238424	Cnpy2	56530	NM_019953	7.60E-04	5.11E+00	7.48E+02	6.79E+01	9.08E-02	8.77E-02	6.74E+00	7.39E+02	7.19E+01	9.73E-02	791.7	758.5	855.7	825	804.3	758.8	709.5	760.1	704	642.7	669.4	700.6	734.9	773.4	933.2	711.7	849.6	774.8	822.6	654.5	716.8	670.9	600.2	625.8
17427961	Cpt2	12896	NM_009949	7.61E-04	2.10E+01	8.86E+02	1.15E+02	1.30E-01	1.20E-02	2.30E+01	8.77E+02	9.95E+01	1.13E-01	871.8	967.5	882.2	850.4	741	783.8	807.9	781.4	916.8	967.7	1069	987.8	906.2	892.3	896	851.1	866.3	760.3	714.8	819.4	883.2	917.1	1043.4	974.1
17385879	Cobll1	319876	NM_027225|NM_177025|XM_006499716|XM_006499724|XM_006499727	7.62E-04	9.31E+00	2.12E+02	4.79E+01	2.26E-01	1.47E-01	9.94E+00	2.28E+02	3.57E+01	1.56E-01	191.8	182.7	199.4	221.6	260.7	283.2	244.3	251.5	199.7	167.8	183	158.4	201.5	217.6	287.7	263.4	218.4	223.5	279	301.4	197.6	189.8	194.3	162
17230945	Smyd2	226830	NM_026796|XM_006497146|XR_373772	7.62E-04	2.00E+01	1.46E+02	1.63E+01	1.11E-01	5.70E-02	1.64E+01	1.59E+02	2.31E+01	1.46E-01	137.5	153.2	129.1	125.8	126.2	125.5	132.4	157.7	155.2	170	168.6	170.5	152.7	157.7	138	139.6	145.3	140.3	155.9	188.5	175.7	171.2	193.6	144.1
17409113	Gstm6	14867	NM_008184	7.63E-04	1.00E+00	4.69E+01	1.17E+01	2.49E-01	6.42E-01	4.93E+00	4.14E+01	2.48E+00	5.99E-02	64.8	65.9	56	54.5	46.2	36.2	35.3	37.6	42	32.5	47.5	44.5	58.2	47.5	37.1	40.6	41.2	46.4	40	34.8	37	31.9	49.1	32.5
17442780	Glt1d1	319804	NM_177005|XM_006504309|XM_006504310	7.63E-04	1.26E+01	1.16E+02	5.09E+01	4.38E-01	1.00E+00	1.26E+01	1.19E+02	1.41E+01	1.18E-01	71.6	89.8	96.4	94.1	121.5	130.4	193.2	154.8	126.5	145.2	95.1	75.8	86.5	131	134.9	112	104	116.4	157.1	132	135.2	105.6	122.6	96.4
17449800	Sowahb	78088	NM_175270	7.68E-04	3.68E-05	1.26E+02	4.25E+01	3.37E-01	1.41E-03	3.68E-05	1.24E+02	4.79E+01	3.87E-01	174	158.4	156.6	118.7	89.7	92.2	74.2	99.1	117.5	132.1	135.6	166.2	152.9	183.8	125.9	156.2	103.6	91	54.6	92.6	119.6	103.5	145.8	155.8
17286882	Nol7	70078	NM_023554	7.68E-04	1.00E+00	9.16E+01	1.44E+01	1.57E-01	1.00E+00	7.70E+00	8.44E+01	1.95E+00	2.31E-02	110.3	103.6	103.9	99.6	87.9	81.8	78.1	81.5	72.3	89.5	92.4	98	86.1	93.6	86.3	74.8	89.6	91.8	92.3	79.7	79.9	82.3	67.8	88.4
17439901	Lrrc8b	433926	NM_001033550	7.73E-04	7.73E+00	2.20E+01	4.90E+00	2.22E-01	1.10E-01	1.26E+01	2.09E+01	5.58E+00	2.66E-01	23.4	18	25.2	25.5	30.1	25.3	24.3	22.3	17.2	19.2	15.9	18.2	18	18.7	20	15.5	21.6	20.8	22.3	34.4	25.9	18.8	20.7	14.4
17300261	Oxa1l	69089	NM_026936	7.76E-04	5.57E+00	7.18E+02	8.56E+01	1.19E-01	6.91E-03	7.08E+00	6.93E+02	4.21E+01	6.08E-02	724.5	706.8	764.6	831.8	747	803.8	683.3	747.5	650.6	635.2	675.9	646.2	714.4	725.4	735.5	725.4	768.6	722.1	696.8	708.7	653.2	652.8	590.5	617.3
17496863	9130023H24Rik	100043133	NM_177001	7.79E-04	2.10E+01	4.84E+01	1.19E+01	2.46E-01	1.72E-01	2.00E+01	4.70E+01	5.29E+00	1.13E-01	48.5	56.9	48.5	40.7	35.7	36.4	41.2	37.6	54.9	54.6	69.3	56.2	35.6	43.7	40.5	51.7	43.1	33.9	41	45.2	52.1	53.9	52.4	70.6
17226062	Vps4b	20479	NM_009190	7.82E-04	7.10E+00	3.63E+02	3.56E+01	9.82E-02	7.09E-02	9.63E+00	3.59E+02	1.82E+01	5.07E-02	354.8	362.8	406.9	392.7	393.5	411.5	352.4	361.9	349.2	332.3	340.2	295.3	358.1	377	373.6	362.6	381	364.5	368.8	390.6	351.8	340.9	312.7	329.1
17353143	Rprd1a	225283	NM_144861	7.82E-04	1.51E+01	1.64E+02	5.65E+01	3.44E-01	8.01E-01	1.39E+01	1.69E+02	2.71E+01	1.60E-01	152.7	123.8	114.3	119.9	146.8	142	216.3	196.9	233.8	182.9	158.1	186.2	134.3	118	216.5	173.1	131.8	144	203.2	203.5	186.3	211	127.4	176.1
17321768	Bin2	668218	NM_001270537|XM_006521281	7.83E-04	1.00E+00	1.02E+02	7.58E+01	7.44E-01	6.26E-01	4.49E+00	8.26E+01	2.64E+01	3.20E-01	179.8	230.4	121	124.9	66	56.6	32.1	57.3	47.2	51.1	96.9	160.8	153.5	188.1	27.4	36.1	110.5	112	22.7	32.3	59.2	56.7	110.8	82
17240989	10-Sep	103080	NM_001024910|NM_001024911	7.83E-04	3.58E+00	1.48E+02	1.87E+01	1.26E-01	4.19E-03	5.03E+00	1.50E+02	1.95E+01	1.30E-01	166.6	160.1	162.7	162.1	164.5	157.4	136.5	139.2	136.4	112.3	139.7	140.2	149.8	178.6	179.3	188.6	155.4	169.5	142.1	131	119	144.1	118.6	126.5
17467727	NaN	NaN	NaN	7.86E-04	1.35E+01	6.50E+01	2.38E+01	3.66E-01	1.16E-03	1.57E+01	6.12E+01	1.31E+01	2.14E-01	45.9	43.6	44.8	48.6	68	58	76.1	106.2	87.6	76.7	65.2	59.6	53.5	42	56.1	52	62	54.2	75.1	62.8	77.7	79.2	57.5	62
17221317	Ncoa2	17978	NM_001077695|NM_008678	7.86E-04	9.00E+00	3.14E+02	4.28E+01	1.37E-01	3.37E-01	5.83E+00	3.15E+02	2.40E+01	7.61E-02	273.2	295.7	323.5	327	380.4	364.6	338.8	310.8	286	316.2	270.1	277.2	321.1	308.8	311.7	348.4	339.6	316.7	306.9	346	280.6	275	321.9	303.1
17246707	Sec14l4	103655	NM_146013|XM_006514440	7.92E-04	1.73E+01	5.62E+02	9.01E+01	1.60E-01	7.94E-01	1.22E+01	4.98E+02	2.31E+01	4.63E-02	528.3	555.8	505.7	515.3	482.7	460.5	573.8	591.2	611.2	697.6	623.6	601.8	484.9	494.5	338.4	472.6	512.5	522.9	412.5	547.1	493.3	528.3	631.3	542
17401335	Slc16a1	20501	NM_009196	8.00E-04	5.00E-01	5.71E+02	1.71E+02	2.99E-01	2.10E-03	5.00E-01	6.18E+02	2.06E+02	3.34E-01	775.1	688.9	672.4	560.9	515.9	520.2	324.9	396.5	491	599.6	648.3	654.1	831.8	792.6	602	915.1	598.4	484.2	341.6	448	494	533.6	626.2	748
17495088	Rnf141	67150	NM_025999|XM_006508123|XM_006508125|XR_378264	8.01E-04	1.00E+00	4.76E+02	7.42E+01	1.56E-01	2.85E-02	5.54E+00	4.26E+02	2.49E+01	5.85E-02	543.1	555.8	542.6	513.1	490	433.6	425.8	433.3	365.2	402.1	519.6	491.9	533.5	507.4	372.4	535.6	472	529.8	340.4	346.7	317.7	369.5	414.3	377.5
17460572	Copg1	54161	NM_017477|NM_201244|XM_006506386	8.01E-04	2.10E+01	2.55E+02	3.56E+01	1.40E-01	6.83E-02	1.95E+01	2.72E+02	6.13E+01	2.25E-01	235.5	282.8	244.4	234.8	209	219.6	223.4	239.2	272.7	280.9	305.5	306.5	270.6	347.4	176.8	190.8	236.5	250.6	227.2	270.7	292.9	333.5	340.6	326.8
17211405	Gsta3	14859	NM_001077353|NM_001288617|NM_010356	8.02E-04	2.10E+01	1.70E+03	2.38E+02	1.40E-01	2.28E-02	2.10E+01	1.62E+03	1.30E+02	8.01E-02	1916.7	1812.3	1563.4	1639.4	1435.1	1338.2	1528.1	1763.1	1867	1716.8	1902.7	1969	1686.1	1798.9	1672.1	1311.3	1465.5	1605	1605.9	1469.6	1687.4	1680.3	1751.2	1741.7
17449033	Ppat	231327	NM_172146	8.08E-04	1.05E+01	2.71E+02	8.17E+01	3.01E-01	2.92E-04	1.31E+01	2.58E+02	1.10E+02	4.27E-01	204.3	180.1	214.8	226.6	304.4	397.2	363.2	309.9	317	301	212.2	223.3	140	153.6	196.5	206.1	270.6	272.5	397.7	398.1	310.6	281.7	191.7	279.4
17394047	Serinc3	26943	NM_012032|XM_006499616	8.08E-04	1.32E+01	2.58E+03	1.02E+02	3.96E-02	9.99E-01	1.29E+01	2.47E+03	8.07E+01	3.27E-02	2532.4	2421.6	2485	2502.8	2635.1	2610.9	2719.5	2646.7	2688.7	2608.6	2568.3	2586.2	2407.4	2412	2444.2	2608.7	2494.8	2457.8	2393.4	2606.6	2479.8	2617.2	2289.7	2409.6
17462566	Mug2	17837	NM_008646	8.09E-04	1.00E+00	3.62E+02	2.86E+02	7.89E-01	3.25E-03	1.00E+00	3.47E+02	2.28E+02	6.56E-01	575	757.6	694.3	405.8	309.6	160.8	76.2	172.9	109.7	201	534.9	351.4	748	834.5	234.3	482.5	271.9	321.2	115.5	114.8	123.6	208.1	474.6	237.8
17419812	Rsrp1	27981	NM_023665	8.11E-04	1.17E+01	4.80E+02	1.26E+02	2.62E-01	6.61E-02	1.14E+01	5.12E+02	9.40E+01	1.84E-01	393.3	338.4	455.9	538.3	602.7	515.6	566.6	650.7	483.4	458.9	417.6	342.1	474.7	504.3	478.1	557.2	494.7	590.8	592.8	659.9	479.3	538.2	382.7	394.2
17292712	Nop16	28126	NM_178605	8.17E-04	1.73E+01	9.48E+01	2.51E+01	2.65E-01	9.23E-03	2.00E+01	9.47E+01	1.19E+01	1.26E-01	83.6	87	79.1	84.6	59.6	76.6	95.9	102.8	123.9	126.4	103.3	115.2	85.4	90.7	96.5	78.6	77	70.6	96.6	94.4	113.6	100.1	110.3	122.5
17405005	Pgrmc2	70804	NM_027558	8.17E-04	3.68E-05	2.62E+02	3.45E+01	1.32E-01	5.15E-02	6.73E+00	2.62E+02	1.47E+01	5.61E-02	294.4	290.4	274.9	244.8	239	244.9	230.1	230.6	266.6	243.1	304.4	276.7	279.6	308.1	306.5	264.4	244.7	242.9	239.2	256	204.2	230.6	280.9	280.9
17477979	Dbp	13170	NM_016974|XM_006540596	8.17E-04	9.20E+00	3.03E+02	3.27E+02	1.08E+00	1.42E-03	1.07E+01	3.00E+02	3.12E+02	1.04E+00	63.3	78.9	150	358.4	757.6	736.9	443.1	565.6	182.6	115.9	97.8	86.6	83.5	70.3	86	168.9	654.7	634.8	576.2	627.4	276.4	212.3	97.9	106.6
17291904	Ssr1	107513	NM_025965|XM_006516523	8.23E-04	3.68E-05	5.74E+02	7.33E+01	1.28E-01	5.89E-01	1.41E+01	5.69E+02	3.16E+01	5.55E-02	588.1	623.4	594.3	562.9	523.5	531	511.4	516.1	561.5	558	636.3	677.5	571.2	613.7	489.3	488.4	579.2	585.5	510.6	524.4	537.7	645	601.4	676.9
17398441	Asic5	58170	NM_021370|XM_006501823	8.25E-04	8.41E+00	4.30E+02	8.90E+01	2.07E-01	8.03E-05	8.70E+00	4.79E+02	1.04E+02	2.18E-01	410.7	377.9	517.8	449	529.4	499.6	494.7	460.1	429.9	365	353.9	267.4	434.5	400.2	544.8	555.5	587.1	582.7	549	490.3	452.7	439.7	358.9	347.8
17464492	Mettl20	320204	NM_001252094|NM_001252095|NM_001252096|NM_001252097|NM_177101	8.26E-04	1.48E+01	2.16E+02	9.45E+01	4.38E-01	5.52E-01	1.47E+01	2.52E+02	6.83E+01	2.71E-01	140.6	95.4	110.7	138.4	192.6	179.1	246.1	378.7	329.6	269.4	241	269.2	138.5	144.2	342.5	219.7	176.2	125.3	344.6	335.1	329.5	367.6	226.4	278.3
17238199	Sdr9c7	70061	NM_027301	8.28E-04	3.68E-05	4.55E+02	1.31E+02	2.88E-01	4.68E-01	4.59E+00	4.12E+02	4.18E+01	1.01E-01	528.2	514.7	494.5	509.1	436.6	375.7	291.3	310.5	409.3	457.2	592.8	534.6	502.8	456	361.1	442.4	510.2	451.3	209.6	286.1	385.5	415.6	499.4	423.7
17291195	Hist1h2be	319179	NM_001177653|NM_178194	8.29E-04	2.00E+01	2.60E+01	6.82E+00	2.63E-01	9.31E-01	1.90E+00	2.55E+01	4.72E+00	1.85E-01	23.8	26.8	20.7	20.6	21.5	18.4	19.6	22.1	32	32.3	33.3	40.4	26.5	18	24.4	26.9	28.2	22.9	17.3	23.9	28.1	26.4	29.8	33.5
17405355	Tm4sf1	17112	NM_008536|XM_006501080	8.32E-04	5.80E+00	7.98E+01	2.05E+01	2.57E-01	1.25E-01	6.96E+00	6.66E+01	8.42E+00	1.26E-01	103	78.9	108.1	94.1	113.5	87.3	72.5	65.7	49.3	51.8	64	69.9	81.4	81.2	54.4	78.8	88.5	88.6	56.5	70.9	42.8	54	54.5	48
17412774	Dnaja1	15502	NM_001164671|NM_001164672|NM_008298	8.32E-04	1.59E+01	1.70E+02	3.83E+01	2.26E-01	2.85E-03	1.59E+01	1.59E+02	2.79E+01	1.75E-01	120.5	133.9	148.6	135.7	151.7	159	180.6	184.6	235.9	231.1	183.9	171.2	126.8	119.3	128.7	132	158.4	143	192.6	163.3	212.1	189.7	164.7	181.3
17222001	Prim2	19076	NM_008922|XM_006495792|XM_006495793|XM_006495794|XR_373246	8.33E-04	5.12E+00	6.61E+01	1.28E+01	1.94E-01	8.33E-01	9.61E+00	6.58E+01	3.30E+00	5.01E-02	76.4	73.5	72.6	83.7	82.2	69.4	65.3	65.2	50.7	41.5	54.8	58.4	74.1	81.2	62.2	65.4	67.6	77	69.7	74.3	54.3	54.4	52.3	57.4
17487952	Ceacam1	26365	NM_001039185|NM_001039186|NM_001039187|NM_011926	8.34E-04	3.69E+00	2.73E+03	3.09E+02	1.13E-01	2.70E-02	5.07E+00	2.53E+03	3.24E+02	1.28E-01	2938.7	2764.4	3003.5	3068.3	2682.8	2785	2532.1	2657.7	2495.6	2428.1	2638.7	2808.1	2727.5	2806.6	2754.7	2790	2859.9	2804.7	2149.4	2107.1	2025	2252.1	2489.3	2580.4
17456176	Met	17295	NM_008591	8.37E-04	8.04E+00	6.03E+02	7.80E+01	1.29E-01	8.39E-01	8.25E+00	5.92E+02	2.12E+01	3.58E-02	598.1	637.9	649.6	598.9	704.4	730.9	621.2	650.5	519.5	535.4	495.8	497.4	632.9	652.2	406.4	630.8	659.6	674.1	647.1	577.8	522.9	609.1	587.5	498.2
17350356	Eif1a	13664	NM_010120	8.38E-04	1.78E+01	2.75E+02	7.09E+01	2.58E-01	2.90E-02	1.91E+01	2.81E+02	5.60E+01	1.99E-01	273.7	239.8	268.6	182.9	196.6	205.7	305	251.8	357.5	351.8	321.9	344.6	268	301.1	264.7	241.8	229.3	162.1	273.8	316.8	350.6	294	275.8	393.5
17354739	Ppargc1b	170826	NM_133249	8.41E-04	9.06E+00	6.09E+01	2.03E+01	3.33E-01	2.76E-02	8.90E+00	5.94E+01	1.53E+01	2.58E-01	44.9	54.2	52.3	63	109.5	79	58.6	73.3	57.3	52.2	42.7	44.4	46.4	48.2	79.3	54	84.6	77.5	69.3	56.3	51	47.6	49.2	49.5
17381171	Pcmtd2	245867	NM_001291211|NM_153594|XM_006500621|XM_006500625|XM_006500628	8.49E-04	8.10E+00	2.42E+02	5.27E+01	2.18E-01	1.81E-02	7.70E+00	2.36E+02	2.43E+01	1.03E-01	258.1	229.4	254.8	285.7	322.5	277	265.6	285.6	221	174.5	170.1	161.6	252.4	272.8	240.9	276.8	252.9	292.2	221.8	262.8	206.5	190.7	174	186.6
17519509	Leo1	235497	NM_001039522	8.50E-04	2.10E+01	1.65E+02	4.19E+01	2.53E-01	1.20E-06	3.68E-05	1.53E+02	4.84E+01	3.17E-01	186.1	197.5	194.2	145.5	120.5	115.2	130.6	146.2	160.1	171.5	195.9	220.3	191.9	194.8	168	158.2	125.3	123.5	113.8	89.2	145.5	152.1	181.3	189.4
17358020	Nmrk1	225994	NM_145497|XM_006526949	8.51E-04	1.44E+01	2.19E+02	1.42E+02	6.47E-01	8.64E-05	1.53E+01	1.90E+02	1.39E+02	7.34E-01	153.2	110.2	100.5	143.3	166.8	161.8	362.2	400.2	328.1	266.7	192.2	247.5	106	121.7	44	64.7	143.2	185.4	261.9	314.2	294.7	308.2	171.8	261.8
17487982	Bckdha	12039	NM_007533|XM_006539486	8.52E-04	7.08E+00	6.49E+02	5.14E+01	7.93E-02	4.86E-01	1.10E+01	6.97E+02	7.11E+01	1.02E-01	629.4	673	692.6	691.4	697.8	684.9	670.1	687.5	636	592.1	571.4	560.8	622.9	667.2	741.3	708.1	666.7	735	711.1	913.4	701.8	641.2	705.1	553.8
17340845	Igf2r	16004	NM_010515	8.54E-04	8.02E+00	1.76E+02	3.44E+01	1.95E-01	3.97E-01	9.13E+00	1.73E+02	2.11E+01	1.22E-01	153.8	174.7	193	177.7	222.9	221.6	183	191.9	171.4	134	148.6	141.4	158.6	159.3	138.6	208.6	203.5	199.1	175.4	193.1	158.8	171.6	171.8	141.4
17399519	Ube2q1	70093	NM_027315	8.55E-04	8.22E+00	4.88E+02	3.91E+01	8.01E-02	1.93E-02	8.82E+00	4.57E+02	5.03E+01	1.10E-01	477.4	484.2	517.6	489.5	510.9	547	497.4	530.7	476.2	460.1	436.5	433.1	451.7	445.4	441.2	456.3	516.7	526.8	457.5	533.1	418.9	439.6	368.7	425.3
17299551	Pnp	18950	NM_013632	8.55E-04	1.74E+01	4.30E+01	7.36E+00	1.71E-01	2.26E-03	1.60E+01	4.24E+01	8.08E+00	1.91E-01	44.9	36.6	37.9	33.4	38.1	38	40.9	46.6	50.2	53.8	48.9	46.2	37.2	43.1	34	35.2	38.7	36.6	43.5	52.6	46.3	48.9	47.4	44.7
17270807	Smarcd2	83796	NM_001130187|NM_031878	8.58E-04	1.41E+01	5.25E+01	1.15E+01	2.19E-01	1.00E+00	8.06E+00	5.19E+01	2.83E+00	5.45E-02	46.1	41.1	42.6	49.5	52	50.6	65.2	58.2	66.9	58.1	51.6	47.8	52.3	39.4	60.3	50.4	57.3	48	47	57.6	54.2	53.5	59	44.1
17415380	Mtap	66902	NM_024433	8.64E-04	2.00E+01	3.23E+02	4.49E+01	1.39E-01	1.71E-02	1.95E+01	3.09E+02	2.86E+01	9.25E-02	292.8	354.2	289.3	260.5	271.3	287.7	325.9	287.4	361.9	362.1	410.1	377.7	307.1	310	248.4	268	295.2	293.7	282.3	317.3	314.2	343.2	354.2	375.1
17417437	Gpbp1l1	77110	NM_029868|XM_006503484	8.66E-04	8.14E+00	3.15E+02	3.90E+01	1.24E-01	2.33E-01	8.41E+00	3.16E+02	1.82E+01	5.77E-02	335	299.1	336.7	322.2	358.7	361.9	325.9	353.2	296.6	282.3	259.2	251.5	322.5	309.1	313.2	344.2	335.3	333.7	311.9	363.4	267.8	273.7	294.9	320.2
17324305	Dnajb11	67838	NM_001190804|NM_001190805|NM_026400	8.72E-04	2.05E+01	5.26E+02	1.72E+02	3.27E-01	1.40E-02	1.41E+01	5.30E+02	1.36E+02	2.57E-01	520.3	582	519.3	393.4	355.9	380.7	361.4	396.3	574.2	684.8	702.3	842.5	578.3	590.7	419.4	368.6	483.3	387.6	376.9	449.5	560.7	610.8	672.6	865
17423051	Cyp7a1	13122	NM_007824|XM_006537603	8.76E-04	1.40E+01	2.11E+03	2.12E+03	1.01E+00	1.41E-03	1.40E+01	1.55E+03	1.73E+03	1.11E+00	1106.3	628.2	325.5	1135.1	1975.9	2666.9	4662.4	2580.5	4046.2	3427.3	1176.2	1585.2	446.8	237.1	101.6	592.5	747.5	1000.1	3558.8	3472.9	3050.4	2441.2	1064.1	1920.5
17226676	Pfkfb2	18640	NM_001162415|NM_001162416|NM_008825|NR_027859	8.76E-04	1.34E+01	9.30E+01	2.87E+01	3.08E-01	1.98E-01	1.29E+01	1.01E+02	1.74E+01	1.72E-01	71.9	70.2	74.4	85.2	89.5	99.2	131.7	110.1	119.5	102.1	90.4	71.5	77.6	73.2	119.1	106.9	83.3	84.8	127.5	132.7	115.3	110.5	80.5	104.4
17497693	Sirt3	64384	NM_001127351|NM_001177804|NM_022433|XM_006536222	8.83E-04	9.15E+00	1.58E+02	2.57E+01	1.63E-01	5.75E-01	1.16E+01	1.64E+02	2.32E+01	1.41E-01	142.5	140.3	152.2	168.2	185.7	191.9	186.4	158.5	164.3	141.1	133.1	133.2	140.6	147.7	183.6	186	142.3	172.6	176.2	221.2	167.5	161.6	151.2	122.9
17302724	Dnajc3	100037258	NM_008929	8.86E-04	2.10E+01	1.50E+03	2.69E+02	1.79E-01	2.13E-02	1.41E+01	1.56E+03	3.14E+02	2.01E-01	1588	1590.5	1546.8	1360.2	1226.9	1308.4	1202.1	1321.7	1464.4	1684.1	1800.9	1951.5	1577.3	1782.5	1291.2	1294.7	1521	1314.5	1319.3	1348.3	1571.2	1599.6	1868.2	2289.2
17409753	Agl	77559	NM_001081326|XM_006502287	8.90E-04	8.92E+00	2.56E+02	4.95E+01	1.93E-01	1.00E+00	7.68E+00	2.70E+02	2.19E+01	8.13E-02	223	212.9	269.7	281.4	337.2	301.5	253	278.9	268	236.6	216.6	197.1	246.8	258.5	256.4	331.7	266.4	331.1	290.1	215.7	242.6	307.9	265.9	222.5
17295877	Erbb2ip	59079	NM_001005868|NM_001289473|NM_001289474|NM_001289475	8.91E-04	9.07E+00	8.63E+02	1.02E+02	1.18E-01	2.26E-01	1.04E+01	8.97E+02	4.96E+01	5.53E-02	859.1	791.9	895.7	838.1	997.2	1014.5	886.5	919.9	853.1	825.4	772.9	706.9	881.5	859.1	900.9	1016.9	942.1	881.7	999.8	885.6	866.8	906.8	801.9	822.8
17540332	Cask	12361	NM_001284503|NM_001284504|NM_001284505|NM_009806|XM_006527560	8.91E-04	1.54E+01	1.54E+02	2.69E+01	1.75E-01	3.71E-03	1.71E+01	1.58E+02	1.48E+01	9.39E-02	129.4	142.8	127.6	116.6	167.8	158.7	179.4	163.3	168.9	182.1	150.4	163.3	135.9	138.3	121.3	151.4	142.8	152.6	162.2	158.1	184.3	193.9	174.8	176.3
17267011	Gm11437	628813	NM_001037932	8.92E-04	2.10E+01	1.45E+02	6.95E+01	4.80E-01	5.13E-02	3.47E-05	1.04E+02	4.85E+01	4.66E-01	161.1	203.9	138.5	120.2	71.8	70.4	93.4	128.7	109.1	163	254.6	222.2	151.5	187.3	90.9	89.4	86.8	91.3	46.9	42	96.3	110.1	168.5	89.4
17317056	Enpp2	18606	NM_001136077|NM_001285994|NM_001285995|NM_015744|XM_006520593|XM_006520599	8.98E-04	1.23E+01	9.81E+02	2.05E+02	2.09E-01	2.09E-03	1.42E+01	9.71E+02	2.02E+02	2.08E-01	741.4	696.8	845.8	886.7	1242.3	1008.6	1243.9	1077.3	1071.1	1102.6	997.5	858.5	773.9	677.8	816	956	1050.7	1030.3	1227.4	995.3	1119.6	1177.1	875.2	952.4
17406091	Etfdh	66841	NM_025794	8.98E-04	3.16E+00	2.54E+03	3.21E+02	1.26E-01	6.44E-02	3.75E+00	2.51E+03	1.61E+02	6.41E-02	2693.1	2787.2	2790.1	2864.4	2532.5	2572.7	2529.5	2132.6	2216.9	2323	2620.9	2435.6	2558.6	2685.6	2570.1	2954.9	2563.1	2518.2	2376.6	2260.8	2429	2438.7	2336.3	2420.7
17532442	Zfp445	235682	NM_173364	8.99E-04	1.34E+01	4.94E+02	1.54E+02	3.12E-01	1.22E-03	1.57E+01	5.06E+02	1.62E+02	3.19E-01	419.7	378.4	442.1	391.1	433.5	481.6	665.8	680.6	620.1	551.3	441.2	424.8	429.2	360.9	362.6	378.9	444.2	370.5	570.4	667.2	695.4	646.9	529.3	621.1
17276884	4933426M11Rik	217684	NM_001242419|NM_178682	9.02E-04	1.20E+01	1.56E+02	5.15E+01	3.29E-01	9.25E-01	1.26E+01	1.61E+02	2.42E+01	1.51E-01	119	126.5	140.7	143.5	162.8	164.6	221.3	233.8	172.4	154.2	117.2	121.4	125.7	144	221.9	170.8	135.5	129.9	223.7	202.5	156.6	144.9	144.7	127.1
17286462	Nqo2	18105	NM_001163239|NM_001163241|NM_001163242|NM_020282|XM_006516574	9.03E-04	3.32E+00	6.26E+02	1.49E+02	2.39E-01	7.89E-01	5.43E+00	5.27E+02	4.32E+01	8.19E-02	674.5	725.4	741	780.7	630.4	622	509.1	637.2	494.4	444.6	647.9	606.3	648.2	733.2	407.7	561.9	550.5	650.8	405.1	502.5	427	500.7	502.8	436.7
17501260	Fbxo8	50753	NM_015791	9.09E-04	2.00E+00	8.78E+02	5.98E+01	6.81E-02	4.96E-01	4.81E+00	8.26E+02	3.14E+00	3.81E-03	1020.9	928.1	950.5	961.7	893.5	906.7	861.3	853.8	748.5	726	858.3	821.6	992.4	1002.5	741.4	874.8	943.1	909.4	779.1	659.2	676.4	781.8	771.5	780.2
17530348	Dnajc13	235567	NM_001163026	9.10E-04	7.71E+00	2.45E+02	2.37E+01	9.67E-02	2.42E-01	5.51E+00	2.40E+02	2.17E+01	9.06E-02	239.7	235.9	262.7	258.7	287.7	275.5	245.2	232.4	223.5	237.7	229.9	216.7	237.3	246.6	235.6	282.1	259.9	246.9	220.5	240.4	204.6	223.1	242	239
17449518	NaN	NaN	NaN	9.18E-04	2.10E+01	1.02E+03	1.83E+02	1.79E-01	1.00E+00	9.68E+00	9.72E+02	2.02E+01	2.07E-02	1183.1	1202.1	942.9	923.1	770.9	899.1	918.6	1008.8	1010.8	958.1	1250.4	1175.1	1007.8	1009.5	1155.2	778	1048.5	876.4	844.9	1189.2	984.9	975.8	917.7	871.9
17255458	Phospho1	237928	NM_153104	9.18E-04	1.00E+00	6.84E+01	3.06E+01	4.47E-01	5.60E-03	2.00E+00	6.83E+01	2.17E+01	3.18E-01	124.8	121.8	80.1	72.6	68	62.3	34	42.5	44.7	31.6	77.4	61.1	124.2	101.9	65.1	86	83.5	69.6	40	50	35.3	41.3	60.3	62.5
17473018	Caprin2	232560	NM_181541	9.20E-04	5.91E+00	2.26E+01	9.68E+00	4.28E-01	1.23E-01	6.68E+00	2.09E+01	3.07E+00	1.47E-01	19.7	24.1	32.8	30.8	37.7	25.2	20.4	17.6	14.8	17.3	15.7	15.1	19.8	22.6	19.8	29.1	21.4	26.2	26	15.9	19.4	19.2	14	17.4
17374455	Spred1	114715	NM_001277256|NM_033524	9.21E-04	7.70E+00	7.76E+01	1.18E+01	1.52E-01	8.76E-02	4.86E+00	8.48E+01	8.18E+00	9.64E-02	69.9	81.2	88	84.1	98.8	88.1	78.9	77.5	72	58.1	64.7	69.4	89.8	92.1	112.2	94.7	75.4	95.1	78.9	88.7	68.3	80.8	60.1	81.6
17414672	Col27a1	373864	NM_025685|XM_006538036|XR_390329	9.22E-04	1.83E+01	9.06E+01	1.10E+01	1.22E-01	1.22E-02	1.90E+01	9.32E+01	1.66E+01	1.78E-01	80.8	75.6	73.5	71.6	74.6	86.3	84.9	96.8	101.5	124.7	109.7	106.8	96.4	73.4	60.1	82.5	81.3	79.5	88.3	80.2	123.2	120.3	117.6	115.8
17402746	Ints12	71793	NM_027927	9.26E-04	1.00E+00	1.10E+02	1.11E+01	1.01E-01	1.00E+00	1.06E+01	1.10E+02	4.65E+00	4.23E-02	128.1	113.6	117.1	110.9	105.6	108.9	100.4	98.8	104.9	101.4	116.6	113.7	116.7	127	106.6	119.8	108.6	89.1	101.3	127.1	97.1	110.4	107.8	108.6
17228588	Ralgps2	78255	NM_001159965|NM_001159966|NM_001159967|NM_001159968|NM_023884|NR_027640|XM_006497029|XM_006497032	9.31E-04	9.33E+00	1.49E+02	2.86E+01	1.92E-01	2.52E-01	1.10E+01	1.56E+02	2.63E+01	1.69E-01	143	117.9	162.9	155.4	182	167.6	180.4	155.6	159.6	130.3	117.1	112.1	127.3	152.5	174.3	191.4	129.8	162	201.4	201	151.7	141.7	119.8	119.4
17275929	Atp5s	68055	NM_026536|XM_006516180|XM_006516181|XM_006516182	9.35E-04	4.68E+00	4.64E+01	1.80E+01	3.89E-01	2.56E-01	8.05E+00	4.01E+01	5.27E+00	1.31E-01	49.2	50	54	69.8	55.2	50.5	36	42.9	30.9	27.2	47.2	43.6	41.2	51.8	37.5	45	36.5	62.1	41.8	43.2	32.9	35.9	28.7	25.2
17546625	1700040F15Rik||Gm21996||LOC102633256||LOC102636323||LOC102639191||LOC102641100	73329||100504642||102633256||102636323||102639191||102641100	XM_006542268||XM_006542705||XM_006541848||XM_006542210||XM_006541832|XR_391886||XM_006544921	9.36E-04	2.10E+01	5.65E+00	4.82E-01	8.53E-02	2.55E-01	1.40E+01	5.64E+00	3.21E-01	5.69E-02	5.6	6.2	5.8	5.3	5.1	5.2	5.3	5.2	5.8	5.8	6	6.3	5.2	5.6	5	5.4	5.7	5.5	5.9	6.6	5.6	5.5	5.8	5.8
17546639	1700040F15Rik||Gm21996||LOC102633256||LOC102636323||LOC102639191||LOC102641100	73329||100504642||102633256||102636323||102639191||102641100	XM_006542268||XM_006542705||XM_006541848||XM_006542210||XM_006541832|XR_391886||XM_006544921	9.36E-04	2.10E+01	5.65E+00	4.82E-01	8.53E-02	2.55E-01	1.40E+01	5.64E+00	3.21E-01	5.69E-02	5.6	6.2	5.8	5.3	5.1	5.2	5.3	5.2	5.8	5.8	6	6.3	5.2	5.6	5	5.4	5.7	5.5	5.9	6.6	5.6	5.5	5.8	5.8
17547086	1700040F15Rik||Gm21996||LOC102633256||LOC102636323||LOC102639191||LOC102641100	73329||100504642||102633256||102636323||102639191||102641100	XM_006542268||XM_006542705||XM_006541848||XM_006542210||XM_006541832|XR_391886||XM_006544921	9.36E-04	2.10E+01	5.65E+00	4.82E-01	8.53E-02	2.55E-01	1.40E+01	5.64E+00	3.21E-01	5.69E-02	5.6	6.2	5.8	5.3	5.1	5.2	5.3	5.2	5.8	5.8	6	6.3	5.2	5.6	5	5.4	5.7	5.5	5.9	6.6	5.6	5.5	5.8	5.8
17547130	1700040F15Rik||Gm21996||LOC102633256||LOC102636323||LOC102639191||LOC102641100	73329||100504642||102633256||102636323||102639191||102641100	XM_006542268||XM_006542705||XM_006541848||XM_006542210||XM_006541832|XR_391886||XM_006544921	9.36E-04	2.10E+01	5.65E+00	4.82E-01	8.53E-02	2.55E-01	1.40E+01	5.64E+00	3.21E-01	5.69E-02	5.6	6.2	5.8	5.3	5.1	5.2	5.3	5.2	5.8	5.8	6	6.3	5.2	5.6	5	5.4	5.7	5.5	5.9	6.6	5.6	5.5	5.8	5.8
17397297	3110057O12Rik	269423	NM_026622|XM_006500780	9.36E-04	5.27E+00	2.17E+02	3.35E+01	1.54E-01	1.00E+00	6.51E+00	1.97E+02	1.02E+01	5.18E-02	232.6	222.3	236.4	247.2	246	234.7	205.7	189.5	178.6	171.2	218.3	220.5	229.8	224.2	133.7	177.3	233.3	248.7	151.2	167.2	168.4	230.4	204.8	195.3
17285859	Hist1h1c	50708	NM_015786	9.38E-04	2.00E+01	5.28E+01	1.69E+01	3.20E-01	2.91E-01	1.89E+01	5.13E+01	6.50E+00	1.27E-01	57.3	59	48.2	31	44.3	30.3	49.1	37.1	76.6	59.3	73.3	68.3	41.1	49.8	45	52.1	47.2	38.1	38.2	55.2	58.6	70.5	52.3	67.4
17365250	Mgea5	76055	NM_023799|XM_006527430	9.40E-04	7.65E+00	3.71E+02	5.77E+01	1.55E-01	2.51E-02	3.74E+00	3.93E+02	3.29E+01	8.36E-02	425.9	400.1	412.3	437	511.2	460.7	345.9	321.7	317.7	302.3	275.7	243.6	450.8	465.3	441.9	493.9	407.9	447.2	356.8	378.8	339.3	320.5	304.3	312.3
17253316	Myo18a	360013	NM_001291212|NM_001291213|NM_001291214|NM_001291215|NM_011586|XM_006533613	9.43E-04	1.01E+01	1.47E+02	2.53E+01	1.72E-01	2.23E-01	1.30E+01	1.47E+02	1.08E+01	7.37E-02	124.1	122.1	142.9	142.2	183.8	175.6	164.9	148.8	147.9	163.1	127.3	124.5	133.8	128.2	125.9	146.9	152.5	147.9	174.6	152.2	143.2	156.3	145.7	157.6
17305636	Ero1l	50527	NM_015774	9.43E-04	1.59E+01	2.98E+02	7.40E+01	2.49E-01	7.50E-03	1.77E+01	2.98E+02	1.47E+01	4.92E-02	268.9	253.3	263.8	211.7	261	275.9	311.4	319.9	350.2	428.4	308.9	321.8	239.4	239.6	228.9	268.4	297.9	258.6	315.4	321.6	333.6	373.1	329.4	371.4
17219963	Desi2	78825	NM_024282|XM_006497038	9.48E-04	1.93E+01	3.56E+01	1.09E+01	3.06E-01	8.94E-03	2.05E+01	3.43E+01	9.14E+00	2.67E-01	40.7	34.9	31.1	32.3	22.5	22.5	30.7	32.3	39.7	53.1	43.9	43.5	41.7	39.9	32.1	28.4	22.1	20.3	36.2	34.8	31.4	35.9	42.6	46.1
17490398	Tbc1d17	233204	NM_001042655	9.49E-04	7.73E+00	1.43E+02	3.14E+01	2.19E-01	4.45E-02	4.55E+00	1.45E+02	1.49E+01	1.03E-01	146.4	135.6	161.4	165.1	199.8	189.8	143.3	120.8	112.8	136.3	107.6	98.8	145.5	189	148.1	194.7	147.9	172.8	119	147.7	127.9	118.9	124.3	104.7
17481960	Arntl	11865	NM_001243048|NM_007489|XM_006507246|XM_006507247	9.52E-04	1.55E+01	2.09E+02	5.03E+01	2.41E-01	2.30E-05	3.68E-05	1.97E+02	1.97E+02	1.00E+00	400.2	410.4	261.9	139.4	27.1	32	53.7	46.7	173.7	246.7	377.3	338.5	394.2	424.3	307.6	256	47.9	39.6	37.2	22.2	122.1	125.8	294.4	289.7
17358214	Klf9	16601	NM_010638	9.54E-04	8.27E+00	7.12E+02	2.10E+02	2.95E-01	3.26E-02	5.85E+00	7.64E+02	2.09E+02	2.73E-01	610.3	585	701	971.1	1066	951.6	709.7	697.4	625.2	602.9	509.1	514.5	684.6	678.2	984.9	985.1	801.6	871.2	698	1000	611.7	627.4	592.1	628.5
17433860	Atad3a	108888	NM_179203|XM_006538468	9.61E-04	1.21E+01	1.82E+02	2.28E+01	1.25E-01	9.08E-02	1.09E+01	1.81E+02	1.14E+01	6.28E-02	158.5	173.2	184.5	179.7	190.8	185.3	213.6	199.5	194.2	186.4	158.6	164	172.9	173	141.8	182.9	190.2	195.2	210.8	177.9	183.4	186.3	174.1	181.8
17393173	Pxmp4	59038	NM_021534	9.62E-04	1.55E+01	9.76E+02	9.83E+01	1.01E-01	1.25E-02	2.25E+01	1.01E+03	2.33E+02	2.31E-01	1255.6	1170.2	1033.3	971.4	702.2	727.8	784.2	837.3	903.8	950.6	1178.1	1202.4	1252.9	1305.1	1363.3	1213	805.7	649.1	791.1	833.8	910.7	860.5	1058.7	1044.5
17340657	Gm9992	667055	NM_001142539|XM_006523242|XM_006523243|XM_006523246	9.71E-04	6.90E+00	1.40E+02	5.50E+01	3.92E-01	1.58E-02	7.67E+00	1.30E+02	3.19E+01	2.45E-01	159.3	137.8	181.1	202.9	208.6	214.5	116.7	135.3	91.6	69.7	91.4	76.6	135.5	156.3	118.4	196.5	175.9	176.9	127.7	136.9	86.8	109.3	75.9	68.2
17260357	H2afv	77605	NM_029938	9.73E-04	7.45E+00	2.26E+02	2.34E+01	1.03E-01	1.12E-02	8.51E+00	2.29E+02	3.54E+01	1.55E-01	251.6	210.6	245.2	247.8	252.2	249.3	226.9	244	209.7	195.8	191.9	187.4	230.8	232.9	252.9	250.8	247.5	275.6	217.7	290.5	204	213.5	173.3	154.6
17510685	Ednra	13617	NM_010332	9.75E-04	1.43E+00	1.07E+02	1.71E+01	1.59E-01	7.25E-01	3.68E-05	1.13E+02	1.36E+01	1.20E-01	123.4	111.4	121.2	110.8	107.8	103.8	91.1	90.2	94.9	103.1	111.5	120.3	124.5	118.3	119.5	113.4	129.2	101.2	93.5	108.3	87.1	104.3	127.4	129.1
17256264	Igfbp4	16010	NM_010517	9.75E-04	1.40E+01	3.09E+03	4.57E+02	1.48E-01	1.58E-02	1.49E+01	3.09E+03	2.50E+02	8.09E-02	2753.7	2827	2713.9	2743.6	3143	3011.2	3448.3	3605.2	3318.7	3455.8	3003.3	3064.7	2415.8	2620.8	2544.3	2926.8	3038.2	2981.4	3177.4	3740.9	3478.4	3353	3501.3	3347.6
17236882	Dusp6	67603	NM_026268	9.77E-04	3.68E-05	1.78E+02	6.36E+01	3.57E-01	9.75E-01	1.26E+01	1.82E+02	2.26E+01	1.24E-01	248.3	231.4	217.6	216	120.3	136.9	126.3	102.4	126.5	204.3	231.2	174.7	206.7	233.3	143.9	124.9	155.1	139.3	156	243.7	204.4	122.3	232.5	222.6
17479974	Nox4	50490	NM_001285833|NM_001285835|NM_015760|XM_006508010	9.78E-04	9.06E+00	3.60E+02	8.00E+01	2.22E-01	6.58E-03	1.19E+01	4.29E+02	1.01E+02	2.34E-01	322.4	367.7	385.1	339.5	495	469.7	390.5	387.2	354.8	293.5	258.4	255.7	326.1	275.1	409	563.6	468.3	466.5	529.4	543.6	405.1	451	353.2	354.1
17509315	Tenm3	23965	NM_001145937|NM_011857|XM_006509398|XM_006509409	9.79E-04	6.60E+00	7.78E+01	2.63E+01	3.39E-01	8.68E-02	8.86E+00	8.05E+01	8.76E+00	1.09E-01	90.6	75.9	100.7	93.7	117.9	96.2	90.3	71.8	60.9	27.4	61.8	46.2	71.2	87.5	98.8	122.5	73.8	80.7	89.9	93.8	55	61.4	70.4	60.6
17379037	Plcg1	18803	NM_021280	9.85E-04	9.29E+00	1.62E+02	2.48E+01	1.53E-01	1.00E+00	1.06E+01	1.54E+02	9.64E+00	6.25E-02	155	136.2	166.7	162.2	205.3	180.2	171.2	189.5	146.2	145.4	144.4	145.1	156.7	133.8	117.1	164.6	190.2	154.3	152.4	158.9	154.5	167.3	140.2	159.7
17489441	Hpn	15451	NM_001110252|NM_001276269|NM_008281	9.93E-04	1.20E+01	5.01E+02	6.17E+01	1.23E-01	2.44E-01	1.15E+01	4.92E+02	5.03E+01	1.02E-01	443.1	460.1	500.9	491.3	534.6	496.1	583.5	570.9	534	492.8	475.3	434.3	415.1	472.9	539.2	495.2	469.2	533.8	526.6	565.6	517.6	488.2	475.4	402
17417767	Elovl1	54325	NM_001039175|NM_001039176|NM_019422	1.00E-03	2.30E+01	2.42E+02	6.80E+01	2.81E-01	8.12E-02	9.33E+00	2.32E+02	4.63E+01	2.00E-01	238.9	279.4	228.9	227	181.2	209.6	168.2	196.5	243.8	245.4	339.5	346.9	297.2	262.5	211.4	186.9	228.8	215.4	166.4	196.2	215.5	230.1	261.4	306.4
17389578	Dph6	66632	NM_025675	1.01E-03	1.00E+00	1.40E+02	2.62E+01	1.87E-01	4.65E-03	5.00E-01	1.28E+02	2.22E+01	1.74E-01	178.2	169.2	153.7	162.2	126.2	134.8	112.2	118.5	98.3	144	147.1	138.4	166.7	145.4	131.8	128.1	111.2	131.7	97.4	109.1	120.1	115.8	127.2	146
17539303	Phka2	110094	NM_001177878|NM_001177879|NM_172783|XM_006528679|XM_006528682	1.01E-03	6.56E+00	1.50E+02	3.21E+01	2.14E-01	2.09E-01	2.50E+00	1.44E+02	3.44E+00	2.39E-02	153.3	164.5	159	190.3	213.9	161.8	149.4	148.4	103.3	110.4	128.9	114.1	169.7	161.8	139.6	167.7	149.8	160.7	137.2	155.5	117.7	128.5	125.5	113.4
17449899	Cnot6l	231464	NM_001285511|NM_001285514|NM_144910|NM_178854	1.01E-03	8.00E+00	4.13E+02	4.02E+01	9.75E-02	1.31E-03	3.06E+00	4.32E+02	3.23E+01	7.47E-02	408.9	400.9	440.8	398.6	469.2	474.4	421.3	419.4	398.9	395	375.1	349.5	457.7	458	444.5	506.6	421.1	438.4	422.8	414.6	383.5	403.3	417.5	419.2
17356743	Ehd1	13660	NM_010119	1.01E-03	2.00E+01	1.22E+02	1.27E+01	1.04E-01	1.00E+00	1.03E+01	1.10E+02	2.11E+00	1.92E-02	127.4	115.4	114.7	114.2	107.7	97.7	127.8	118.7	137.6	124.2	141.2	142.6	96.7	110.9	90	122.9	118.7	117.8	97.6	102.9	106	112.7	131.5	110.1
17320474	Sco2||Tymp	100126824||72962	NM_001111288||NM_138302	1.02E-03	1.81E+00	4.01E+02	1.38E+02	3.44E-01	8.05E-05	2.05E+00	4.04E+02	1.48E+02	3.67E-01	554.1	562.7	524.2	550.7	416	433.5	307.9	204.6	252	276.4	405	324.3	581.5	557.4	509.3	607.3	431.9	401.4	288.7	301	207	226.9	403.6	333.5
17512001	Gtl3	14894	NM_008187	1.02E-03	4.82E+00	1.80E+02	5.08E+01	2.82E-01	1.87E-03	6.50E+00	1.72E+02	3.79E+01	2.21E-01	197.2	185.8	206.1	248.3	239.3	177.6	155	167.7	139.1	124.5	170.8	147.6	189	194.9	214.8	196.7	206.6	247.2	133.3	172.5	105.5	139.3	114.1	144.7
17430339	C77080	97130	NM_001033189|NM_001285865|NM_001285866|NM_001285867	1.02E-03	7.65E+00	1.25E+02	1.93E+01	1.55E-01	3.54E-01	8.49E+00	1.25E+02	1.92E+01	1.53E-01	121.8	110	130.1	146.4	156.5	144.5	123.5	121.3	110	107.4	104.7	119.1	108.5	112.6	122.2	126.2	153.8	168.8	108.4	137.3	121.6	108.1	116.5	120.4
17346672	NaN	NaN	NaN	1.03E-03	8.99E+00	1.77E+01	1.71E+00	9.64E-02	9.97E-01	1.25E+01	1.84E+01	1.14E+00	6.17E-02	17.2	15.8	17.9	18.4	18.2	21.8	18.2	18	17.8	17.5	14.9	17	19	16.7	18.8	17.5	17.4	18.4	20.1	21.2	18.3	18.1	19.6	16.1
17495340	Sox6	20679	NM_001025559|NM_001025560|NM_001277326|NM_001277327|NM_001277328|NM_011445|XM_006507494|XM_006507495|XM_006507499|XM_006507504|XM_006507514|XM_006507515	1.03E-03	9.02E+00	6.89E+01	1.21E+01	1.75E-01	1.00E+00	1.13E+01	6.84E+01	1.14E+00	1.67E-02	67.9	58.7	67.3	73.1	89.2	84.8	68.3	75.6	64.5	65.7	60.6	51	70.1	73.9	61.1	69.1	71.9	65	71.1	76.2	61.2	66.6	68.5	66.3
17214166	Pnkd	56695	NM_001039509|NM_019999|NM_025580|XM_006496167	1.04E-03	5.50E+00	6.07E+02	1.89E+02	3.12E-01	7.08E-03	5.00E-01	5.42E+02	2.39E+02	4.41E-01	734.9	842.5	681.6	559.9	419.7	420.7	331	424.5	557.7	638.8	866.1	802.3	649.7	671.5	567.4	646.7	535	480.5	228.9	341.8	418.5	470.1	757.2	739.6
17521428	Hyal1	15586	NM_008317	1.04E-03	1.79E+01	3.09E+02	4.81E+01	1.56E-01	8.23E-02	1.90E+01	3.15E+02	4.98E+01	1.58E-01	254	303.9	242	264	282.2	270	307.2	285.9	418.3	372.5	330.8	381.3	254.4	331.5	218.2	279	249.1	266.2	264.9	381.7	373.8	357	351.4	456
17239268	Utrn	22288	NM_011682|XM_006512711|XM_006512714	1.04E-03	8.39E+00	1.70E+02	2.22E+01	1.30E-01	6.33E-02	1.32E+01	1.81E+02	1.57E+01	8.67E-02	153.9	160.7	187.9	171	203.7	199	183.9	160.8	154.6	168.3	153.1	146.7	168.7	158.7	153.5	191.2	176.1	170.1	202.3	212.2	178.9	196.3	192.9	170.8
17412813	Nfx1	74164	NM_001290448|NM_001290449|NM_023739|XM_006538319	1.04E-03	7.81E+00	1.74E+02	3.85E+01	2.22E-01	2.40E-03	7.98E+00	1.75E+02	2.49E+01	1.42E-01	165.5	166.4	181.4	201.5	235.8	245.5	164.6	157.1	154.1	139.2	146.8	126.4	165.1	183.8	170	205.1	205.9	206.8	178.2	195.2	142.6	154	132.9	160.6
17442060	Pptc7	320717	NM_177242|XM_006530384	1.05E-03	1.31E+01	1.39E+02	8.54E+01	6.16E-01	5.23E-01	1.20E+01	1.40E+02	4.11E+01	2.95E-01	80.8	90	86.8	118.5	133.1	159.1	279.4	200.1	174.6	151.4	98.5	89.9	81.2	88.9	220	140.4	104.2	124.3	251.7	189.3	134.7	114.9	117.8	106.9
17465557	Copg2	54160	NM_017478	1.05E-03	5.56E+00	2.91E+02	5.68E+01	1.95E-01	1.00E+00	6.45E+00	2.80E+02	5.70E+00	2.04E-02	290.5	311.4	302.3	386.2	336.4	327.9	276.5	267.3	216	236.1	286.5	255.8	302.6	334.1	253.7	296.8	284.6	310.9	236.8	304.7	253.5	291	261.6	224.1
17341240	Oaz1||Oaz1-ps	18245||100041965	NM_008753||NR_027656	1.05E-03	5.08E+00	1.92E+03	1.70E+02	8.85E-02	3.38E-02	9.77E+00	1.93E+03	1.47E+02	7.65E-02	1953.9	2051.9	2114	2185.8	1906.3	2106.5	1848.4	1910.9	1843.6	1599.8	1835.3	1713.9	1912.3	1900.2	2069.1	2000.8	1997.3	2011.4	1893.8	2315.7	1865.8	1754.1	1750.3	1635.6
17472990	Ipo8	320727	NM_001081113	1.05E-03	6.10E+00	3.86E+02	2.80E+01	7.26E-02	1.00E+00	8.63E+00	3.76E+02	4.07E+00	1.08E-02	376.6	393.5	409.3	405.7	422	395.9	380.7	388.9	357	344.5	379.9	374	377.7	385.8	325.8	398.6	396.1	359.6	356.4	401.3	373.1	359	422.3	355.3
17282104	Atp6v1d	73834	NM_023721	1.06E-03	1.54E+01	2.46E+02	4.55E+01	1.85E-01	2.48E-01	1.47E+01	2.25E+02	4.03E+01	1.79E-01	210.1	211.7	219.4	212.3	231.7	218.5	283.2	277.4	300.6	282.6	258.3	246.9	181.7	178.6	232.5	197.9	206.7	222.7	281.2	204.1	271.4	296.8	196.1	231.4
17205429	NaN	NaN	NaN	1.06E-03	1.70E+01	4.39E+00	8.31E-01	1.89E-01	1.00E+00	1.27E+01	4.73E+00	3.01E-02	6.36E-03	4.8	4.1	3.4	3.9	4	3.9	4.7	4.4	5	5.1	4.8	4.6	5.7	4.5	4.4	3.4	4.3	4.1	4.2	6.4	4.1	5.1	5.6	4.8
17383633	Crat	12908	NM_007760|XM_006497646|XM_006497647	1.07E-03	2.30E+01	1.37E+02	4.72E+01	3.44E-01	1.35E-04	2.10E+01	1.36E+02	4.19E+01	3.08E-01	141.4	175.3	130.6	118.5	88.5	110.8	91.9	96.5	148.1	153.3	230.6	161.6	142.9	163	122.1	146.4	96.2	89	105.8	107.5	129.9	149	207.6	176
17457184	Cald1	109624	NM_145575	1.07E-03	1.76E+00	3.48E+02	7.12E+01	2.05E-01	8.85E-02	5.60E+00	3.33E+02	3.78E+00	1.13E-02	410.6	417.5	405	386.1	364.1	368.2	257.1	299.9	275.4	285.1	364	344.3	421.4	406.5	315.6	368.6	376.8	350	271	322	266.2	275.5	302.6	319.1
17244126	Actr6	67019	NM_025914|XM_006513967	1.07E-03	1.51E+01	1.03E+02	3.47E+01	3.36E-01	2.52E-01	1.33E+01	1.03E+02	1.04E+01	1.00E-01	92.6	80.7	85.9	76.8	98.7	91.2	132.5	123	149.6	110.2	102.2	95.8	92.5	89.6	117.5	81.7	98.7	93	122.4	119.4	108.4	110.8	94.5	113.3
17359366	Gm13363||Ptp4a1	433406||19243	NR_002688||NM_011200	1.07E-03	1.40E+01	2.58E+03	7.70E+02	2.98E-01	1.36E-01	1.44E+01	2.57E+03	4.35E+02	1.69E-01	1917.9	1728.5	1759.7	1844.4	2475.1	2717.2	3530.2	3257.8	3412.4	2866.3	2785.4	2687.3	1895	1945.8	2932.3	2335.2	1986.3	2171.5	3309.1	3004.3	3062.7	3063.5	2418.3	2735.9
17364543	Gm13363||Ptp4a1	433406||19243	NR_002688||NM_011200	1.07E-03	1.40E+01	2.58E+03	7.70E+02	2.98E-01	1.36E-01	1.44E+01	2.57E+03	4.35E+02	1.69E-01	1917.9	1728.5	1759.7	1844.4	2475.1	2717.2	3530.2	3257.8	3412.4	2866.3	2785.4	2687.3	1895	1945.8	2932.3	2335.2	1986.3	2171.5	3309.1	3004.3	3062.7	3063.5	2418.3	2735.9
17311831	Trib1	211770	NM_144549	1.08E-03	1.45E+01	9.56E+01	1.80E+01	1.88E-01	2.52E-01	1.21E+01	9.75E+01	1.35E+01	1.38E-01	59.4	68.1	77.3	89.8	104.1	106.9	112.1	106.1	126.7	103.1	94	99.3	50.4	83.6	115.9	91	97.6	109.1	98.4	121.6	104.7	104.9	89.1	103.7
17421550	Mthfr	17769	NM_001161798|NM_010840|NR_027809	1.08E-03	2.30E+01	5.91E+01	1.77E+01	3.00E-01	1.13E-03	1.55E+01	5.96E+01	1.29E+01	2.17E-01	64	65.7	61.4	56.7	46.6	47.1	38	49.6	51.7	61	79.9	87.5	72.2	81.3	69	63.3	42.8	39.9	47.4	45.1	50	52.5	78.9	73
17290007	NaN	NaN	NaN	1.08E-03	5.10E+00	8.14E+00	8.11E-01	9.97E-02	1.00E+00	1.04E+01	8.52E+00	6.18E-01	7.26E-02	8.4	8.3	9.1	9.2	8.7	8.1	8.1	7.6	6.7	7.8	7.6	8	8.6	8.1	8.7	8.3	7.6	9.8	7.6	11.4	9	7.7	7.6	8
17229233	Dcaf6	74106	NM_028759|XM_006497007|XM_006497008	1.08E-03	9.10E+00	3.45E+02	7.29E+01	2.11E-01	5.62E-01	1.00E+01	3.83E+02	2.78E+01	7.26E-02	362.3	302.7	376	353.8	452.2	401.9	366.6	401.2	358.7	305.8	235.6	217.3	366	388.1	448.5	516.4	377.8	348.8	431	387	383.8	351	279.7	317.9
17442428	Hip1r	29816	NM_145070	1.08E-03	1.46E+01	6.44E+01	1.22E+01	1.90E-01	8.30E-01	1.45E+01	6.32E+01	1.72E+01	2.72E-01	58	57.1	60.8	52.9	63.4	62.5	74	66.9	81.7	72.9	61.5	61.4	54.3	59.5	59.4	64.2	46.7	43.2	77.2	91.2	81.8	64.3	55.3	60.8
17502191	Mrpl34	94065	NM_053162	1.08E-03	2.10E+01	2.33E+02	3.38E+01	1.45E-01	1.00E+00	1.29E+01	2.37E+02	3.50E+00	1.48E-02	222.3	257.1	225.7	235.2	192.4	202.7	193.8	219.9	238.9	236.9	277	288.8	244.5	248.6	258.6	191.4	225.1	221	217.2	272.3	246	227.3	236	256.6
17523682	4930433N12Rik	114673	NR_027988	1.09E-03	2.00E+01	8.60E+00	1.03E+00	1.19E-01	9.82E-01	1.00E+00	8.16E+00	2.61E-01	3.20E-02	8.3	9.3	7.8	7.7	6.6	7.8	8.1	9.1	9.9	8.8	9.5	10.3	8.9	11	7.8	8.5	8.9	7	8	7.6	8.5	7	8	6.8
17437459	Slc34a2	20531	NM_011402	1.09E-03	2.30E+01	1.66E+01	8.69E+00	5.23E-01	4.83E-03	2.30E+01	1.38E+01	3.11E+00	2.26E-01	29.1	22.3	11.8	12.3	10.4	11.9	10.5	10.7	14.2	14.4	21.5	30.6	14.8	15.8	14.3	12.2	11.7	12	10.8	12.3	12.1	12.7	18.1	18.3
17307609	Gata4	14463	NM_008092	1.09E-03	2.10E+01	9.90E+01	1.90E+01	1.92E-01	4.03E-01	5.50E+00	9.52E+01	1.03E+01	1.08E-01	117.5	103.3	95.6	99	83.2	70	75.7	98.5	109.2	102	108.6	125.1	104.3	99.1	91.3	93.8	80.7	101.3	74.4	76	99.9	108.6	98.5	114.5
17342042	Nubp2	26426	NM_011956|XM_006524309	1.10E-03	2.00E+01	2.63E+02	3.03E+01	1.15E-01	2.95E-01	1.34E+01	2.47E+02	4.20E+00	1.70E-02	265.2	272.9	271	223.8	230.7	221.3	231.4	270	288.1	286.6	299.3	293	214.4	268.8	150.8	216.7	276.5	228.5	235.5	259.7	274.8	269.5	270	297.1
17442284	Mlxip	208104	NM_133917|NM_177582	1.10E-03	1.32E+01	5.75E+01	1.09E+01	1.89E-01	1.00E+00	1.48E+01	6.10E+01	5.71E-01	9.35E-03	50.1	48.8	44	54.2	50.6	60.6	71.5	73.3	64.3	61	57	55.2	53	58.2	84.5	59.9	51.1	52.6	61.1	74.2	61.7	60.4	61.2	54.4
17464080	Slco1b2	28253	NM_020495	1.11E-03	9.09E+00	3.92E+03	4.77E+02	1.22E-01	1.36E-02	9.09E+00	4.10E+03	5.15E+02	1.26E-01	3637	3678.8	4042.1	4140.5	4659.1	4475.1	4293	4106	3768.6	3056.2	3609	3577.2	3686.1	3550.5	3911.1	4616.4	4509.4	4698	4613.3	4109.2	4178.3	4082.6	3661.5	3582.4
17245466	Tbc1d30	74694	NM_029057|XM_006514254	1.12E-03	1.03E+01	7.13E+01	2.99E+01	4.19E-01	1.87E-01	1.24E+01	7.97E+01	2.86E+01	3.58E-01	48.7	34.4	54.1	57.9	128.1	84.3	91.5	93.5	76.3	79.1	47.4	60.4	59.6	68.1	35.8	59.6	87.1	112.8	83.9	122.9	101.6	92.4	48	85
17375841	Stard7	99138	NM_139308	1.12E-03	8.83E+00	2.71E+02	3.46E+01	1.28E-01	3.68E-01	1.09E+01	2.73E+02	2.58E+01	9.46E-02	256.1	265.8	277.4	285.8	288.7	319.4	321.7	276.7	256.7	246.8	241.6	210	268.3	283.2	234.2	286.6	269.2	298.3	296.5	328.8	262.3	270.1	256.4	221.5
17370124	Cutal	77996	NM_030021|XM_006498440	1.12E-03	1.00E+00	1.03E+02	2.87E+01	2.79E-01	3.87E-01	4.34E+00	8.69E+01	6.13E+00	7.06E-02	125	112.6	116	111.6	96.5	94.3	72.9	81.3	85.6	90.2	139.4	106.4	111.6	116.9	59.3	89.8	84.7	101.5	58.8	66.8	73.1	93.7	108.2	78
17321761	Smagp	207818	NM_001033872|NM_001285413|NM_001285414|NM_174992|NR_104337|NR_104338	1.14E-03	1.50E+00	2.32E+02	8.68E+01	3.74E-01	7.58E-04	2.00E+00	2.13E+02	5.89E+01	2.76E-01	359.6	321.6	330.4	309.1	233.1	192.4	127.4	190.2	155.6	124.7	211.1	227	310.6	315.4	291.9	238.3	231.6	191.8	151.8	183	127.4	135.2	188	195.7
17421571	Mad2l2	71890	NM_027985|XM_006539183|XM_006539184|XM_006539187	1.14E-03	5.00E-01	1.35E+02	4.85E+01	3.59E-01	4.33E-04	2.25E+00	1.30E+02	6.19E+01	4.75E-01	190.7	176	163.7	182.3	98.4	100.1	98.6	83.9	114.4	115.9	157.9	139.9	163.9	170.7	227	141	140.7	120.8	72.8	73.7	85.4	99.5	131.6	136.2
17370897	Gpd2	14571	NM_001145820|NM_010274	1.14E-03	6.54E+00	1.83E+02	2.64E+01	1.45E-01	7.71E-01	2.50E+00	1.78E+02	2.37E+00	1.34E-02	192.3	208.5	225.8	185.6	217.6	221.5	176.1	174.2	154.4	113.6	170.1	152.5	195.1	214.5	156.5	216.3	182.8	185.4	163.2	178.6	146.8	186.5	151.5	155.6
17226847	Cdk18	18557	NM_008795|XR_387152	1.14E-03	1.32E+01	2.93E+02	7.78E+01	2.65E-01	1.41E-04	1.45E+01	2.91E+02	6.28E+01	2.16E-01	206.6	264.1	224.9	255.9	257.7	303.1	393.2	414.5	337.6	304.5	282.9	274.6	230	238.4	234.9	222.2	279.8	265.3	318.8	406.9	331.8	337.2	312.2	312.7
17340285	Msh2	17685	NM_008628	1.14E-03	5.33E+00	5.26E+01	4.42E+00	8.41E-02	5.03E-02	7.18E+00	5.09E+01	7.59E+00	1.49E-01	55.7	55.8	59.2	59.5	57.9	57.2	49.2	54.2	51	47.3	39.5	44.1	52.8	47	52.5	63.8	47.9	70	49.7	52.4	43	49	42.4	40.5
17292612	Auh	11992	NM_016709|XM_006516844|XM_006516846|XR_382231	1.15E-03	1.20E+01	8.42E+01	1.06E+01	1.26E-01	9.65E-03	1.05E+01	8.16E+01	1.07E+01	1.31E-01	72.8	77.7	84.1	80.2	89.3	82	101.9	96.5	87.6	82.5	77.6	77.8	80.3	74.2	81.8	79.4	84.8	94.7	86.6	97.5	77	85.8	65.9	70.8
17414482	Snx30	209131	NM_172468	1.15E-03	7.62E+00	7.15E+01	1.44E+01	2.01E-01	3.10E-01	6.65E+00	7.46E+01	6.29E+00	8.43E-02	74.3	62.8	84.6	79.7	90.7	87	61.2	83.9	55.7	70.7	52.6	54.3	81.7	82	62.6	97.1	89.7	87.9	62.8	70.7	58.2	71.1	73.6	57.7
17363239	Vps13a	271564	NM_173028	1.16E-03	1.58E+01	1.35E+02	4.06E+01	3.02E-01	1.05E-02	1.52E+01	1.38E+02	4.09E+01	2.97E-01	120.9	91.9	109	96.3	132.2	139.9	150.1	145.1	198	174.4	142.7	115.7	104.4	105.4	100.6	127.1	97.6	107.6	175.2	176.5	172.7	183.1	141.2	159.8
17241013	Mcu	215999	NM_001033259	1.16E-03	2.06E+00	2.86E+02	9.86E+01	3.44E-01	5.56E-03	1.50E+00	2.84E+02	8.15E+01	2.87E-01	337.8	420	372.3	398.7	256.2	312.5	204.7	184.2	183.4	224.6	276.5	264.5	381.4	417.9	416.9	356.2	257.4	270.4	193.4	232.1	173.6	207.5	305.9	197.4
17330463	Gm19522	100503040	NR_040402	1.16E-03	1.78E+01	2.43E+02	1.86E+02	7.66E-01	1.30E-03	1.90E+01	2.21E+02	9.16E+01	4.15E-01	251.9	232.8	121.3	107.6	73.3	91.7	212.8	283.5	402.1	476.2	318.7	339.9	201.4	209.6	95.3	89.8	144.5	91.2	262.7	244.8	262.1	308.9	348.2	388.3
17324420	St6gal1	20440	NM_001252505|NM_001252506|NM_145933|XM_006521874	1.16E-03	6.83E+00	1.93E+02	5.72E+01	2.96E-01	1.83E-03	5.18E+00	1.98E+02	5.70E+01	2.88E-01	215.8	203.7	257.6	250.4	266.1	285.5	168.3	150.5	142.6	124.1	145.8	106.3	202.4	219.8	232	299.6	212.9	234.3	207	218.1	139.7	121	148.4	137.5
17481743	Wee1	22390	NM_009516|XM_006507585	1.17E-03	1.28E+01	1.03E+02	9.93E+01	9.61E-01	4.12E-04	1.38E+01	9.86E+01	1.00E+02	1.02E+00	32.6	26.1	21.6	25.1	160.5	159.6	197	198.6	177	108.5	71.5	62.6	26.5	30.4	8.7	23.9	98.7	128	168.4	190.7	167.1	181.8	72.8	85.9
17526674	Rexo2	104444	NM_024233|XM_006509934|XM_006509935	1.17E-03	1.55E+01	6.28E+02	4.79E+01	7.63E-02	3.71E-01	2.24E+00	6.37E+02	6.18E+01	9.70E-02	687.3	744	649.5	623.1	532.8	507.4	589.2	513.7	616.9	611.2	747.7	707.9	711.9	671.3	725.8	595.8	677.1	644.5	530.1	540.7	621.7	643.6	636.4	639.6
17232358	Ptprk	19272	NM_008983|XM_006512618	1.17E-03	3.93E+00	5.43E+02	1.42E+02	2.61E-01	1.55E-03	2.00E+00	5.34E+02	8.53E+01	1.60E-01	643.1	587.2	677	668.4	618.9	594.8	413.5	418.9	423.6	469.2	528.8	475.8	667.9	672.5	643.3	693.5	536.6	507.4	419.6	503.1	389.8	444.5	500.2	427.4
17531932	Cmtm8	70031	NM_027294	1.17E-03	6.25E+00	2.97E+02	3.02E+01	1.02E-01	4.95E-04	5.22E+00	3.29E+02	7.20E+01	2.19E-01	301.6	307.7	318.4	326.6	344	310.1	296	296.6	238.9	271.1	296.8	255.8	322.1	323.6	433	390.7	346	354.6	318.6	379.5	249.5	268.6	274.1	284
17259870	NaN	NaN	NaN	1.18E-03	2.18E+00	4.14E+02	8.21E+01	1.98E-01	8.97E-02	1.00E+00	4.09E+02	7.19E+01	1.76E-01	491.9	464.2	479.3	460.1	452	420.7	276.3	321.7	389.7	390.2	401.9	416.2	483.7	494.3	291.7	575.2	433.4	382.9	286.9	353.4	373.4	377.4	399.1	459.5
17384457	Stom	13830	NM_013515	1.18E-03	3.43E+00	2.95E+02	3.51E+01	1.19E-01	1.63E-02	5.12E+00	3.11E+02	5.78E+01	1.86E-01	345	340.2	354.4	331.3	305.6	330.2	274.2	274	240.5	232.4	264.8	243.7	310	353.7	370.2	408.4	323.9	348.8	290.5	380	237.1	237.2	264	210.6
17349139	Sap130	269003	NM_172965	1.21E-03	6.41E+00	1.63E+02	2.22E+01	1.36E-01	3.08E-01	7.70E+00	1.62E+02	1.30E+00	8.02E-03	162.2	162.3	173.9	215.1	187.2	174.7	145.9	163.7	149.1	144.2	137.7	138	165	186.1	168.6	176.6	161.4	162.7	143.4	187.9	135.7	158.8	145.4	153.1
17358011	NaN	NaN	NaN	1.21E-03	2.00E+01	1.18E+03	1.40E+02	1.19E-01	3.10E-04	1.92E+01	1.09E+03	1.73E+02	1.58E-01	1132.3	1216.6	1014.4	1124.8	961.9	1071.7	1029.4	1238	1242.2	1250	1364	1464.1	1114.4	1154.8	882.2	912.6	1020.8	873.4	1064.1	1068.6	1198.3	1378.9	1218.1	1253.1
17386499	Cir1	66935	NM_025854|XM_006543656	1.22E-03	7.28E+00	4.12E+01	7.71E+00	1.87E-01	5.38E-02	5.12E+00	4.24E+01	5.15E+00	1.21E-01	40.1	38.5	52.5	43.1	54.2	43.3	40.2	46	36.3	31.6	36.2	32.7	48.3	42.6	45.7	53.4	46	45.3	45	47.7	32	37.7	27.2	37.7
17508787	Lonrf1	244421	NM_001081150	1.25E-03	1.52E+01	3.45E+01	1.61E+01	4.67E-01	3.72E-04	1.46E+01	3.91E+01	2.54E+01	6.50E-01	25	24.3	25.6	24	24.8	32.9	45.5	47.4	49.9	46.5	30.3	37.2	25.6	24.6	20.2	22.9	28.8	35.3	52.7	73.1	47.8	63.2	34.3	40.7
17360695	Atrnl1	226255	NM_181415|XM_006527052	1.25E-03	9.10E+00	2.96E+02	4.09E+01	1.38E-01	6.99E-01	1.42E+01	2.99E+02	3.23E+01	1.08E-01	287.4	250.2	304	294.7	369.2	318	319.7	308.8	289.2	309.6	264.1	235	289.1	278.1	210.5	349.8	311.7	302.1	322.2	311	308.5	337.5	271.3	294.7
17325651	Igsf11	207683	NM_170599|XM_006521889	1.25E-03	1.50E+00	4.18E+02	6.73E+01	1.61E-01	1.00E+00	6.51E+00	3.76E+02	3.89E+00	1.03E-02	482	508.3	466.5	482.2	396.5	403	356.8	389.4	348.8	332.9	401.7	444.7	434.5	474.3	285	396.2	467.2	423.2	297	391.7	311.7	364.5	329.3	342.1
17503446	Gpt2	108682	NM_173866|XM_006530557|XM_006530559	1.25E-03	1.38E+01	7.73E+02	2.62E+02	3.39E-01	8.56E-03	1.33E+01	7.65E+02	1.65E+02	2.16E-01	493	595.1	485.9	583.1	724.4	776.7	1117.4	1064.7	903.4	930.8	867.1	728.4	505.4	489.3	776.7	577.9	705.3	689.6	993.6	1044.3	897.6	868	875.9	752.2
17243252	Tjp3	27375	NM_001282095|NM_001282096|NM_013769	1.25E-03	5.50E+00	1.38E+02	4.47E+01	3.24E-01	2.46E-04	3.68E-05	1.24E+02	5.72E+01	4.61E-01	165.4	200.2	154	114.1	99	97.7	79.7	67.2	124.3	139	211	204.5	160.8	183.2	133	148.3	114	96.3	64.1	69.1	88.4	97.8	181.1	152.5
17263423	Zkscan17	268417	NM_001130529|NM_001291014|NM_172941|XM_006533384	1.25E-03	7.90E+00	8.54E+01	1.49E+01	1.74E-01	7.38E-03	9.76E+00	9.25E+01	1.62E+01	1.75E-01	80.9	90.3	88.1	94.1	104.5	114.3	82	88.2	79.1	71.4	55.5	76.3	84.8	84.7	102.5	100.6	101.8	101.3	97.8	130	76.3	80.3	72.8	77
17505148	Cdh1	12550	NM_009864	1.27E-03	1.00E+00	2.51E+02	8.23E+01	3.28E-01	7.00E-02	1.00E+00	2.43E+02	6.12E+01	2.52E-01	320.9	302	295	260.5	280.7	255.2	141.8	161.1	166.1	242.5	284.3	304.8	378.9	360.7	200.7	260.7	274.9	218.4	144.3	204.4	151.3	223.3	242.7	251.3
17548946	Gm6485||H3f3b	624251||15081	XR_375938||NM_008211|XM_006532248	1.27E-03	2.10E+01	9.86E+02	7.12E+01	7.22E-02	1.00E+00	6.26E+00	8.87E+02	1.07E+01	1.21E-02	1040.9	1045.7	1018.7	963.8	931.4	853.4	984.2	938.9	993.3	963.9	1043.3	1056.1	947.1	889	998.4	775.2	987.3	927	868.7	772.6	859.6	949.1	737.6	937.4
17548238	Fabp5	16592	NM_001272097|NM_001272098|NM_010634	1.28E-03	5.71E+00	6.27E+01	2.70E+01	4.30E-01	6.52E-03	7.58E+00	7.54E+01	3.26E+01	4.32E-01	73.5	59.8	99.9	77.1	84	85.8	39.1	58.7	34.8	31.1	35.7	73.5	74.3	69	132.5	72.8	149.7	103.3	54.3	67	55.3	52.8	24.2	49.5
17297100	Kctd6	71393	NM_027782|XM_006518104	1.28E-03	9.18E+00	7.16E+01	1.37E+01	1.91E-01	1.00E+00	1.41E+01	7.78E+01	8.73E+00	1.12E-01	69.9	57.3	75.3	72.7	86.8	81.5	84	74.6	72.4	80.9	55.5	48.2	64.5	84	87.8	78.8	70.5	64.7	72.7	103.4	92	75.2	67.5	71.9
17431720	Alpl	11647	NM_001287172|NM_001287176|NM_007431|XM_006538497|XM_006538498	1.28E-03	1.90E+01	8.58E+01	1.79E+01	2.08E-01	2.04E-03	1.90E+01	8.45E+01	1.30E+01	1.54E-01	63.5	81	53.3	58.2	63.8	69.5	77.7	98.3	120.1	107.5	114.8	121.5	65.7	74.2	60.9	65	64.6	65.7	77.9	105.2	93.6	109.8	117.3	113.8
17376649	Crls1	66586	NM_001024385|NM_025646	1.28E-03	1.75E+01	6.38E+02	1.21E+02	1.90E-01	8.03E-02	1.70E+01	6.07E+02	1.02E+02	1.68E-01	660.3	636	591.6	529.8	518.3	539.9	648.6	677.9	731	723	727.2	677.5	630.2	632.7	566.2	554.9	557.7	533.9	641.6	553.2	683.1	710.8	572.3	644.5
17415850	Ube2u	381534	NM_001033773	1.28E-03	1.55E+01	6.50E+01	7.86E+00	1.21E-01	1.22E-04	1.00E+00	5.28E+01	2.07E+01	3.92E-01	117.5	88.6	66	71.3	33.9	27.5	34.2	41.7	59	68	94.4	77.6	81.5	82.8	58.6	67.8	47.6	59.2	33.8	19.3	38.8	39.2	52.1	53.5
17378307	NaN	NaN	NaN	1.28E-03	1.53E+01	1.30E+03	4.11E+02	3.17E-01	5.85E-01	1.32E+01	1.34E+03	1.38E+02	1.03E-01	1047.5	1040.5	1011.7	1020.1	1308.4	1468.7	1641	1451.6	1566.7	1680.6	1223.7	1104.2	902.4	1166	1358.5	1453.9	1317.6	1082.5	1732.7	1554.9	1420.2	1372.4	1324.8	1444.6
17297196	Atxn7	246103	NM_139227|XM_006518016	1.29E-03	1.19E+01	9.09E+01	1.41E+01	1.55E-01	1.00E+00	1.47E+01	9.37E+01	2.93E+00	3.13E-02	76.5	81.4	90.4	88.4	96.2	101.2	102	102.6	92.6	102.7	79.3	77.9	93.1	87.8	84.4	101.5	98	79.9	92.3	108.7	98.2	90	92.6	98.4
17273948	Sdc1	20969	NM_011519	1.29E-03	2.10E+01	1.50E+02	2.61E+01	1.74E-01	1.26E-03	2.30E+01	1.40E+02	2.34E+01	1.68E-01	149.4	172.2	144	135	107.1	130.8	131.9	143.2	145.2	176.8	199.3	165.4	143	155.5	123.7	123.1	122.9	122.6	118.2	118.6	153.2	149	171.1	174.9
17260916	Ugp2	216558	NM_001290634|NM_139297	1.30E-03	9.19E+00	1.45E+03	4.02E+02	2.78E-01	2.43E-03	1.06E+01	1.47E+03	4.10E+02	2.79E-01	1199.4	1265.3	1517.1	1676.2	1945.2	1877.3	1880.6	1550.6	1309.9	1003.3	1116.4	1020.8	1193.7	1213.4	1556.2	2051.9	1587.7	1897.5	2097.3	1613.2	1251.1	1273.1	925.7	981.6
17306189	Hnrnpc	15381	NM_001170981|NM_001170982|NM_001170983|NM_001170984|NM_016884	1.30E-03	2.05E+01	4.12E+02	9.58E+01	2.32E-01	1.13E-02	2.25E+01	3.80E+02	6.36E+01	1.67E-01	422.5	438.5	387.4	372.9	314.8	293.4	347.6	331.6	514.5	493.2	484.2	549.2	398.1	373.7	371.3	346.2	333	346.7	341.5	260.4	424	421.6	449.4	495.5
17271168	Prkca	18750	NM_011101	1.31E-03	6.03E+00	5.87E+01	1.80E+01	3.06E-01	1.00E+00	8.39E+00	5.25E+01	3.37E+00	6.42E-02	56.1	53.7	73.2	75.1	77	72.3	59.1	48.3	48	45.3	49.9	46.5	64.6	59.6	35.6	57.6	63	58.3	54.4	64.5	36.6	45.1	45.2	45.3
17266815	Rad51d	19364	NM_001277938|NM_001277939|NM_001277941|NM_001277942|NM_011235|NR_102717|NR_102718|NR_102719|NR_102720|XM_006532587	1.31E-03	1.00E+00	7.97E+01	1.84E+01	2.31E-01	3.21E-01	3.87E+00	7.89E+01	3.43E+00	4.34E-02	111.9	112.1	82.5	84.4	79	58	53.2	73.5	72.7	65.6	81.3	81.8	99.6	97.6	61.4	80.5	68.5	86.7	60.5	73.3	81.3	71	79.4	87.7
17392022	LOC102633833	102633833	XR_400239|XR_400240	1.32E-03	1.20E+01	6.09E+01	6.88E+01	1.13E+00	6.00E-03	1.31E+01	7.53E+01	1.08E+02	1.43E+00	20.6	13.3	16.5	41.1	80.9	60.4	191.8	140.6	73.7	49.1	19.1	24.1	15.4	18.6	45.2	32.3	35.2	37.6	246.6	270.1	85.1	57	23.2	37.5
17430835	Phactr4	100169	NM_001161797|NM_175306	1.33E-03	8.56E+00	1.39E+02	1.50E+01	1.08E-01	5.09E-01	3.62E+00	1.39E+02	1.65E+01	1.19E-01	126.3	128.7	161.2	140.1	161.7	152.4	134	145.9	139.5	129	124.2	124.9	134.3	140.1	148	154.6	139.8	137.3	123.6	142.1	127.1	130.6	144	143.8
17507057	Insr	16337	NM_010568	1.33E-03	7.82E+00	3.58E+02	3.18E+01	8.87E-02	3.89E-01	2.13E+00	3.55E+02	2.61E+01	7.35E-02	376.7	354.8	379.2	369.7	435.7	391.8	346.1	353.5	342.9	335.6	313.9	297.2	370.3	385.5	325.7	440.8	346.5	353.4	341.4	350.7	314.5	324.1	383.9	326.4
17236269	Pah	18478	NM_008777	1.33E-03	1.36E+01	4.62E+03	4.11E+02	8.90E-02	1.87E-03	1.45E+01	4.53E+03	4.57E+02	1.01E-01	4054.5	4191.8	4090.3	4279.4	4418.8	4626	5276.1	4998.3	5051.7	4925.6	4952.1	4585.5	4050.9	4010.5	4319.1	4126.9	4500.1	4537.1	5123.9	4571	5213.2	4837.2	4454.9	4586
17361779	Scyl1	78891	NM_023912	1.34E-03	9.06E+00	2.50E+02	1.80E+01	7.20E-02	3.31E-02	1.08E+01	2.69E+02	1.80E+01	6.72E-02	238.6	240.3	271.5	242.1	274.1	264.3	270.1	248.2	247.1	242	222.8	234.9	258.5	259	267.8	261	292.6	266.5	279.8	312	253.3	263.5	254.2	256.9
17549342	Mir5114||Scd2	100628619||20250	NR_039574||NM_009128	1.35E-03	1.95E+01	6.73E+01	1.40E+01	2.09E-01	9.99E-01	1.06E+01	5.53E+01	6.78E+00	1.23E-01	65.8	68.4	44.1	50.8	46.4	57.5	73.8	66.7	76.4	77.4	88.4	91.9	74	72.9	46	28.2	59.6	53.2	46.2	44.9	52.2	76.7	52.9	57
17509083	Fam149a	212326	NM_153535	1.37E-03	1.50E+00	1.16E+02	2.27E+01	1.95E-01	6.03E-01	4.88E+00	1.05E+02	2.12E+00	2.02E-02	134.6	155.1	135.9	134.4	109.6	127.6	85.5	98.7	97.6	91.9	118.3	108.6	132.4	143.1	93.1	104.3	114	110.8	76.2	107.8	66.7	91.1	114	107.8
17320967	Amigo2	105827	NM_001164563|NM_001164602|NM_178114	1.37E-03	1.51E+01	8.99E+01	1.93E+01	2.15E-01	9.82E-01	1.31E+01	9.46E+01	9.53E+00	1.01E-01	75.8	81	80.3	76.5	78.8	84.3	109.6	101.5	103.4	107.9	93	86.4	78.1	87.1	91.2	102.4	74	82.7	118.7	125.9	90.9	91.8	100.4	91.7
17378272	Raly	19383	NM_001139511|NM_001139512|NM_001139513|NM_023130	1.37E-03	9.81E+00	1.38E+02	1.06E+01	7.71E-02	9.98E-01	1.27E+01	1.46E+02	1.17E+01	8.02E-02	135.2	133.8	143	136	142.5	149.1	146.9	144.2	141.7	140.1	120.9	118.7	145.3	131.3	172.5	144.4	139	141.9	150.9	170.4	149.3	146.5	116.6	142.3
17468747	Kbtbd12	74589	NM_001278671	1.38E-03	7.35E+00	1.36E+01	1.61E+00	1.18E-01	9.97E-01	8.50E+00	1.46E+01	1.62E+00	1.12E-01	14	13.5	14.6	15.6	15.8	15	14.6	13	11.6	11.8	10.7	12.4	14.5	12.2	12.9	14.6	18.9	18.1	11.4	16.2	13.7	13.4	14.1	14.8
17218643	Serpinc1	11905	NM_080844	1.38E-03	1.50E+00	3.91E+03	1.35E+02	3.44E-02	8.10E-01	4.25E+00	3.83E+03	2.30E+02	6.00E-02	4131.7	4096.7	4006.4	4011	3999.9	3958.4	3812.5	3698.6	3762.7	3734.5	3899	3863.1	3839.8	3954	3758.1	4051.3	3965.5	3990.2	3590.9	3362	3759.1	3804.3	3987.2	3897.4
17289103	Serinc5	218442	NM_172588	1.39E-03	5.73E+00	3.13E+02	5.49E+01	1.76E-01	7.63E-01	5.74E+00	2.85E+02	1.90E+01	6.68E-02	327.4	353.3	387.4	368.4	379.2	366.5	241.2	307.3	259.3	258.2	266.5	239.7	301.9	336.9	218.2	361.7	327.9	353	227.2	248.4	241.9	268.3	281.6	253.4
17266095	Nxn	18230	NM_008750	1.39E-03	2.00E+01	1.40E+01	1.39E+00	9.87E-02	2.11E-01	2.00E+01	1.38E+01	2.77E-01	2.01E-02	13.2	15.4	13.3	12.5	12.5	13.1	13.5	13.3	15.4	13.8	15.9	16.7	13.5	12.1	13.8	13.1	12.5	13.8	13.7	14	14.4	14.3	15.4	15
17310950	Pop1	67724	NM_026340|NM_152894|XM_006520158	1.40E-03	3.68E-05	2.93E+01	3.98E+00	1.36E-01	4.38E-02	2.10E+01	2.82E+01	3.53E+00	1.25E-01	36.3	30.6	28.3	31.2	27.6	27.2	22.7	26.1	29.4	29.1	32.3	30.2	28.6	31.2	28.8	30.5	28.1	17.7	24.8	28.1	29.2	28.1	31	31.9
17439922	Lrrc8d	231549	NM_001122768|NM_178701|XM_006534893|XM_006534896	1.40E-03	1.00E+00	2.85E+01	3.95E+00	1.39E-01	1.46E-01	1.00E+00	2.78E+01	2.48E+00	8.93E-02	35.2	36.7	29.9	29.3	28.4	26.4	23.3	27.5	21.6	25.8	28.2	28.9	31.7	37.2	29.3	27.3	28.5	28.8	23.2	25.9	21.9	27.5	29.8	23.1
17245202	Yeats4	64050	NM_026570	1.40E-03	2.02E+00	2.47E+02	2.51E+01	1.02E-01	7.02E-03	5.95E+00	2.52E+02	4.89E+01	1.94E-01	266.1	275.3	278.9	276.5	255.3	222.5	230	250.8	209.4	205.4	235.4	253	252.6	250.3	334.3	276.5	286	283.7	276.7	226.9	200.9	211	194.4	232.7
17308626	Lrch1	380916	NM_001033439|NM_001252132|XM_006519154|XM_006519160	1.40E-03	1.04E+01	1.08E+02	1.85E+01	1.71E-01	9.98E-01	8.00E+00	1.02E+02	7.71E+00	7.55E-02	88.6	87.5	98.9	115.7	126.7	123.8	117.5	124.6	106.9	115.5	99.3	89.1	88.2	98.5	99.6	118.4	108.5	123.9	97.1	88.1	102.2	108	95.1	99.2
17433251	H6pd	100198	NM_001291004|NM_173371	1.41E-03	5.23E+00	5.10E+02	6.59E+01	1.29E-01	7.46E-02	4.60E+00	5.63E+02	1.31E+02	2.32E-01	571.1	538.9	572.8	611.5	580.7	557.7	431	501.7	466.7	406.8	448.4	429.5	539.7	645.8	558.6	834.3	579.6	618	461.9	579.7	433.8	434.7	527.1	542.1
17368855	Rapgef1	107746	NM_001039086|NM_001039087|NM_054050|XM_006497582	1.42E-03	1.23E+01	1.68E+02	2.54E+01	1.51E-01	8.90E-04	1.33E+01	1.78E+02	3.15E+01	1.77E-01	143.1	148.2	151.8	139.7	182	185.4	201.9	192.1	175.9	170	156.5	166	141.9	146.7	135.1	161.8	187.4	181.6	189.5	236.3	196.3	201.9	183.9	176.7
17443047	Caln1	140904	NM_021371|NM_181045|XM_006504371|XM_006504374	1.43E-03	1.75E+01	4.26E+01	4.64E+00	1.09E-01	1.10E-01	1.54E+01	4.44E+01	1.21E+01	2.74E-01	40.1	32.8	35.4	36	34.5	40.1	47.9	45.2	50.6	50.4	50	48.6	32.8	41.9	33.3	40.5	38.1	30.7	51.1	60.7	51.2	56.7	55.1	40.8
17387829	Olfr1179	258919	NM_146917	1.44E-03	1.00E+00	9.47E+00	1.09E+00	1.15E-01	5.26E-01	9.63E+00	9.36E+00	2.88E-01	3.08E-02	10.6	11.1	10.3	9.9	9.7	9.8	7.2	8.7	8.5	9	10.2	8.7	9.1	8.8	9.6	9.3	9.4	10	9.8	9.3	9	9.4	9.3	9.3
17397426	Ccrn4l	12457	NM_009834	1.44E-03	1.32E+01	7.85E+01	7.16E+01	9.12E-01	5.51E-03	1.31E+01	7.86E+01	6.78E+01	8.62E-01	27.1	35.5	31.9	78.9	59.5	75.4	199.9	134	114.8	100.5	46.5	38.4	24.2	32.8	41.7	29.4	41.2	51	140.7	253.4	104.2	79.8	71.7	73.3
17286271	Agtr1a	11607	NM_177322	1.44E-03	1.00E+00	5.90E+02	8.09E+01	1.37E-01	6.55E-03	1.50E+00	5.56E+02	8.60E+01	1.55E-01	681.1	649.1	664.3	659.1	564.1	534.1	485	538.9	521.6	575.4	583	625.2	613.7	634.7	603.4	677.1	536.5	494.5	522.1	500.6	473.4	457.5	589.8	563.2
17245923	Lrp1	16971	NM_008512	1.45E-03	6.13E+00	1.03E+03	1.30E+02	1.26E-01	1.00E+00	5.67E+00	1.01E+03	4.66E+01	4.61E-02	1021.7	1162.2	1137.6	1195.3	1194.2	1172	985.7	1012.5	957.6	842.5	886.1	827.2	1007.9	1029.8	908.6	1225.7	1062.7	995.3	999	1043.4	944	948.9	1119.4	864.9
17464580	Bet1	12068	NM_009748|XM_006504971	1.45E-03	2.10E+01	1.76E+02	5.62E+01	3.19E-01	4.85E-01	3.85E+00	1.80E+02	1.34E+01	7.44E-02	231.9	210.7	179.4	136.1	147.8	117.4	134.7	140.1	169.3	164.4	233	249.7	207.7	223.8	167.9	143.2	173.1	190.8	164.8	114.6	187.5	208.6	174.8	207.4
17495029	Sbf2	319934	NM_177324|XM_006507929	1.46E-03	6.60E+00	2.27E+02	2.96E+01	1.31E-01	6.13E-01	7.31E+00	2.16E+02	5.46E+00	2.53E-02	223.6	222.6	254.6	248.9	262.8	242.9	233.8	226.7	182.6	197.8	208.5	215	221.2	242.2	217.9	220.4	226.4	245	211.2	203.1	186.5	208.5	223	182.8
17477698	Pih1d1	68845	NM_001278207|NM_001285904|NM_029406|XM_006541156|XM_006541157	1.46E-03	7.64E+00	1.42E+02	1.51E+01	1.06E-01	5.57E-01	1.13E+01	1.44E+02	1.20E+01	8.39E-02	137	141.4	146.6	159	145.2	174.1	149.8	137.8	136.6	136.5	119.8	120.5	135.7	137.2	164.7	140	133.9	147.6	140.5	174.7	158.8	140.4	132.3	117
17373754	Abtb2	99382	NM_178890	1.46E-03	2.10E+01	9.57E+01	3.35E+01	3.50E-01	1.06E-02	3.68E-05	9.10E+01	2.67E+01	2.93E-01	110.5	158.6	92.3	68.5	65.7	59.6	76.4	85.8	98	98.3	109.8	124.6	88.8	155.9	78.1	114.2	75.7	73.2	68.9	58.9	95.8	76.1	108.5	98.2
17312312	Mapk15	332110	NM_177922|XM_006521111	1.46E-03	2.30E+00	4.83E+01	1.44E+01	2.98E-01	4.55E-01	1.00E+00	4.48E+01	7.39E+00	1.65E-01	62	61.6	55.5	62	53	53	30.9	31.9	44.9	32.5	46.4	46.2	44.1	70.4	37.8	61.7	44.9	46.5	31.5	41.6	33.4	39.2	53.1	33.9
17233751	Aifm2	71361	NM_001039194|NM_001284300|NM_153779|NM_178058|XM_006514125|XR_380441	1.46E-03	1.49E+01	7.51E+01	2.29E+01	3.05E-01	3.74E-02	1.33E+01	7.79E+01	1.24E+01	1.59E-01	64.3	55.8	56.8	55.2	64.9	63.9	97.6	94	96.2	91.4	93	68.1	61.5	63.1	73.6	71.8	63.6	68.7	85.1	117.1	87	82.8	82.8	77.5
17465512	Tmem209	72649	NM_178625	1.47E-03	3.68E-05	1.09E+02	1.47E+01	1.35E-01	1.00E+00	6.49E+00	9.92E+01	2.30E-01	2.32E-03	127	119	111.7	118.7	104.9	102.7	80.5	94.2	117.6	106.4	117.2	111.7	101.6	110.8	71.9	107.8	109	119.2	72.3	105.9	101.9	95.4	83.8	111
17233565	Micu1	216001	NM_001291442|NM_001291443|NM_144822	1.48E-03	3.02E+00	9.66E+01	1.41E+01	1.46E-01	4.95E-03	2.53E+00	1.01E+02	1.38E+01	1.37E-01	105.2	119.8	113.4	112.2	103.5	99.7	83.5	77.1	81.3	89	89.3	85.8	118.9	117.2	104.4	131.2	95.8	114.4	80.4	99.8	78.8	82.9	95.4	87.4
17304740	Sh3bp5	24056	NM_011894|XM_006519013|XM_006519014	1.48E-03	2.05E+01	2.14E+02	2.03E+01	9.49E-02	9.26E-01	4.03E+00	1.99E+02	1.46E+01	7.35E-02	222.7	237.2	209.8	199.6	187.3	197.3	200.6	211.6	217.6	222.8	235.1	227.6	221	225.4	161.1	178.6	210.5	209.6	169.6	183.6	194.4	219.6	200.5	210
17327995	Carhsp1	52502	NM_025821|XM_006522347	1.49E-03	4.60E+00	2.75E+02	3.73E+01	1.36E-01	9.40E-01	7.50E+00	2.60E+02	3.74E+01	1.44E-01	283.8	305.1	319.6	298.4	296.7	296.7	257.6	267.4	239.7	219.4	274.7	238.8	257.7	274.3	210.9	263.6	331.4	376	239.6	239.1	221.8	251.9	257.7	194
17347406	Prkd3	75292	NM_001171004|NM_001171005|NM_029239|XM_006525065	1.49E-03	6.10E+00	5.12E+02	1.51E+02	2.95E-01	1.73E-02	6.84E+00	4.95E+02	5.74E+01	1.16E-01	510.4	473.2	600.1	690	640.5	672.9	444.5	492.6	356	471.7	419.5	368.2	525	554.8	429.4	635.3	602.2	551	499.3	517.3	406.7	374.6	435.7	408.2
17458813	Aqp1	11826	NM_007472	1.50E-03	8.25E+00	3.26E+02	4.07E+01	1.25E-01	1.00E+00	1.51E+01	3.26E+02	5.57E+01	1.71E-01	298.8	287.9	350.1	350	364.9	381	328.1	336.6	326	301.3	298.6	288.3	343.6	340.4	329.2	298.8	310.6	315.7	299.1	372.1	385.7	352.2	310.5	252.3
17484094	Zranb1	360216	NM_207302|XM_006507968	1.51E-03	1.04E+01	4.20E+02	8.16E+01	1.94E-01	9.99E-01	9.42E+00	4.24E+02	2.72E+01	6.42E-02	403.5	363.5	398	423.9	488.2	492.3	486.6	522.1	402	398	359	303.3	477.7	453	422.6	423.3	433.7	416.1	552.4	426.6	379.1	416.1	336.3	355.8
17234980	Ptbp1	19205	NM_001077363|NM_001283013|NM_008956	1.51E-03	5.82E+00	3.43E+02	4.75E+01	1.39E-01	5.16E-01	6.86E+00	3.56E+02	1.80E+01	5.05E-02	347.5	355.9	381	406.1	383.5	396.9	300.4	333.5	283.6	326.8	288.5	306.6	358.9	374.8	318.3	411.1	378.4	389.9	328.7	382.8	329.4	294.9	353	350.6
17482047	Insc	233752	NM_173767|XM_006507664	1.52E-03	2.10E+01	1.06E+02	4.47E+01	4.20E-01	2.04E-03	4.04E-05	9.66E+01	3.16E+01	3.27E-01	115.9	154.9	127.5	96.4	55.5	59.2	64.2	81.7	101.7	124.7	147.2	147.8	123.8	126.4	91.1	93	94.5	76.2	56.4	53.2	95.3	112.1	123.7	113.1
17484909	Pnpla2	66853	NM_001163689|NM_025802|NR_028142	1.54E-03	1.20E+01	2.07E+02	7.41E+01	3.58E-01	2.72E-01	1.20E+01	2.10E+02	5.06E+01	2.41E-01	135.6	158.6	176.1	239.4	234	231.1	292.2	279.3	230.4	220.7	150.6	135.8	142.4	155.4	305.7	198	187.3	193.1	278.7	318.2	210.4	188	157.7	188.5
17225506	Per2	18627	NM_011066	1.54E-03	1.59E+01	1.03E+02	5.86E+01	5.68E-01	1.58E-03	1.83E+01	1.02E+02	2.00E+01	1.96E-01	32.4	45.5	38.3	51.5	86.3	86.7	114	129.8	171.2	226.8	116.7	138.9	37.8	39.3	36.4	37.3	70.2	83.5	106.6	129.2	172.5	165.3	147	193.5
17385684	Rbms1	56878	NM_001141931|NM_001141932|NM_020296	1.55E-03	7.08E+00	1.37E+02	4.27E+01	3.11E-01	6.43E-02	8.34E+00	1.41E+02	1.46E+01	1.03E-01	143	124.8	166	173.4	218.4	164.1	145.8	119	102.7	95	95.8	97.9	145.5	161.9	212.8	191.1	130	141	134	174.9	96.1	110.2	85.9	112.4
17308257	Sorbs3	20410	NM_001271407|NM_001271408|NM_001271409|NM_011366|XM_006518738|XM_006518742|XM_006518743	1.55E-03	1.18E+01	1.17E+02	2.43E+01	2.09E-01	4.17E-02	1.29E+01	1.17E+02	1.81E+01	1.55E-01	95.2	99	98.7	117	144.4	118.7	144.5	136.4	122.8	123.6	96.7	101.7	98	86.5	127.3	121.3	111.7	134.3	136.1	122.7	136	123.3	101.7	103.8
17259937	Sec14l2	67815	NM_144520	1.55E-03	3.68E-05	1.83E+03	2.94E+02	1.61E-01	3.33E-02	5.00E-01	1.77E+03	2.56E+02	1.45E-01	1932.8	2265.9	1950.8	1856.9	1650	1761.3	1550.5	1545	1610.3	1725.2	2019.4	2045.4	2063.8	1962.9	1686.2	1782.8	1691.5	1886	1402.5	1531	1607	1669.7	2064.8	1852.3
17456721	Smo	319757	NM_176996|XM_006505106	1.55E-03	2.00E+00	1.34E+02	5.18E+01	3.88E-01	9.20E-01	4.93E+00	1.21E+02	1.07E+01	8.85E-02	177	161.6	165.4	180.9	121.8	108.5	96.6	117.7	83.1	88.5	140.5	160.6	144.4	170	77.7	121.8	179.6	173.9	72.5	90.4	92	109.8	106.8	110
17363954	Sgms1	208449	NM_001168525|NM_001168526|NM_144792|XM_006526818|XM_006526820	1.55E-03	1.01E+01	5.42E+01	9.59E+00	1.77E-01	4.46E-02	9.82E+00	5.42E+01	5.04E+00	9.29E-02	45.7	53.1	56.2	59.2	65	62.6	64.9	61.7	51.2	41.9	44.4	44.4	46.6	54.1	72.1	65.9	53.7	56.3	60	54.7	49.6	47.9	43.7	46.2
17480986	Numa1	101706	NM_133947|XM_006507175|XM_006507176|XM_006507178	1.55E-03	6.31E+00	1.75E+02	2.22E+01	1.27E-01	2.98E-01	3.44E+00	1.77E+02	1.42E+01	8.04E-02	186	180.1	200.2	192.5	195.6	210.1	161.1	169.9	164.9	135.8	158.8	145.9	176.6	197.4	189.5	221.8	167.9	174.8	158.9	181.5	152.4	173.8	181.2	147.4
17496947	Fgfr2	14183	NM_010207|NM_201601	1.56E-03	6.54E+00	2.15E+02	5.93E+01	2.76E-01	8.46E-01	7.83E+00	2.11E+02	3.00E+01	1.42E-01	233.5	247.8	268.3	260.7	303.3	303.5	150.6	212.4	116.3	136.7	169.9	182	255.1	253.6	142.7	250.4	277.1	264.2	179.6	301.3	148.4	139.2	151.4	167.2
17446561	LOC102638633	102638633	XR_402370	1.56E-03	7.25E+00	5.59E+01	1.41E+01	2.52E-01	9.99E-01	6.71E+00	5.86E+01	9.43E+00	1.61E-01	61.7	39.3	65.6	68.1	69.6	66.3	60.7	59.6	59	54.8	32.1	34.4	46.9	53.3	75.3	59.2	78.6	60.6	54.1	45.1	60.9	55.8	49.1	64.1
17321683	Slc11a2	18174	NM_001146161|NM_008732|XM_006520577|XM_006520578|XR_383992	1.56E-03	2.30E+01	1.73E+02	2.75E+01	1.58E-01	4.07E-01	3.76E+00	1.66E+02	2.32E+01	1.39E-01	188.4	191.4	179.4	168.7	137.7	156	137.5	150.1	190.7	187.8	202	190.2	192.9	218	127.6	161.7	168.7	142.2	139.4	121.6	198.5	183.1	161.6	178.1
17307066	LOC102635191	102635191	XR_383456|XR_383457	1.56E-03	1.55E+01	1.31E+02	8.11E+01	6.19E-01	1.28E-01	1.35E+01	1.36E+02	3.87E+01	2.84E-01	64.1	57.8	59.6	111.2	86.2	101	203.3	177.5	214.7	224.6	163.5	108.7	89.9	72.2	152.3	105.4	62.4	75.9	227.5	205.8	179.3	168.9	161.9	135.9
17266952	Ccl9	20308	NM_011338	1.56E-03	2.00E+00	1.83E+03	3.31E+02	1.81E-01	2.52E-02	5.76E+00	1.71E+03	5.97E+01	3.50E-02	2047.7	2174.8	2060.4	2185.3	1758.7	1703.6	1583	1746.6	1427	1488.5	1782.7	1970.8	1998.6	2130.8	1685	1770.8	1927.8	2076.6	1406.7	1512.3	1375	1398.4	1605.7	1614.1
17232003	Hbs1l	56422	NM_001042593|NM_001145209|NM_019702|XM_006512804	1.57E-03	8.49E+00	3.96E+02	4.32E+01	1.09E-01	9.79E-01	6.81E+00	3.73E+02	2.06E+01	5.52E-02	386	362.2	423.5	401.1	463.6	436.8	425.6	396.8	371.2	372.1	371.7	336	366.9	383.8	336	449.8	377.9	419.1	409.9	323.2	351.9	345.3	335.6	375.1
17236049	Rfx4	71137	NM_001024918|NM_027689	1.57E-03	1.00E+00	3.95E+01	1.13E+01	2.88E-01	1.22E-02	2.00E+00	3.83E+01	8.16E+00	2.13E-01	56.5	61.2	44.4	52.5	38.9	34.6	26.3	34.7	25.3	23.5	36.6	39	61.1	44.9	40.5	42.8	42.1	42.9	32.3	25.2	24.8	31.5	38.1	33.5
17376549	Prn||Prnd	111368||26434	NM_001278258|NM_001278259||NM_001126338|NM_001278257|NM_001278520|NM_023043	1.57E-03	1.43E+01	9.08E+00	1.57E+00	1.73E-01	1.00E+00	1.24E+01	8.92E+00	6.39E-01	7.17E-02	8.1	8.1	8.3	8	8.3	9.1	9.7	12	9.7	10	8.6	9.2	8.8	7.7	10.4	8.6	8.8	8.7	8.6	10.4	8.3	10.5	7.4	8.8
17352439	Arhgap12	75415	NM_001039692|NM_029277	1.57E-03	6.22E+00	2.01E+02	4.03E+01	2.01E-01	2.20E-01	5.92E+00	1.95E+02	8.08E+00	4.13E-02	212.6	195.1	250.5	227	246.5	251.1	175	169.9	158.6	164.1	189.1	170.9	209.3	236.4	184.8	233.3	205.4	230.2	171.9	184.4	155.4	189.4	168.5	177
17335467	Cdkn1a	12575	NM_001111099|NM_007669	1.57E-03	2.05E+01	1.28E+02	8.46E+01	6.62E-01	4.28E-02	1.75E+00	1.34E+02	1.70E+02	1.26E+00	128.5	175.7	92.9	70.6	46.7	33.1	54.7	75.3	164.6	262	225.8	202.7	113.6	142.2	483.2	78.6	44	44.5	39.2	39.4	69.5	56.6	340.4	162.1
17290797	Cdk13	69562	NM_001081058|NM_027118|XM_006516768	1.57E-03	7.09E+00	4.26E+02	3.94E+01	9.25E-02	1.00E+00	8.49E+00	4.19E+02	2.42E+00	5.78E-03	463.7	461.1	464.6	465.2	468.5	522.2	408.7	408.5	379.4	353	358.2	356.7	437.8	434.5	439.3	477	385	381	442.5	480.3	372.3	382.1	401.4	399.6
17505252	Cyb5b	66427	NM_025558	1.57E-03	1.00E+00	1.24E+03	3.34E+02	2.68E-01	1.00E+00	8.52E+00	1.11E+03	9.76E+01	8.77E-02	1550.1	1600.9	1458.2	1290	1174.6	1074.9	898.1	1133.4	991.6	911.6	1489.9	1359.1	1348.7	1465.6	682.2	1068.3	1229	1407.3	782.5	1069.8	942.6	1054.7	1224.5	1089.9
17424554	Stoml2	66592	NM_023231	1.57E-03	2.04E+00	2.04E+02	1.81E+01	8.86E-02	9.91E-01	8.80E+00	2.01E+02	2.37E+00	1.18E-02	226	226.8	224.3	234.7	208.8	197.3	203.6	192.3	169.4	174.3	199.5	194.1	232.2	228.1	188.8	184.3	206.5	228.5	201.8	211.1	188.8	184	173.1	187.7
17238433	Cs	12974	NM_026444	1.58E-03	2.00E+00	6.12E+02	1.46E+02	2.38E-01	9.28E-02	2.00E+00	5.65E+02	6.07E+01	1.07E-01	654.3	708.3	694	680.4	596.7	629.8	460.8	527.3	509.4	529.2	663.4	692.3	640.6	659.5	538.2	641	586.1	590.8	446.5	573.6	490	485.6	554.8	572.9
17522253	Map4	17758	NM_001205330|NM_001205331|NM_001205332|NM_008633|XM_006511960|XM_006511965	1.59E-03	4.65E+00	1.36E+02	1.68E+01	1.24E-01	3.87E-03	5.18E+00	1.33E+02	1.31E+01	9.86E-02	137.4	143.5	149.1	149.7	146	138.8	132.1	128.5	119.2	115.8	131.3	138.9	135	155.5	141.2	147	141.9	152.6	119.4	123	110.2	117.5	125.9	125.6
17366484	Bend7	209645	NM_001190400|NM_178663|XM_006497445	1.60E-03	9.13E+00	9.04E+01	1.35E+01	1.49E-01	8.66E-02	1.15E+01	9.11E+01	8.71E+00	9.56E-02	92.3	84.5	99.6	89.4	103	104.2	97.1	99.2	88.4	96.1	59.4	71.9	77	82	94.6	101.6	90.1	97.1	102.7	95.8	92.7	93.3	81.7	84.4
17428801	Snord55	100216533	NR_030704	1.61E-03	1.42E+01	1.55E+03	3.00E+02	1.93E-01	9.81E-01	1.20E+01	2.07E+03	2.98E+02	1.44E-01	1431.1	1252.7	1411.1	1339.9	1578.4	1572.8	1656.4	1863.6	1848.2	1746.7	1380.1	1531.4	1615.9	1530.8	2450.2	1885.8	2088.6	1800.4	2235	3389.3	1885	1745.5	2259.1	2012.8
17455281	Lnx2	140887	NM_080795	1.61E-03	2.20E+01	1.43E+02	5.17E+01	3.62E-01	1.10E-04	3.68E-05	1.22E+02	4.61E+01	3.78E-01	192.1	206.3	157.4	122.3	92	92.5	89.3	123	115.7	164.6	174	182.6	153.6	164.2	111.9	153.1	102	89.2	64.3	84.2	106.9	124.3	160.1	149.2
17359966	NaN	NaN	NaN	1.62E-03	2.10E+01	4.74E+02	1.09E+02	2.31E-01	1.00E+00	8.63E+00	4.33E+02	1.37E+01	3.17E-02	528	575.5	410.7	428.6	307.7	439.5	401.2	404.6	553.1	471.2	564	608.1	448.1	411.6	354.9	320.6	552.1	545.7	400.3	444.6	317.2	335.5	495.5	567.1
17351027	Pdgfrb	18596	NM_001146268|NM_008809|XM_006525720	1.62E-03	1.00E+00	7.50E+01	1.28E+01	1.71E-01	6.09E-01	6.39E+00	7.60E+01	3.60E+00	4.74E-02	85.9	88.9	84.4	78.5	69.8	82.4	50.1	62.1	77.6	65.5	76.2	78	87.1	81.6	68	83	98.6	77.5	71.8	69.1	68	65.3	63.7	77.9
17399104	Ssr2	66256	NM_025448|XM_006501878	1.62E-03	2.10E+01	1.20E+03	1.13E+02	9.42E-02	7.55E-01	1.31E+01	1.21E+03	2.88E+01	2.38E-02	1177	1303.8	1260.5	1151.6	1082.4	1068.2	1117.4	1120.9	1173	1298.5	1275.7	1413.1	1233.3	1311.9	1093.9	1044.5	1284.9	1196.4	1183.1	1069.4	1254.6	1308.8	1290.8	1244.5
17511183	Calr	12317	NM_007591	1.63E-03	3.68E-05	2.73E+03	6.59E+02	2.41E-01	7.46E-02	5.50E+00	2.79E+03	3.84E+02	1.38E-01	3124.3	3123.1	2926.8	2701.4	2520.6	2411.7	1910.8	2101.1	2429	2897.8	3234.2	3432.8	3273.4	3439.7	2477.6	2676.7	2715.7	2680.3	1872.7	1993	2538.3	2702.4	3425.6	3701.8
17489707	Cebpg	12611	NM_009884	1.64E-03	1.48E+01	2.69E+02	5.68E+01	2.11E-01	1.00E+00	1.54E+01	2.73E+02	3.62E+00	1.32E-02	244	205.8	251.3	229.2	259.5	271.6	273.2	290.3	345.3	355.4	252.2	254.5	234.2	251.2	284.8	287.8	284.4	227	294.4	263.3	323.8	274.5	272.8	281.2
17397932	Sucnr1	84112	NM_032400	1.64E-03	1.00E+00	1.11E+02	4.93E+01	4.44E-01	5.87E-01	4.68E+00	1.11E+02	3.15E+01	2.84E-01	134.4	236.5	142.8	117.3	88.3	85.7	85.4	60.6	59.1	80.5	112.8	128.9	136	116.5	107.3	131.6	133.9	185.6	55.9	75.8	84.5	107.9	114.5	81.3
17367436	Gm13363	433406	NR_002688	1.64E-03	1.43E+01	8.32E+02	2.87E+02	3.45E-01	9.46E-02	1.47E+01	7.94E+02	1.84E+02	2.31E-01	627.7	560.1	566	574.6	777.2	786.6	1265.7	1059	1128.8	862.6	846	925.5	546.9	581.5	859.8	697.3	604.8	686.8	1070	897.1	1009	1002.1	724.3	845.6
17355251	4930549G23Rik	75286	NR_045376	1.64E-03	2.10E+01	1.02E+01	9.33E-01	9.12E-02	9.99E-01	8.95E+00	1.04E+01	3.09E-01	2.96E-02	11.1	10.7	9.8	9.7	9.6	8.5	10.6	9.6	10.5	10	10.8	11.9	10.6	9.8	10.8	10.5	11.5	9.9	10.2	11.3	9.7	10.2	10.2	10.4
17253885	Adap2	216991	NM_172133|XM_006532972|XM_006532973	1.65E-03	1.88E+01	4.82E+02	6.43E+01	1.33E-01	9.28E-04	1.90E+01	4.58E+02	7.91E+01	1.73E-01	479.4	409.3	398.1	408.6	382.2	458.9	483.3	444.1	603.8	569.5	581.6	564.4	359	422.8	261	341.4	374.6	384.9	388.3	561.4	563.4	610.5	562.6	665.2
17353032	Garem	381126	NM_001033445	1.65E-03	1.16E+01	2.25E+02	4.81E+01	2.14E-01	9.92E-01	1.16E+01	2.28E+02	1.63E+01	7.15E-02	213.4	189.6	225.7	209.7	245.6	265.8	263.1	270.1	241.6	230.7	159.7	182.9	185.1	222.3	233.2	263.2	216.9	216.3	260.8	252.3	239	218.7	208.7	220.5
17300247	NaN	NaN	NaN	1.65E-03	2.00E+00	1.42E+01	1.46E+00	1.03E-01	1.00E+00	5.85E+00	1.23E+01	5.92E-02	4.80E-03	17	14.7	14.7	16.1	15.9	13.4	13	12.9	12.1	12.6	13.1	14.7	13.1	12	12.9	12.5	11.5	15.2	9.2	11.1	13.6	13.8	10.8	12.3
17244514	Nudt4	71207	NM_027722	1.66E-03	1.07E+01	1.21E+03	7.95E+01	6.58E-02	1.00E+00	7.64E+00	1.19E+03	5.82E+00	4.90E-03	1151.9	1090.7	1195.1	1192.3	1309.6	1251.6	1263.4	1286.2	1191.4	1261	1139.9	1180.7	1255.2	1182.7	1002.3	1280	1230.6	1234	1137.2	1232.5	1156.9	1211.3	1086.1	1227.3
17449456	Grsf1	231413	NM_001098476|NM_178700	1.67E-03	9.67E+00	4.81E+02	4.24E+01	8.80E-02	4.33E-02	9.50E+00	4.89E+02	2.46E+01	5.03E-02	461.2	447.1	476.7	469.5	504.1	549	531.1	507.8	479	460.8	449.9	440.8	490	475	494.2	519.4	499.3	524.4	507	531.6	444.7	445.6	444.6	489.5
17290121	Paip1	218693	NM_001079849|NM_145457|XM_006517631|XM_006517633|XM_006517634	1.67E-03	1.42E+01	3.54E+02	4.14E+01	1.17E-01	1.00E+00	1.16E+01	3.77E+02	1.73E+01	4.59E-02	325.7	312	344.1	324.6	376.4	355.5	373.1	388.2	401.7	373	344.6	331	338	330.1	443.9	399.3	374.8	357.5	457.6	343.2	383.3	365.6	310.3	415.9
17233720	Ppa1	67895	NM_026438	1.68E-03	2.00E+01	8.20E+02	1.82E+02	2.21E-01	6.70E-03	2.30E+01	7.85E+02	1.26E+02	1.61E-01	856.2	932.1	752.9	746.2	618.5	610	779	675.4	861.5	1065.3	1024.3	923.9	879.9	956.7	802.3	624.2	668.5	700.9	679.5	678.9	814.6	825	900.9	890.1
17441660	Sds	231691	NM_145565|XM_006530298	1.68E-03	1.19E+01	4.95E+02	2.55E+02	5.14E-01	3.96E-02	1.20E+01	4.56E+02	1.93E+02	4.22E-01	268.1	339.5	419.1	490.4	530.7	730	858.8	637.1	487	619.2	302.1	263.4	255.5	268.8	742.5	399.1	346.4	516.2	727.7	732.7	453.2	458.1	282.5	287.6
17211587	Dst	13518	NM_001276764|NM_010081|NM_133833|NM_134448|XM_006495679|XM_006495680	1.69E-03	1.43E+01	7.49E+01	1.57E+01	2.09E-01	7.61E-02	1.41E+01	7.76E+01	1.23E+01	1.58E-01	65.3	60.7	57.6	64.1	66.6	72.7	97.8	90.7	87.8	79.3	80.9	75.9	67.7	66.7	65.3	68.7	61.7	68.3	98.9	92.4	87.6	88.6	75.4	89.7
17319823	1700001L05Rik	69291	NR_027980	1.69E-03	9.44E+00	5.50E+01	1.77E+01	3.23E-01	1.24E-04	1.29E+01	5.27E+01	2.55E+01	4.83E-01	32.8	37.8	41.1	61.7	72.8	71.6	71.1	65.3	57.8	59.8	50.3	37.7	30.5	35	31.4	41.3	53.3	74.1	76.8	86.4	56.1	59.8	41.6	46.7
17548141	Bri3	55950	NM_001163709|NM_018772	1.69E-03	1.01E+01	2.08E+02	7.74E+01	3.73E-01	3.98E-02	1.14E+01	2.30E+02	8.97E+01	3.89E-01	157.6	178.3	193.5	214.5	294.5	274.2	308.4	259.6	213.9	132.4	132.7	132.1	135.1	178.4	333.8	224.9	219.7	293.6	314.1	399.1	188.7	179.2	139.9	156.8
17446793	Slc5a6	330064	NM_001177621|NM_001177622|NM_177870	1.69E-03	1.04E+01	4.71E+01	1.29E+01	2.74E-01	1.63E-03	1.19E+01	4.92E+01	2.38E+01	4.85E-01	34.7	35.8	38.1	44.8	59.1	66.3	59.6	54.4	50.1	42.7	39.2	40.3	36.6	30.5	37.5	34.7	51.1	60.1	79.8	96	44.5	42.3	35	42.1
17309688	Ggact	223267	NM_145466|XM_006518920	1.70E-03	3.68E-05	6.21E+02	4.89E+01	7.88E-02	7.80E-02	3.85E+00	6.32E+02	4.47E+01	7.08E-02	648.2	657.4	625	635	611.6	595.6	575.6	547.5	616.3	622.5	617.8	702.4	674.8	647.8	621.7	643.2	657.9	641.4	550.6	565.9	613.9	626.8	666.2	669.1
17381306	Mcm10	70024	NM_027290|XM_006497532	1.70E-03	9.48E+00	1.01E+02	3.85E+01	3.80E-01	1.53E-05	1.19E+01	1.07E+02	4.09E+01	3.83E-01	64.7	58.9	92.4	129.9	133.2	139.9	119.1	138.9	102.8	87.7	58.1	88.4	70.4	55.9	90.6	105.8	110.2	129.7	142.2	181	109.5	109.7	74.2	103.9
17297999	Asb14	142687	NM_001170748|NM_080856	1.70E-03	2.00E+01	1.17E+01	6.77E-01	5.77E-02	6.62E-02	1.09E+01	1.21E+01	1.14E+00	9.43E-02	11.2	12	11.3	11.5	11	10.1	11.9	11.8	12	12.4	12.4	13.3	11	11.4	12.4	12.1	11.7	13.3	13.3	14.2	11	11.8	10.6	11.7
17347210	Memo1	76890	NM_133771|XM_006525108|XM_006525109|XM_006525110|XR_385385|XR_385387|XR_385388	1.70E-03	2.00E+01	1.59E+02	2.81E+01	1.77E-01	9.51E-01	1.43E+01	6.21E+01	4.40E-01	7.09E-03	169	164.6	141.9	126.8	135.8	136.8	138.5	152.3	159.5	169.4	234.5	176.6	49	55.7	64.7	62.1	60.5	55	71.4	61.7	64.2	66.8	70	64
17520560	Tfdp2	211586	NM_001184706|NM_001184708|NM_001184709|NM_001184710|NM_001184711|NM_178667|XM_006510964|XM_006510977	1.71E-03	1.05E+01	1.48E+02	3.07E+01	2.08E-01	5.78E-03	7.58E+00	1.56E+02	2.51E+01	1.62E-01	132.8	134.7	144.6	164.4	176.3	167.6	170	183.1	158.1	126.5	110	108.3	144.1	139.5	197.7	173	160	187.5	175.5	146.5	146.1	145.9	121.3	130.2
17499932	Slc20a2	20516	NM_011394|XM_006509044	1.71E-03	3.73E+00	5.27E+02	7.40E+01	1.40E-01	8.94E-01	7.07E+00	4.89E+02	1.93E+01	3.96E-02	525.4	620.5	576.8	600.7	564.1	557.5	477.4	472.2	435.6	479.3	495.7	515.7	508.2	559.8	412	538.5	529.2	564.3	451.4	532.2	420.9	454	467	430.9
17232135	Slc18b1	76306	NM_183116	1.72E-03	5.50E+00	6.00E+01	9.00E+00	1.50E-01	2.27E-02	3.68E-05	5.75E+01	1.54E+01	2.67E-01	67.9	67.1	57.3	63.3	53.1	46.1	41.6	42.9	58.4	58.1	86.9	77.1	76	70.3	48.2	60.3	52.5	58.3	38.7	31	58	62.5	59.1	74.8
17277146	Acot4	171282	NM_134247	1.72E-03	1.48E+01	7.40E+01	2.74E+01	3.71E-01	4.98E-03	1.68E+01	7.34E+01	3.05E+01	4.16E-01	63.8	57.7	51.6	35.8	65.6	76.5	90	102.4	88.3	97.1	90.9	68	59.9	67.5	39.3	66.2	44.9	47.6	80.7	100.7	109.9	92.1	101.6	70.6
17332447	Hmgn1	15312	NM_008251	1.73E-03	1.79E+01	2.43E+02	1.79E+01	7.38E-02	1.18E-01	9.82E+00	2.39E+02	2.33E+01	9.73E-02	219.6	233.9	219.4	208.4	215.4	232.6	264.1	247.3	261.8	273.1	284.1	252.6	241.2	213.3	249.1	208.9	250.5	276.2	242.9	280.9	239.8	231.3	223.9	210.5
17425211	NaN	NaN	NaN	1.73E-03	2.30E+01	1.89E+02	5.64E+01	2.99E-01	1.63E-01	6.72E+00	1.87E+02	3.81E+01	2.04E-01	216.7	210.7	189.9	166	168.7	147.6	132.6	126.5	178.6	204.8	266.2	255.8	203.3	198.5	182.9	217.8	186	162.5	81.9	111.1	203.6	199.2	286.8	211
17217821	Zfp281	226442	NM_001160251|NM_177643	1.73E-03	1.25E+01	1.32E+02	3.00E+01	2.28E-01	2.16E-01	1.30E+01	1.29E+02	1.09E+01	8.43E-02	105.8	107	119.4	128.5	130.6	147.5	162.4	171	130.8	149.2	125.6	103.1	112.9	111.1	113.9	131	136.5	121.9	163.8	132.4	127.6	132.6	127.6	138.6
17449585	Btc	12223	NM_007568	1.73E-03	5.26E+00	4.35E+01	6.38E+00	1.47E-01	1.98E-01	6.71E+00	4.31E+01	2.18E+00	5.06E-02	48.7	47.9	47.9	51.3	49.6	48.3	36.5	41	35.7	32.4	45.7	36.4	52.5	44.9	40.8	49.5	45.9	53.1	36.8	43.2	32.4	41.5	35.7	40.7
17375396	Sord	20322	NM_146126	1.74E-03	1.50E+01	3.47E+03	4.26E+02	1.23E-01	6.69E-04	1.46E+01	3.63E+03	5.20E+02	1.43E-01	3368.6	3233.9	3045.5	3205.9	3474	3556.6	3769.5	3730	3831	3677.3	3551.1	3250.9	3430.5	3294.6	2584.4	3347.7	3550.1	3517.9	3747.1	4476.4	4052.5	3916	3914	3737.3
17210912	Rb1cc1	12421	NM_009826|XM_006495444	1.74E-03	1.12E+01	2.53E+02	3.94E+01	1.56E-01	7.25E-03	1.31E+01	2.61E+02	3.92E+01	1.50E-01	246.9	200.2	255.3	238.9	287.3	275.5	283.2	287	275.2	254.2	212.2	215.9	234.4	232.8	207.9	269.5	261	248.6	325.2	307.4	270.6	274.3	254	245.4
17342868	Fkbp5	14229	NM_010220	1.74E-03	1.54E+01	1.16E+02	1.42E+02	1.23E+00	8.58E-01	1.48E+01	1.13E+02	5.77E+01	5.12E-01	53.9	39.7	44.2	62	57.3	52.8	217.7	193.2	265.5	222	102.9	78.6	59.3	52.3	188.3	66.7	54.9	47.2	179.2	152.7	226.2	136.2	81.7	106.2
17403551	Uox	22262	NM_009474	1.74E-03	1.07E+01	4.16E+03	3.98E+02	9.57E-02	4.68E-03	1.20E+01	4.04E+03	5.41E+02	1.34E-01	3546.6	3810.5	4029	4265.2	4353.2	4669.3	4480.7	4463.4	4177.8	4250.2	4081.8	3758.7	3678.5	3455.4	3457.9	3857.8	4110.4	4872.7	4465.6	4605.3	4261.9	4166.8	3968.5	3625.1
17245648	Slc16a7	20503	NM_011391	1.74E-03	1.37E+01	6.01E+02	1.36E+02	2.27E-01	4.35E-01	1.51E+01	6.28E+02	1.85E+02	2.95E-01	539.3	495.3	512.1	552.4	575.2	596.6	742.1	708.5	741.9	661.1	584.8	508.1	567.1	620.5	515.8	611.8	469.1	512.7	722.3	873.4	720.6	733.7	589	598.4
17207099	NaN	NaN	NaN	1.74E-03	2.37E+00	4.46E+00	1.27E+00	2.84E-01	9.88E-01	2.04E+01	4.47E+00	7.44E-01	1.67E-01	5.9	4.3	7.3	5.5	3.7	4	3.4	3.6	4	3.6	4.2	4.1	5	6.9	4.1	4	4.1	3.9	3.6	4.5	3.7	5.6	4.4	3.8
17223412	Fam126b	213056	NM_172513|XM_006495835	1.75E-03	1.20E+01	1.16E+02	4.13E+01	3.57E-01	5.49E-03	1.20E+01	1.16E+02	3.30E+01	2.85E-01	90.4	72.9	104	116	130.9	132.2	151.4	165.9	152.1	106.1	76.9	89.6	83.1	84.1	84.6	139.5	124.1	125.8	165.5	149.4	114.2	125	91.2	100.6
17525955	Sc5d	235293	NM_172769|XM_006510253	1.75E-03	1.00E+00	2.51E+03	7.14E+02	2.84E-01	7.12E-02	4.65E+00	2.35E+03	5.09E+01	2.16E-02	3071.6	3213.9	2778.3	2898.7	2489.3	2250.3	1657	2340.9	1824.4	1806.7	3014.7	2797.5	3057.3	3061	2386.8	2320.1	2517.5	2849	1777.7	1797.1	1784.2	2208.9	2354.7	2114.4
17512149	NaN	NaN	NaN	1.75E-03	1.31E+01	6.39E+00	1.17E+00	1.82E-01	8.39E-01	5.46E+00	6.82E+00	7.82E-01	1.15E-01	4.9	5.7	5	6	6.4	6.4	7	9	6.8	6.9	6.8	5.8	6.2	7	6.9	7.7	9.3	6.5	5.7	5.6	5.4	8.5	6.1	6.8
17528692	Cgnl1	68178	NM_026599|XM_006511395|XM_006511396	1.76E-03	1.09E+01	2.07E+02	3.85E+01	1.86E-01	4.59E-05	1.32E+01	2.22E+02	4.08E+01	1.84E-01	185.3	173.1	199.8	174.6	245.6	241.9	228	259.8	213.9	203.9	192.5	166	174.6	179.2	190.8	211.2	212.8	221.1	267.8	289.7	244.4	234.5	219.4	217.2
17277552	Cipc	217732	NM_001289429|NM_001289430|NM_001289431|NM_001289432|NM_173735|XM_006515712	1.76E-03	1.59E+01	1.09E+02	2.00E+01	1.83E-01	3.23E-01	1.75E+01	1.10E+02	2.76E+00	2.51E-02	91	94.9	88.6	96.3	94	104.5	124.4	107.2	145.7	128.4	114.7	118	91.4	92.3	94.3	96.4	100.2	101.4	99.6	139.1	122.7	111.9	130.8	139.5
17307493	Spryd7	66674	NM_025697|XM_006519394	1.76E-03	2.10E+01	1.90E+02	2.49E+01	1.31E-01	1.00E+00	9.38E+00	1.85E+02	4.95E+00	2.67E-02	204.5	216.1	179.5	168.6	176.7	166.8	162.5	184.1	202.9	185.1	219.9	214.9	207.3	189.1	195.6	162.4	192.5	185.2	166.8	181.7	190	192.2	186.5	174.6
17523387	Fam198a	245050	NM_001199927|NM_177743|XM_006512132	1.78E-03	5.00E-01	4.55E+01	1.75E+01	3.85E-01	4.12E-02	1.00E+00	3.66E+01	9.79E+00	2.67E-01	54.2	77.8	59.9	55	33.9	35.1	32.2	23.2	37.1	40.1	45.5	51.7	52.3	41.7	36.1	36.8	31.2	39.4	24.1	29.3	27.2	36.2	35.8	49.1
17382104	Arhgap21	71435	NM_001081364|NM_001128084	1.78E-03	1.31E+01	2.40E+02	5.91E+01	2.47E-01	1.03E-03	1.42E+01	2.50E+02	7.36E+01	2.95E-01	225.3	173.5	193.5	221.6	248.6	259.4	278	323.4	264.3	264.5	211.1	212.9	188.2	207.8	169.4	199.1	217.6	230.6	319.3	375.8	284.6	277.8	254	274.4
17207621	NaN	NaN	NaN	1.79E-03	1.47E+01	1.19E+01	4.21E+00	3.54E-01	1.00E+00	1.06E+01	1.15E+01	3.42E+00	2.97E-01	8.3	7	9.1	9.7	11.6	13.8	14.1	13.2	13.3	20.7	11.5	10.3	8.7	11.4	10.8	12.9	6.8	7.8	7.2	35.8	7.6	13.5	6.5	9.2
17291803	Pxdc1	66895	NM_025831	1.79E-03	3.68E-05	1.97E+02	7.29E+01	3.71E-01	3.13E-03	1.00E+00	1.86E+02	4.55E+01	2.44E-01	221.3	301.5	240.1	196.1	146.2	144.3	125.9	149.9	158	178.5	275.3	222	256.6	266	179.4	195.4	175.4	187.7	126.8	142	152.4	166.2	229.7	160.3
17399404	NaN	NaN	NaN	1.79E-03	4.07E+00	3.51E+01	2.33E+01	6.63E-01	5.95E-01	5.40E+00	3.23E+01	4.79E+00	1.48E-01	41.3	43.6	51.8	46.6	49.5	38.1	15.5	23.4	14.2	19.8	38.9	38.4	50.5	64.3	21.6	34.8	47.6	39.1	12.9	32.1	13.1	26.4	18.8	26.5
17538134	Cldn2	12738	NM_016675|XM_006528489	1.79E-03	3.68E-05	1.79E+01	3.09E+00	1.73E-01	1.00E+00	6.57E+00	1.60E+01	1.26E+00	7.86E-02	20.5	20.3	18.7	19.6	17.1	17.2	13.7	15.6	14.2	17.5	19.4	20.8	15.5	16.6	13.7	15.1	20.3	17.9	14.3	16.9	14.7	14.4	14.9	18
17467154	Ppm1k	243382	NM_175523|XM_006506082|XM_006506083|XR_377453	1.80E-03	6.55E+00	1.15E+03	1.83E+02	1.59E-01	4.98E-01	4.66E+00	1.14E+03	1.08E+01	9.55E-03	1217.7	1295.4	1372.4	1237.4	1489.9	1248.9	1212.6	1127.9	800.6	922.2	972.5	902.5	1378.6	1405.6	1015.4	1326.1	1298.4	1239.4	940.8	1076.8	958.4	1089.1	1040.1	856.7
17380340	Nelfcd	57314	NM_020580	1.80E-03	3.79E+00	1.14E+02	1.21E+01	1.07E-01	1.00E+00	1.11E+01	1.16E+02	1.59E+00	1.37E-02	116.2	124.7	128	129.9	113.3	118.8	108.1	104.9	110.6	95	108.9	106.5	111.2	120.7	103.7	121.6	114.9	123.3	105.9	131.2	116	115.5	122.7	110.6
17298956	Mat1a	11720	NM_133653	1.81E-03	1.59E+01	5.95E+03	9.71E+02	1.63E-01	3.30E-02	1.73E+01	5.52E+03	4.65E+02	8.42E-02	5117.9	5323.2	4735.8	5514.6	5155.4	5601.4	6808.7	6142	7112.4	7114.9	6967.7	5799	4753.6	5212.1	4975	5699.7	4653.9	4820.2	5959.1	5638.7	6400.1	6151.7	6128.4	5896
17210235	NaN	NaN	NaN	1.82E-03	1.80E+01	1.90E+01	2.42E+00	1.28E-01	9.98E-01	1.25E+01	2.19E+01	3.42E+00	1.56E-01	17.1	18.6	14.3	15.6	15.9	19.3	20.7	18.3	21.8	22.8	20.4	22.7	25.2	18.9	13.9	21.8	18.1	27.8	23.5	28.8	23.8	21.8	21.9	17.5
17466060	Parp12	243771	NM_172893	1.82E-03	2.00E+00	2.20E+02	3.47E+01	1.58E-01	1.00E+00	9.79E+00	1.87E+02	9.31E+00	4.97E-02	250.8	274.6	252.4	264.4	222.6	190.1	198.2	202.5	190	164.1	210.4	215.8	178.1	248.3	129.3	172.5	201.7	243.1	188.2	208.9	148.3	181.5	174.5	175
17530653	Alas1	11655	NM_001291835|NM_020559	1.83E-03	1.42E+01	2.17E+03	1.49E+03	6.86E-01	4.33E-02	1.52E+01	2.07E+03	1.64E+03	7.91E-01	858.4	444.7	476.2	1978.5	2274.8	2925.6	3304.4	3176.8	3915.5	2918.2	1355	2422.7	396.5	582.4	1799.9	1412	516.3	980.9	3322	3909.5	3677.5	3955.3	1426.5	2917.2
17399012	Cct3	12462	NM_009836	1.84E-03	2.10E+01	2.83E+02	5.39E+01	1.91E-01	1.22E-01	2.73E+00	2.80E+02	8.17E+00	2.92E-02	287.2	319.6	291.5	257.6	216.2	225	246.8	225.9	313.5	349.5	340.9	321	297.3	316.9	196.3	254.8	263.6	258.1	244.1	263.2	295	307.8	298.8	360.1
17311821	Nsmce2	68501	NM_001164604|NM_026746|XR_384035	1.85E-03	6.02E+00	1.23E+02	1.65E+01	1.34E-01	2.24E-03	1.05E+01	1.19E+02	2.02E+01	1.70E-01	134.7	124.4	149.2	137.7	141.5	136.6	126.1	116	105.2	115.7	98.1	86.5	119.7	108.6	130.7	125.4	120.8	149	133.7	141.8	111.8	109.6	89.3	88.5
17246299	Cdk2	12566	NM_016756|NM_183417|XM_006513162	1.85E-03	6.06E+00	9.26E+01	1.58E+01	1.71E-01	2.56E-01	9.44E+00	9.48E+01	9.73E+00	1.03E-01	108.2	91.9	99.6	119.5	107.9	114.2	83.1	91.2	78.2	75.8	78.2	63.6	81.4	92.9	115.6	140.2	88.5	94.1	87.7	117.1	86.5	83.2	84.8	65.8
17258738	9-Sep	53860	NM_001113486|NM_001113487|NM_001113488|NM_017380|XM_006533744|XM_006533745|XM_006533746	1.85E-03	3.68E-05	1.65E+02	5.97E+01	3.62E-01	9.60E-02	5.00E-01	1.51E+02	5.90E+01	3.92E-01	173.2	219.5	180	164.5	135.4	146.8	98.4	110.8	140.5	160.9	228.9	221.7	180.5	205.1	134	136	154.3	141.2	80.8	99.8	112.6	140.9	218.4	204
17493461	Aqp11	66333	NM_175105	1.86E-03	1.20E+01	4.36E+02	1.10E+02	2.52E-01	4.09E-05	1.33E+01	3.98E+02	9.49E+01	2.39E-01	288	301	297.2	441.8	462.8	507.6	588.4	559.9	505.8	437.4	405.5	438.6	271.6	296.5	349.7	312	361.3	449	530.9	486.4	453.8	463.4	363.9	433.3
17294302	Trip13	69716	NM_027182	1.86E-03	7.93E+00	1.81E+01	3.25E+00	1.79E-01	3.55E-02	6.85E+00	2.06E+01	3.89E+00	1.89E-01	19.7	16.4	18.5	21.5	21.8	22.6	18.5	20.7	15.6	13.1	14.3	15.1	18.2	23.6	20.5	26.9	22.2	24.5	23.7	23.7	17.6	14	16.8	15.4
17262644	Leap2	259301	NM_153069	1.86E-03	2.10E+01	1.18E+02	7.99E+01	6.79E-01	7.70E-04	2.30E+01	8.43E+01	5.05E+01	6.00E-01	119	156.4	116.9	84.9	38.6	49.7	42	41.5	127.1	192.2	257.6	187.5	112.2	106.2	78.8	58.1	49.5	64.4	35.2	29.8	92.7	85.5	138.3	160.3
17528783	Pigb	55981	NM_018889|XM_006511286|XR_379429|XR_379430	1.86E-03	3.68E-05	1.53E+02	1.85E+01	1.21E-01	2.14E-01	3.85E+00	1.35E+02	2.26E+00	1.67E-02	163.2	174.8	156.7	163.8	145.9	148.2	130.3	136.5	130.6	152.1	170.2	158.9	165.7	163.3	96.4	138.6	148.5	130	85.3	122.8	121	155.4	155.7	139.5
17257852	Arsg	74008	NM_001166177|NM_028710|XM_006534350	1.87E-03	5.00E-01	8.73E+01	2.96E+01	3.39E-01	1.75E-01	4.55E+00	7.42E+01	1.44E+01	1.94E-01	107.1	110.9	101.2	95.3	93.4	74.3	52.4	57.9	59.5	82.1	115.4	98.5	96.1	83.8	63.3	90.5	91.6	86.5	48.6	50.5	53	65.1	79.5	81.9
17309268	Ednrb	13618	NM_001136061|NM_001276296|NM_007904	1.87E-03	2.00E+01	1.04E+02	1.48E+01	1.43E-01	8.17E-01	1.64E+01	9.59E+01	1.98E+00	2.06E-02	108.3	98.7	104.7	95.5	89.2	81.9	89	97.4	116.3	120.5	121.7	120.2	84.5	99.6	105.6	89.4	83.7	82.2	97.4	106.2	95.3	96.4	99.8	110.1
17497554	Tubgcp2	74237	NM_001286007|NM_001286009|NM_001286011|NM_133755	1.88E-03	6.10E+00	7.10E+01	1.38E+01	1.94E-01	4.60E-01	8.29E+00	6.88E+01	3.73E+00	5.42E-02	76.1	71.6	82.7	87.8	94.9	79.6	65.1	57.1	54.1	63.5	56.1	63.3	71.1	75.3	76.9	75.1	67.9	71.6	62.9	85.2	66.8	56.5	53.5	63
17409172	Gstm4	14865	NM_026764	1.88E-03	3.18E+00	8.32E+01	2.21E+01	2.65E-01	1.17E-01	7.76E+00	7.76E+01	4.90E+00	6.31E-02	101.9	103.7	125.3	90.7	92.9	89.3	68.7	82.2	56.4	44.5	77.3	65.8	110	100	95.3	72.5	83.5	117.8	73.5	61.7	57.1	60.5	49.6	49.7
17324249	1300002E11Rik	100043489	NR_037957|NR_037958	1.89E-03	2.10E+01	1.76E+02	2.79E+01	1.59E-01	4.23E-02	3.52E-05	1.59E+02	1.78E+01	1.12E-01	193.4	176.9	169.7	185.3	142.7	143.1	143.9	160.9	202.5	181.8	207.3	201.5	167.4	184.3	161.2	154.1	152.8	157.8	128.7	137.5	152.7	170.4	157.7	181.5
17231428	NaN	NaN	NaN	1.89E-03	1.56E+01	1.37E+01	1.53E+00	1.12E-01	1.00E+00	1.36E+01	1.39E+01	1.25E+00	8.99E-02	11.4	10.4	11.9	13.3	14.3	12.8	15.5	14.9	15.9	16.3	14.7	13.4	13.8	13.5	14	12.5	13.6	13.7	18.8	12.4	12.5	15.3	12.7	13.7
17489908	Pop4	66161	NM_025390|XM_006540286|XM_006540287	1.90E-03	5.91E+00	1.72E+02	2.02E+01	1.18E-01	3.58E-03	7.79E+00	1.64E+02	2.46E+01	1.50E-01	195.1	190.2	178.3	208.2	193	195.7	174.2	163.3	146.6	118.8	150.8	144.4	174.7	183.8	166.7	193.5	204.7	200	161.3	165.5	160.2	145.9	90.9	119.9
17525007	Dpy19l1	244745	NM_172920|XM_006510296	1.90E-03	1.74E+01	4.44E+02	1.15E+02	2.60E-01	1.13E-01	1.77E+01	4.22E+02	6.99E+01	1.66E-01	388.3	463.4	349.9	302.3	364.5	389	527.5	378.6	554.5	589.8	519.2	496.7	399	398.8	362.9	405.9	334.5	324	529.1	387.8	498.3	482.8	469	466.1
17226313	Steap3	68428	NM_001085409|NM_133186|XM_006529846	1.90E-03	1.00E+00	5.13E+01	1.32E+01	2.57E-01	3.69E-01	4.31E+00	4.94E+01	3.02E+00	6.12E-02	58.6	74.6	65.6	53.9	43	46.4	43.9	37.1	43.3	40.4	52.1	56.9	51.7	75.7	41.7	46.9	48.2	51.7	37.8	41.1	41.2	49.9	61.2	45.1
17230611	Capn2	12334	NM_009794|XM_006496627	1.90E-03	1.00E+00	2.75E+02	5.68E+01	2.06E-01	6.68E-03	1.50E+00	2.72E+02	4.57E+01	1.68E-01	320.7	338.6	321.5	270.5	291	277.8	210.1	228.2	228.6	213.9	291.6	311.8	339.4	328.7	286.6	310.1	304.3	303	205.5	212.9	200.3	246.3	258.6	267.6
17210349	NaN	NaN	NaN	1.91E-03	1.00E+00	1.90E+01	7.59E+00	4.00E-01	1.32E-01	6.95E+00	1.82E+01	5.31E+00	2.92E-01	28.5	27.3	25.9	23.4	13.8	15.6	13.1	13.2	10.9	15.1	25.9	14.8	21.7	34.8	22.2	20.3	11.7	13.7	13.9	20.1	9.5	12.8	20.7	16.5
17399474	Pmvk	68603	NM_026784|NM_027348	1.91E-03	3.68E-05	2.21E+02	1.23E+02	5.57E-01	3.19E-02	1.00E+00	1.97E+02	6.26E+01	3.17E-01	323	375	208.4	192.1	146.6	147.3	104	180.5	148.6	157.6	377.1	293.7	297.1	386.5	174.2	192.7	171.1	215.1	128.8	129.2	123.5	160.7	240.9	148.8
17516594	Slc37a4	14385	NM_001293630|NM_001293631|NM_008063	1.91E-03	1.35E+01	8.28E+02	2.36E+02	2.86E-01	1.95E-04	1.37E+01	7.75E+02	2.24E+02	2.89E-01	501.4	558.8	570.1	767.6	737.4	821.8	1240.1	1004.3	1037	988.3	954.7	748.9	515.6	497	561.5	606	723.7	744.2	982.7	1077.2	979.2	976.2	803.3	839.1
17311689	Wdyhv1	76773	NM_029734	1.91E-03	4.04E+00	6.38E+01	1.03E+01	1.61E-01	9.99E-01	7.45E+00	6.06E+01	3.11E+00	5.14E-02	61.7	70.8	71.2	82.7	61.4	68.5	52.5	59.3	59.8	57.2	60.5	59.8	70.4	63.4	54.5	54.9	72	85.8	45.1	56.5	49.5	55.4	57.8	61.7
17541986	Atp11c	320940	NM_001001798|NM_001037863|XM_006528092	1.91E-03	7.11E+00	1.98E+03	2.60E+02	1.31E-01	4.76E-01	6.78E+00	1.99E+03	8.03E+01	4.03E-02	1995.7	1865.8	2256.1	2086.5	2430.3	2243.6	1953.5	1873.6	1816.2	1652.5	1814.4	1825.6	2031.5	2088.1	1841.1	2318.5	2108.7	2047.2	2050.6	2006.3	1861.4	2033	1691.7	1807.2
17437390	Pi4k2b	67073	NM_025951|NM_028744	1.93E-03	1.59E+01	1.80E+02	3.12E+01	1.74E-01	2.03E-02	1.66E+01	1.65E+02	5.16E+01	3.13E-01	136.3	143.4	161.7	137.2	179.9	165.1	173	211.8	230.8	234.9	187.3	194.7	164.7	147.4	106.4	145.6	136.4	151.3	189.2	192.3	223.3	198	133.4	193.4
17225893	Ppip5k2	227399	NM_173760|XM_006529493	1.94E-03	1.58E+01	6.57E+02	1.59E+02	2.43E-01	1.00E+00	1.58E+01	6.43E+02	3.17E+01	4.93E-02	527.3	530.6	590.9	536.3	583.6	591.2	766.1	669.4	838.4	915.9	691.8	637.5	531.5	570.1	751	717.9	556.6	576.7	760.3	505.7	724.3	697	626.6	697.6
17322113	Krt8	16691	NM_031170	1.95E-03	1.00E+00	4.07E+02	5.55E+01	1.36E-01	1.06E-01	5.11E+00	4.05E+02	1.00E+01	2.47E-02	491	465.3	439.9	434.9	391.4	376.9	369.5	342.9	331.1	406.3	438.1	395.8	578.1	488.6	418.9	407.9	466.8	451.4	312.8	332	312.8	372.3	353.2	366.3
17255877	Lasp1	16796	NM_010688|XM_006532342	1.95E-03	3.68E-05	7.36E+01	1.79E+01	2.43E-01	2.14E-01	9.32E+00	7.34E+01	9.56E+00	1.30E-01	81.7	90.7	76.5	78.3	60.7	68.2	48.2	64.2	62.6	74.9	82.7	94.4	77.4	78.8	67.7	67.5	67.1	76.9	62.4	65.9	59.7	71.2	96.4	89.2
17316996	Rad21	19357	NM_009009|XM_006520644	1.95E-03	7.15E+00	3.57E+02	2.83E+01	7.92E-02	6.55E-03	6.99E+00	3.67E+02	3.29E+01	8.96E-02	361.1	340.8	401.7	366.8	394.1	379.4	361.7	350.4	327.3	351.4	320	329.1	359.4	384.5	415.5	384.3	420.2	379	366.8	380.8	353.6	348.6	277.4	333.3
17402681	Papss1	23971	NM_001289477|NM_001289478|NM_001289479|NM_011863	1.96E-03	3.68E-05	9.86E+01	2.81E+01	2.85E-01	4.00E-01	4.00E+00	9.73E+01	6.16E+00	6.33E-02	109.7	130	103.3	82.2	81.6	86.4	70.9	81.5	86.5	93.9	124.2	133.5	119.4	137.7	55.4	84.8	97.4	92.9	66.6	74.5	73.4	117.1	102.8	145.1
17249362	Sar1b	66397	NM_025535	1.96E-03	1.99E+01	2.56E+03	2.48E+02	9.71E-02	1.00E+00	1.17E+01	2.47E+03	1.23E+00	4.99E-04	2564.7	2623.9	2474.4	2443.1	2177.6	2161.5	2632.6	2487.5	2898.4	2592	2866.9	2785.7	2668.6	2507	2408	2233.8	2489.6	2511.1	2526.2	2349.9	2486.5	2585	2437.4	2425.9
17337477	1700031A10Rik	73286	NR_045439	1.96E-03	1.20E+01	7.97E+00	8.92E-01	1.12E-01	1.00E+00	7.48E+00	7.79E+00	2.00E-01	2.57E-02	6.9	6.9	7.2	7.3	8	9.5	9.7	8	8.1	8.4	7.7	7.9	8.5	6.9	7.3	8.8	7.6	7.6	6.7	8	8	7.3	8.6	8.1
17214924	Sp140	434484	NM_001013817	1.98E-03	2.16E+00	6.42E+00	1.65E+00	2.58E-01	1.00E+00	1.45E+01	6.81E+00	4.30E-01	6.32E-02	7.3	7	7.3	8.6	5.7	6.4	5.8	5	5	5.3	6.6	7	6.1	6.7	8	5.5	6.5	5.3	9.7	7.1	6.5	6	5.7	8.5
17339840	Gpatch11	53951	NM_181649	1.98E-03	1.97E+01	1.13E+02	2.18E+01	1.94E-01	4.01E-02	1.32E+01	1.05E+02	3.61E+00	3.42E-02	109.8	135.7	100.7	97	90.3	94.6	103.9	98.3	124.7	141.8	126.2	129.6	101.5	99.2	91.3	88.8	99.8	107.2	102.3	97.9	114.7	120.2	118.9	123.3
17461196	Gm9871	207157	NR_027989	1.98E-03	1.90E+01	8.16E+00	4.61E-01	5.65E-02	1.51E-01	1.36E+01	8.82E+00	8.48E-01	9.61E-02	8.4	7.9	7.4	7.6	7.9	7.8	8	8.2	8.9	8.3	8.9	8.6	8.5	7.3	8.1	8.3	8.8	8.3	10.3	10.1	9.9	8.2	9.1	9
17330918	Alcam	11658	NM_009655	1.98E-03	7.77E+00	3.01E+02	5.77E+01	1.91E-01	5.78E-04	6.37E+00	3.12E+02	5.34E+01	1.71E-01	302	265	331.9	336.8	408.3	379.7	304.5	269.6	250.2	249.5	265.2	254.1	320.6	308.2	357.8	392.3	341.3	352.5	324.6	326.2	249.7	266.8	264.5	236.8
17316564	Zfp706	68036	NM_026521	1.98E-03	2.10E+01	5.68E+02	2.84E+01	5.00E-02	1.00E+00	1.35E+01	5.94E+02	3.41E+00	5.73E-03	572	588.1	562.2	575	527.6	554.7	531.8	557.3	569.3	566.9	577.8	633.1	618.4	549.6	631	546.7	575.4	562.3	549.9	727.7	567.4	569.5	580.1	650.8
17362207	Dnajc4	57431	NM_020566|XM_006527237|XM_006527239	1.99E-03	5.59E+00	9.80E+01	1.78E+01	1.82E-01	3.69E-01	9.78E+00	9.89E+01	1.31E+01	1.33E-01	106.5	94.6	109.8	120.8	111	111.9	85	91.7	88.9	69.6	94.1	91.6	98.3	96.2	122.9	80.7	99.8	113	101.8	132.6	88.2	91.9	71.4	90.2
17478044	Tmem143	70209	NM_144801|XM_006541188	1.99E-03	7.95E+00	2.60E+01	4.60E+00	1.77E-01	1.00E+00	6.30E+00	2.45E+01	2.85E+00	1.16E-01	25.3	26.7	27.8	27.7	32.2	34.7	28.2	25.3	20.9	19.2	20.5	23.7	22.7	25.7	20.4	31.1	23.5	30.7	22.7	27.1	21.7	17.9	25.5	24.9
17461725	Creld1	171508	NM_133930|XR_377428	1.99E-03	2.00E+01	1.30E+02	2.01E+01	1.54E-01	7.41E-01	1.90E+00	1.31E+02	2.82E+01	2.16E-01	121.6	132.5	117.7	114.8	109.3	106.4	105.4	134.4	140.1	146.3	167.2	162.4	126.6	130.7	86.7	135.4	120.1	149.7	101.8	103.3	140.7	126.9	162.1	184.4
17415219	Acer2	230379	NM_001290541|NM_001290543|NM_139306	2.00E-03	1.36E+01	7.63E+01	1.72E+01	2.25E-01	5.59E-01	1.31E+01	7.99E+01	1.18E+01	1.48E-01	67.6	64.5	68.6	68.3	78.1	76.1	97.9	84.8	86.3	88.4	60.6	74.3	76.1	63.2	101.9	71.6	71.7	70.6	96.5	104.7	77.5	82.7	66.3	76.4
17240357	Gtf3c6	67371	NM_026113|XM_006512829	2.00E-03	3.68E-05	1.86E+02	3.51E+01	1.88E-01	1.00E+00	1.14E+01	1.77E+02	1.04E+00	5.87E-03	234.8	196.3	204.5	189.4	177.4	146.7	161.5	141.8	186.1	176.4	216	201.2	162.8	185.8	177	160.6	187.3	200.1	155.8	156.8	177.2	201.6	167.7	187.8
17410376	Ostc	66357	NM_025509	2.01E-03	2.05E+01	4.61E+02	8.18E+01	1.77E-01	8.17E-02	1.90E+01	4.60E+02	5.28E+01	1.15E-01	453.8	476.7	489.7	432.6	328.8	369.4	410.7	410.2	532.5	499.6	543.5	586.1	452.8	460.4	369.8	352.3	471	409.9	530	352.7	503.2	539.3	498.7	579
17375275	Pdia3	14827	NM_007952	2.02E-03	5.50E+00	2.24E+03	2.53E+02	1.13E-01	4.11E-02	2.55E+00	2.15E+03	4.90E+02	2.27E-01	2428.5	2466.7	2395.1	2070.1	2062.4	1855.6	1750.3	1806.7	2171.1	2226.2	2633.5	3000.1	2332.1	2482.8	1919	1986	2059.6	2111.9	1686.7	1542.1	2107.6	2221.7	2371.6	3038.5
17292157	Dtnbp1	94245	NM_025772|XM_006516984	2.02E-03	7.68E+00	2.04E+02	3.10E+01	1.52E-01	1.52E-01	9.21E+00	2.21E+02	2.84E+01	1.28E-01	202	189.1	240.3	210.2	251.3	243.9	214.9	183.2	189.4	169.1	165.8	182.8	188.6	216.8	251.9	268.2	222.4	249.3	229.6	269.7	179	195.7	191.9	191.8
17511808	Amfr	23802	NM_011787	2.03E-03	1.57E+01	1.42E+03	1.89E+02	1.33E-01	5.62E-03	1.60E+01	1.37E+03	1.08E+02	7.83E-02	1324.2	1350.2	1303.8	1211.2	1349.2	1456.7	1425.6	1567.1	1564	1633.4	1438.9	1379.4	1300.5	1311.6	1164.9	1346.6	1374.4	1332.8	1407.1	1349.3	1555.3	1508.8	1436.6	1403.3
17311343	Eny2	223527	NM_175009|XM_006520758	2.04E-03	1.08E+01	3.73E+02	2.33E+01	6.25E-02	9.74E-03	1.18E+01	3.51E+02	4.26E+01	1.21E-01	357.1	359	385.4	372.3	384	384.9	405.4	405.7	360.8	360.5	353	350.9	312.8	346.1	363.7	313.9	368.9	382.2	382.5	407.9	341.5	371	312.1	311.2
17284201	Akt1	11651	NM_001165894|NM_009652|XM_006515415|XM_006515416|XM_006515417	2.04E-03	1.58E+01	1.95E+02	3.26E+01	1.67E-01	1.49E-02	1.42E+01	1.93E+02	3.57E+01	1.85E-01	171.8	180.4	177.8	159	173.2	200.1	196.7	216.2	240.5	225	190.6	204.5	155.1	175.9	134	171.1	186.7	175.1	191.9	298.2	217	193	187.4	227.4
17493632	Dgat2	67800	NM_026384	2.05E-03	1.20E+01	2.02E+03	3.53E+02	1.75E-01	2.21E-03	1.31E+01	1.94E+03	3.24E+02	1.67E-01	1550.9	1666	1577.3	1860.4	2252.2	2410.3	2302.6	2431.5	2278.6	1972.1	2053.5	1889.9	1433.4	1453.6	1641.7	1759	1956.6	2196.3	2131.7	2500.7	2198.7	2036	2154.9	1855
17298977	Mbl1	17194	NM_010775|XM_006518669|XM_006518670	2.05E-03	1.00E+00	7.46E+02	1.86E+02	2.50E-01	4.48E-02	5.00E-01	7.53E+02	1.37E+02	1.82E-01	1004.2	802	779.3	848.1	732.6	684.2	558.1	609.9	663.5	565	798.1	904.2	893.3	920.3	648	911.2	814.4	650.8	516.6	620	700.8	754.6	762.1	842.7
17528175	Dis3l	213550	NM_001001295|NM_001177784|NM_172519|XM_006510982|XM_006510983	2.06E-03	3.59E+00	9.44E+01	9.98E+00	1.06E-01	1.00E+00	1.04E+01	9.17E+01	2.32E+00	2.53E-02	96	102.2	99.7	109	92.2	97.7	87.8	92.8	82.7	86.1	93.4	92.7	95.2	93.9	82.1	90.8	91.8	92.6	86.1	109.2	91.1	90.8	84.7	91.5
17252065	Gltpd2	216871	NM_146020	2.07E-03	2.05E+01	5.22E+02	8.86E+01	1.70E-01	3.14E-01	2.93E+00	5.00E+02	5.55E+01	1.11E-01	544.4	542.7	523.7	540.4	400.6	452.8	392.5	482.3	568.4	575.7	619.8	623.5	529.4	515.7	347.6	542	496.5	495.8	337.8	526.5	500.9	518.6	590.6	603
17439942	Zfp326	54367	NM_018759|NR_030777|XM_006535128|XM_006535130	2.07E-03	1.70E+01	6.85E+01	9.88E+00	1.44E-01	6.99E-01	1.81E+01	6.07E+01	6.13E+00	1.01E-01	67.6	69.7	60.4	64.5	63.1	64.9	65.3	68.2	84.1	76.4	70	68.3	63.2	58.3	65.6	51.1	52.9	56.4	55.6	62.2	61.9	73.9	59.1	67.8
17259235	Baiap2	108100	NM_001037754|NM_001037755|NM_130862	2.08E-03	1.87E+01	1.37E+02	3.99E+01	2.91E-01	1.03E-02	2.30E+01	1.41E+02	3.63E+01	2.58E-01	144.1	154.3	119.2	93.9	102.6	86.9	135	151	144.4	188.6	165.1	158	163.9	150.7	141.1	143.6	110.6	102.8	103.6	97.4	166.6	159.5	191.3	158.2
17355169	Afg3l2	69597	NM_027130	2.08E-03	1.18E+01	4.03E+02	4.34E+01	1.08E-01	3.11E-03	1.20E+01	4.01E+02	5.94E+01	1.48E-01	395.4	360.2	395.6	389.6	429	430.2	463.6	436.3	418.3	390.2	382.9	349.3	360.4	370.3	360.1	407.4	427.9	413.8	467.1	471.9	412	415.1	347.3	354.8
17535473	Pnma3	245468	NM_153169	2.09E-03	1.82E+01	5.72E+00	4.85E-01	8.47E-02	4.88E-01	1.27E+01	5.72E+00	4.89E-01	8.55E-02	5.9	5.3	5.4	5	5.2	5.6	5.7	5.6	6.5	6.2	6.4	6	5.3	5.7	5.8	5.7	5.7	5.5	6.6	5.8	6.4	5.7	5.4	5
17328625	Sdf2l1	64136	NM_022324	2.09E-03	2.10E+01	2.06E+02	1.19E+02	5.80E-01	8.17E-03	2.30E+01	2.25E+02	1.26E+02	5.62E-01	244	219.6	213.1	141.2	89.5	99.9	101.5	86.3	205.1	338	316.2	415.4	232.2	308.3	144	138.4	155.9	131.2	94.6	125.8	289.6	244.9	328.1	502.1
17265365	Inca1	103844	NM_001252482|NM_001252483|NM_001252484|NM_001252485|NM_213729|XM_006531925|XM_006531929	2.10E-03	5.19E+00	1.17E+02	3.62E+01	3.10E-01	1.41E-02	7.52E+00	1.09E+02	1.57E+01	1.44E-01	131.1	120.3	160.7	165.9	167.1	105.1	107.5	94.2	76	92.3	87.9	92.8	111.3	125	130.6	122.3	144.7	131.3	80.7	119.5	76.1	92.5	83.9	92.3
17229639	Pcp4l1	66425	NM_025557|XM_006496957	2.10E-03	1.71E+01	1.63E+02	4.44E+01	2.72E-01	2.91E-01	1.74E+01	2.06E+02	1.57E+00	7.60E-03	138.6	129.3	125.8	97.3	130.8	125	191.8	196.5	236	191.5	195.5	198.1	120.3	155.7	213.4	191.7	172.1	153.4	248.4	229.4	253.2	240.7	248.9	247.1
17469894	Raf1	110157	NM_029780	2.11E-03	3.70E+00	2.83E+02	4.95E+01	1.75E-01	1.24E-01	5.61E+00	2.84E+02	4.35E+00	1.53E-02	310.7	291.4	320.9	320.1	285.9	288.7	228.5	261.1	270.3	233.1	299.4	280.8	319.5	334.5	234	336.5	299.8	300.4	257.7	252	246.8	257.3	298	274.3
17334474	Spsb3	79043	NM_001163750|NM_001163751|NM_027141|XM_006525170	2.12E-03	5.50E+00	4.33E+01	4.83E+00	1.11E-01	1.00E+00	9.39E+00	4.33E+01	2.81E+00	6.49E-02	50.8	46.6	42.7	42	42	39.1	33.1	37.7	43.2	43.7	52.7	46.4	45.9	43.7	43.2	40.5	40.7	49.9	37	44.2	30.5	39.4	52.6	51.7
17241637	Nrbf2	641340	NM_001036293|XM_006513935|XM_006513936|XM_006513937|XM_006513938	2.13E-03	1.73E+01	2.15E+02	3.32E+01	1.54E-01	1.00E+00	1.55E+01	2.24E+02	1.96E+00	8.74E-03	211.2	214.5	210.2	194.6	183.9	175.9	220.7	217.4	250.9	241.9	218.2	245	204.3	209.8	252.6	223.8	213.6	179.6	225.2	247.9	251.9	216.8	200.9	262.2
17443231	Baz1b	22385	NM_011714	2.13E-03	1.58E+01	1.99E+02	3.77E+01	1.89E-01	6.17E-04	1.52E+01	2.04E+02	4.49E+01	2.20E-01	181.7	190.6	184.3	154.5	186.6	216.1	217.9	193.6	238.3	244.8	190.9	193	164.6	167.4	158.4	183.4	188	177.1	244.6	243	251.7	240.7	197.8	232.7
17467742	Vamp5	53620	NM_001080742|NM_016872	2.14E-03	2.00E+01	7.61E+01	4.07E+00	5.34E-02	1.00E+00	4.50E+00	7.68E+01	2.29E+00	2.99E-02	77.1	76.5	71.5	71.8	71.7	73.5	72.5	75	77.9	84	83.1	78.3	86.4	78	90.2	65.5	87.9	68.6	73.4	71.3	77.7	66	78.3	77.7
17471987	NaN	NaN	NaN	2.14E-03	2.05E+01	1.16E+01	1.82E+00	1.57E-01	7.85E-01	1.73E+01	1.22E+01	9.86E-01	8.10E-02	13.6	11.7	11.2	10.8	9.2	9.1	10.7	11.4	13.2	11.8	14	12.2	13.3	11.8	13.9	10.2	10.6	9.7	13.2	12.2	12	11.2	12.5	15.5
17479548	Vps33b	233405	NM_178070|XM_006540846|XM_006540854	2.15E-03	1.35E+00	2.24E+02	4.94E+01	2.20E-01	1.00E+00	6.36E+00	1.87E+02	2.47E+00	1.32E-02	238	286.6	266.3	285.6	188.7	213.5	160.7	206.5	202.7	177.6	231.5	230.5	209.5	230.6	146.8	205.8	233.9	216.1	129.3	172.1	167.6	196.1	151.7	187.7
17281963	Wdr89	72338	NM_028203	2.15E-03	2.20E+01	3.85E+01	7.96E+00	2.07E-01	1.44E-01	3.81E+00	3.72E+01	3.40E-01	9.14E-03	46.4	46.8	38.8	37.1	32.1	31.9	31	35.9	35.7	33.9	52	41	41.2	47.3	28.7	35.9	41.1	33.1	26.5	30.2	36.7	41.4	42.9	41.2
17269769	Fam134c	67998	NM_026501|NM_028933|XM_006534032|XM_006534033	2.15E-03	6.92E+00	2.75E+02	2.54E+01	9.24E-02	6.35E-01	6.67E+00	2.62E+02	1.42E+01	5.42E-02	281.2	258	296.7	298.1	299.5	291.2	280.7	287.1	275	234.7	249.8	246.3	276.3	280.2	231.3	318.2	296.7	288.6	257.6	242	269.5	245.3	251.8	191.4
17273604	Asxl2	75302	NM_001270988|NM_172421	2.15E-03	7.47E+00	2.17E+02	3.15E+01	1.45E-01	1.00E+00	1.25E+01	2.24E+02	1.60E+01	7.13E-02	207	201	231.7	258.5	249.6	272.7	202.8	206.7	201.5	188.5	191.2	198.6	224.1	210.2	209.2	226.6	216.6	228.4	210.5	290.5	229.5	213.8	210.1	218.8
17330769	LOC102643284	102643284	XM_006543335	2.15E-03	1.67E+01	4.36E+03	8.73E+02	2.00E-01	1.39E-03	1.79E+01	4.22E+03	4.07E+02	9.64E-02	4347.1	4330.7	3543.8	3799.3	3814.4	3781.1	5023	4507.8	5292.8	4600.2	4809.6	4429.1	3862.9	4167.7	3704.3	4065.3	3646.2	3774.8	4338.3	4384.8	4700.5	4650.9	4731.5	4583.8
17259613	Fn3krp	238024	NM_181420|XM_006533275	2.16E-03	4.16E+00	6.69E+01	1.01E+01	1.50E-01	1.00E+00	6.53E+00	6.09E+01	3.23E+00	5.30E-02	66.3	68.9	69.8	83.3	65.5	73.4	63.1	65	62.6	55.1	66.2	64.2	67.2	65.3	39.5	62.3	71.7	84	43.5	66.5	60.8	55.9	66.1	48.2
17263673	Shmt1	20425	NM_009171|XM_006532644	2.16E-03	2.05E+01	9.37E+02	1.58E+02	1.68E-01	1.31E-01	2.54E+00	8.36E+02	7.97E+01	9.53E-02	965.6	1059.7	811.2	894.8	805.8	744.6	853.5	895	858.9	1041.3	1211	1098.6	951.5	975.7	562.1	672	850.1	777.9	665.3	655.1	881.5	977.9	1090.3	976.2
17335616	Zfand3	21769	NM_148926|XM_006524028	2.17E-03	6.57E+00	6.37E+02	5.74E+01	9.00E-02	5.58E-02	8.75E+00	6.95E+02	5.98E+01	8.60E-02	687.1	645.6	700.3	668.5	773.2	677.8	620.4	588.9	552.6	547.2	602.6	582.6	663	668.8	815.6	749.1	748.8	689.6	749.6	770.5	584.5	635.4	609.4	656.9
17255118	Mbtd1	103537	NM_134012|XM_006531889|XM_006531893|XM_006531898	2.17E-03	8.03E+00	7.25E+01	1.28E+01	1.76E-01	9.41E-01	1.09E+01	7.29E+01	8.35E+00	1.14E-01	84.7	64.7	75.9	82.5	88.8	86.2	81.9	77.8	60.6	61.1	57	48.1	76.4	75.4	65.1	76.3	72.7	75.4	80.8	96.5	67	68.4	61.7	59.6
17320690	4930588J15Rik	67740	XR_105692|XR_384347	2.18E-03	1.74E+01	7.16E+00	5.77E-01	8.06E-02	8.37E-01	8.92E+00	7.03E+00	4.47E-02	6.37E-03	7.1	6.8	6.7	6	6.6	7.1	7.6	7	7.8	8	7.9	7.3	7.1	7.2	8.3	6.7	7.6	5.9	7.3	7.1	6.4	6.6	6.9	7.1
17367900	NaN	NaN	NaN	2.18E-03	7.90E+00	2.65E+02	4.40E+01	1.66E-01	1.00E+00	8.58E+00	2.48E+02	3.31E+01	1.34E-01	275	259.2	288.9	288.2	298.9	354.9	294.1	258.5	229.8	212.4	183.9	239.4	210.2	418.8	169.9	266.5	288.3	204.4	195.8	256.1	192.8	236.9	263.2	267.7
17501080	Rwdd4a	192174	NM_203507	2.18E-03	1.57E+01	1.84E+02	3.11E+01	1.69E-01	7.99E-03	1.34E+01	1.83E+02	3.13E+01	1.71E-01	163.4	178.1	169.3	151.8	150.1	183.2	209.4	191.9	222.5	204.2	191.1	191.7	147.8	140.6	175.7	141	174.2	153.3	223.2	240	214.3	200.2	180.6	203
17364208	Ppp1r3c	53412	NM_016854	2.18E-03	3.68E-05	3.88E+02	2.88E+02	7.42E-01	1.49E-02	3.68E-05	3.65E+02	2.99E+02	8.20E-01	749.5	653.5	498.4	264.6	190	145.8	156.3	102.1	215.5	539.9	717.9	425.6	744.8	559.8	185.9	277.1	294.8	224	160.6	114.1	249.6	177.3	721.7	664.7
17202025	NaN	NaN	NaN	2.18E-03	3.68E-05	6.19E+00	1.56E+00	2.52E-01	1.00E+00	8.66E+00	6.07E+00	2.35E-01	3.88E-02	8.2	8.2	6.3	6.8	4.1	6.3	5.3	4.6	4.9	5.7	7.4	6.5	5.9	5.2	7.7	5	7.1	4.4	5.7	4.9	6.5	7.8	5.7	6.8
17335204	Anks1	224650	NM_001286040|NM_001286041|NM_181413|XM_006524091|XM_006536746	2.19E-03	9.04E+00	6.04E+01	9.02E+00	1.49E-01	1.00E+00	1.06E+01	6.17E+01	9.40E-01	1.52E-02	56.4	56.9	61	69.5	75.8	62.3	64.6	66.8	59.1	56.6	49.8	45.4	58.2	61.9	59.5	73.1	64.1	50.6	61.7	71.8	59.2	59.3	56	65.4
17361890	Capn1	12333	NM_001110504|NM_007600	2.19E-03	4.27E+00	8.42E+01	1.89E+01	2.24E-01	3.04E-01	8.01E+00	8.10E+01	5.04E+00	6.22E-02	88.9	99.9	98.5	96.1	93.3	92	73.2	88.9	57.7	59	78.5	84.7	80.9	81.7	78.7	82	89.9	93	73	88.3	75.1	75	79.2	75
17324673	NaN	NaN	NaN	2.19E-03	7.64E+00	1.28E+03	2.24E+02	1.75E-01	2.41E-01	9.03E+00	1.23E+03	1.01E+02	8.23E-02	1181.2	1099.3	1440.6	1415.3	1525.6	1558.7	1222.7	1334.8	1300.5	1099.2	1187.8	1003.5	1246.7	1177.3	1299.4	1546.9	1211.5	1416.4	1352	1323	1041.4	884.7	1006.6	1294.3
17512321	Rrad	56437	NM_019662	2.20E-03	1.00E+00	1.81E+01	1.51E+00	8.35E-02	9.03E-01	1.18E+01	1.74E+01	1.13E+00	6.51E-02	20.7	20.4	20.4	18.2	17.8	16.7	16.8	16.7	17	16.9	18.4	17.4	18.5	13.6	16	18.9	18.7	17.5	17.8	20	17.2	16.4	17.8	16
17288585	Brd9	105246	NM_001024508|XM_006517023|XM_006517028|XM_006517030	2.21E-03	5.03E+00	9.06E+01	1.50E+01	1.66E-01	7.35E-02	7.86E+00	9.09E+01	5.68E+00	6.25E-02	94.9	104.9	99.5	121	105.9	90.9	92.7	88.7	75.6	62.8	79.4	71	99	88.3	89	97.6	101.1	104.4	85.6	92.1	81.5	84.8	90.3	76.7
17538161	Prps1	19139	NM_021463	2.22E-03	1.58E+01	9.11E+01	1.87E+01	2.05E-01	1.00E+00	1.49E+01	8.78E+01	8.33E+00	9.48E-02	78.2	83.1	69.7	68.8	81.9	90.3	118.9	85.8	104.6	112.2	101	99.1	74.2	91.1	108.3	75.9	79.5	55.3	103.1	106.8	86	95.6	74.7	103.2
17343143	Glo1	109801	NM_001113560|NM_025374	2.22E-03	2.19E+00	3.02E+03	2.98E+02	9.88E-02	2.41E-02	5.56E+00	3.01E+03	3.04E+02	1.01E-01	3276.7	3463.9	3563.7	3091.9	3247.3	3006.5	3008.3	2665.1	2623.3	2470.8	2919.6	2923.9	3220.9	3142.9	3408.9	3252.8	3373.3	3396.6	2649.1	2629.5	2657.1	2786.8	2858.2	2767.4
17322289	Calcoco1	67488	NM_026192	2.22E-03	7.63E+00	2.24E+02	5.22E+01	2.34E-01	1.05E-02	7.81E+00	2.07E+02	2.35E+01	1.13E-01	258.2	201.3	231.1	297.6	272.6	270.2	244.9	268.5	195.9	165.9	138	137.8	232.9	223.9	200.6	248.5	249.8	246.8	184.8	232.9	163.5	178	159.1	166.9
17417791	Ebna1bp2	69072	NM_026932	2.23E-03	1.73E+01	9.28E+01	1.43E+01	1.54E-01	1.20E-01	1.58E+01	9.25E+01	9.64E+00	1.04E-01	99.6	90.2	84.5	78.4	79.2	88.7	98.1	89.7	106	102.8	101.4	95.4	93.5	74.3	102.3	72.6	91.7	82.3	98.4	97.5	104.1	106.3	93.2	93.9
17322476	Naa60	74763	NM_001290689|NM_029090|XM_006522680	2.23E-03	1.32E+01	4.63E+02	6.70E+01	1.45E-01	8.82E-02	1.42E+01	4.73E+02	3.41E+01	7.21E-02	419.8	408.9	406.8	432.4	451.4	469.7	522.7	571.8	521.9	463.1	424.1	466	407.7	406.7	361.3	448.6	491.8	455.2	462.5	599.7	469.6	523.7	519.7	532.6
17407934	Ciart	229599	NM_001033302|XM_006501374	2.24E-03	1.04E+01	8.43E+01	7.41E+01	8.80E-01	4.67E-04	1.30E+01	8.30E+01	8.55E+01	1.03E+00	27.1	28.7	33	42.8	160.2	198.2	179.2	113.3	82.2	63.5	44.9	38	30.8	21.5	35	26.6	81.8	125.9	166.7	225	104.1	72.1	50.9	55.2
17292839	Lman2	66890	NM_025828	2.25E-03	2.10E+01	6.11E+02	5.23E+01	8.55E-02	2.01E-01	2.00E+01	6.07E+02	5.02E+01	8.26E-02	615.9	682.9	612.9	588.4	542.9	574.4	591.2	552.2	614.9	651.8	664.2	644	614.8	664.5	421.5	533.8	619.4	570.4	560.9	655.7	617.2	648.7	686.1	689.9
17496698	Zfp688	69234	NM_026999|XM_006508179	2.26E-03	1.00E+00	3.65E+01	4.06E+00	1.11E-01	1.00E+00	1.06E+01	3.88E+01	7.58E-01	1.95E-02	40.9	45.3	39.8	40.4	33.9	37.2	33	29.8	33.3	34.2	32.7	37.4	40.3	44.6	45.2	37	32.7	36.8	31.7	51	33.3	39.3	35	38.2
17306793	Tinf2	28113	NM_145705|XM_006519080	2.28E-03	5.32E+00	3.39E+01	4.43E+00	1.30E-01	4.50E-01	8.82E+00	3.64E+01	3.96E-01	1.09E-02	32.8	36.3	38.7	42.1	37.4	37.2	32.2	35	32.5	31.3	25.9	25.9	36.3	43.5	38.6	36.5	37.3	35.6	40.6	35.4	35.3	33	34.1	31.1
17400773	Fmo5	14263	NM_001161763|NM_001161765|NM_010232	2.29E-03	1.73E+01	2.78E+03	7.62E+02	2.74E-01	6.35E-04	1.90E+01	2.74E+03	4.56E+02	1.67E-01	1852.3	2420.2	2015.2	1999.6	1787.8	2115.6	3296.1	3126.8	3697.6	3971.5	3787.5	3247.6	2283.7	2367.7	2058.6	1860.4	2035.4	2141.1	3209.8	2836.7	3254.7	3310.4	3710.4	3770.3
17420171	Hspg2	15530	NM_008305|XM_006538574	2.30E-03	4.67E+00	8.75E+01	7.56E+00	8.64E-02	6.01E-01	2.50E+00	8.67E+01	1.60E+00	1.85E-02	94.2	94.3	102.7	95.2	96.4	85.5	82.8	87.3	80.7	72.8	84.3	73.9	101.1	88.3	85	95.4	91	80.8	83.9	88.1	79.6	82.3	86.6	78.8
17376685	Plcb1	18795	NM_001145830|NM_019677	2.30E-03	1.31E+01	1.27E+02	2.38E+01	1.87E-01	3.47E-01	1.63E+01	1.26E+02	1.36E+01	1.07E-01	110.6	101.1	105	95.8	133.5	123	147.4	176.2	131.8	138.5	130.3	131.1	115.4	133.2	113.9	129.4	120.6	114.1	132.6	124	141.1	141.1	117.6	132.5
17383540	Zdhhc12	66220	NM_001037762|NM_025428	2.32E-03	8.28E+00	1.41E+02	1.36E+01	9.70E-02	9.72E-01	1.17E+01	1.49E+02	1.43E+01	9.55E-02	131.4	132.5	145.3	151.5	149.5	166.9	140.4	142.6	139.3	135.1	122.1	132.3	146.7	137.9	136.1	142.4	151.8	165.7	138.3	200.2	146.9	142	155.7	127.4
17495005	Tmem41b	233724	NM_153525	2.32E-03	2.00E+01	2.30E+02	2.83E+01	1.23E-01	1.57E-02	1.90E+01	2.27E+02	2.64E+01	1.16E-01	225.5	217.6	217.7	197.4	197.2	198.8	197.7	235.7	237.7	263.6	290.2	276.9	217.8	225	154.5	177.6	228	213.2	216.4	227.5	246.7	277.5	257.6	288
17244591	4930430F08Rik	68281	NM_175128|XM_006514028	2.32E-03	1.72E+01	7.95E+01	1.71E+01	2.15E-01	9.77E-01	1.74E+01	7.64E+01	1.17E+01	1.54E-01	76.7	72.3	72.5	67.6	61.6	65.7	80.6	81	111	89.8	92.3	83.4	77.3	83	68.8	79.3	59.1	73.2	83.2	69.1	78	94.1	67.7	84.2
17342219	Ube2i	22196	NM_001177609|NM_001177610|NM_011665|XM_006524048|XM_006524049|XM_006524051	2.33E-03	3.44E+00	1.82E+02	1.14E+01	6.24E-02	1.00E+00	8.54E+00	1.80E+02	2.49E+00	1.38E-02	195.4	194.7	202.2	189.6	185	190.4	178.1	174.4	166	164.4	172.4	173.7	177.1	193.6	183.8	167.6	183.6	195.6	167.7	188.5	166.3	186.3	161.3	186.2
17338684	Mpnd	68047	NM_026530|XM_006524836	2.33E-03	1.54E+01	1.83E+02	2.53E+01	1.38E-01	1.00E+00	1.27E+01	1.96E+02	4.82E+00	2.46E-02	183	182.9	164.2	149.2	171.9	177.7	192.8	204.8	195.9	198	186.2	192.4	184.7	214.6	200.7	187.9	196.6	189.8	200.7	197.2	214.8	187.3	192.5	180.8
17205315	NaN	NaN	NaN	2.33E-03	1.00E+00	7.57E+00	2.40E+00	3.17E-01	6.16E-01	4.09E+00	5.90E+00	1.00E+00	1.70E-01	10.4	9.3	10.8	8.4	5.3	7	4.5	5.1	7.8	6.6	7.5	8.1	4.9	7	7.2	7.1	5.6	6.4	5.8	4.2	5.8	5.4	5	6.3
17243525	Slc41a2	338365	NM_177388	2.34E-03	3.68E-05	7.46E+01	4.02E+01	5.38E-01	1.67E-01	4.80E+00	6.24E+01	1.62E+01	2.60E-01	96	95.6	82.6	69.8	63.8	59	35.4	48	36.9	65	90	153.5	87	151.7	37.4	60.3	68.5	77.9	26.7	27.7	40.1	45.4	56.9	69.3
17489384	Lsr	54135	NM_001164184|NM_001164185|NM_017405	2.34E-03	2.10E+01	3.81E+02	7.46E+01	1.96E-01	1.46E-03	2.30E+01	3.47E+02	9.00E+01	2.60E-01	430.3	406.5	380.7	385.1	293.4	304.3	272.1	365.8	396.8	439.7	412.1	489.4	389.6	444.9	323.5	302.6	307.1	299.4	267.9	244.6	348.5	337.5	448.7	444.3
17238210	Prim1	19075	NM_008921	2.34E-03	3.60E+00	4.84E+01	1.01E+01	2.09E-01	6.16E-01	5.83E+00	4.39E+01	7.76E-01	1.77E-02	63.2	49.7	60.4	50.1	53.8	57.4	40.9	41	38.1	36.6	46.4	43.5	45.3	58.2	45.4	50.6	49.3	52.5	31.7	37.9	42.3	44.5	24.7	43.8
17307215	Zdhhc20	75965	NM_029492|XM_006519662	2.34E-03	7.83E+00	1.23E+02	2.36E+01	1.91E-01	4.12E-02	4.92E+00	1.27E+02	8.70E+00	6.88E-02	136.7	112.4	150.8	124.5	172.2	138.9	128.5	126.4	111.6	95.4	93	88.9	125.5	149.8	149.7	162.4	125.2	135.3	124.6	128.2	113.2	121.2	90.2	93.2
17327255	Cbr1	12408	NM_007620	2.35E-03	1.99E+01	1.49E+02	2.09E+01	1.41E-01	4.14E-03	1.68E+01	1.38E+02	3.87E+01	2.81E-01	144.4	136	122.6	141.3	118.2	120.2	132.4	152.7	170.4	186.9	199	158.5	140	138.9	124.9	111.9	109	100.5	146	160.8	162.6	165.8	145.3	148.7
17223138	Pgap1	241062	NM_001163314	2.35E-03	8.36E+00	2.92E+02	1.15E+02	3.95E-01	9.74E-03	1.17E+01	2.94E+02	8.64E+01	2.94E-01	229.7	190.6	318.1	355.3	452.3	484.9	266.6	292	256.2	259.7	230.5	173.5	215.7	216.4	260.8	398.6	320.9	376.9	335.6	422.4	286	270.2	224.5	204.1
17210617	NaN	NaN	NaN	2.36E-03	9.02E+00	4.39E+00	6.86E-01	1.56E-01	9.88E-01	1.45E+01	5.37E+00	9.03E-01	1.68E-01	4.1	3.7	4.5	4.4	5.6	5	4.5	4.5	4.7	4.1	3.8	3.5	4.6	8.8	4.7	7.6	4.3	4.5	4.7	4.5	5.4	4.3	6.7	4.2
17345499	Klc4	74764	NM_029091|XM_006525042|XM_006525043	2.36E-03	1.40E+01	9.76E+01	2.67E+01	2.74E-01	3.20E-03	1.26E+01	9.48E+01	1.67E+01	1.76E-01	86.8	77.8	88.8	88.9	92.8	101.5	109.8	123.1	120.6	115.5	90.2	74.9	78.9	75.3	85.2	93.6	98.3	107	101	117.3	107	101.5	81	91.9
17237715	Gns	75612	NM_029364	2.37E-03	1.03E+01	9.28E+02	1.02E+02	1.10E-01	2.84E-01	1.38E+01	9.30E+02	3.80E+01	4.08E-02	864.6	830.2	900.2	899.7	976	1103.9	976.9	1011.2	916.7	987	790.4	879.6	849.7	837.2	745.4	959.8	961.8	948.7	971	982.8	980.3	956.9	1019.3	952.7
17317675	St3gal1	20442	NM_009177|XM_006520664	2.38E-03	5.50E+00	4.58E+02	1.37E+02	2.98E-01	3.33E-03	2.20E+01	4.24E+02	1.44E+02	3.41E-01	602.3	562.9	455.1	384.9	341.4	398.2	330.4	317.2	464.3	499.3	539.5	603.8	512.2	613.4	356.2	542.4	313.1	278.3	291.7	306.3	429.6	378.7	492.8	571.8
17287330	Cks2||LOC102641603||LOC102643116	66197||102641603||102643116	NM_025415||XM_006543476||XM_006543884	2.39E-03	2.10E+01	4.43E+01	9.23E+00	2.08E-01	1.49E-01	5.31E+00	4.31E+01	2.13E+00	4.93E-02	54.4	49.1	48.5	39.9	37	27.7	40.3	40.8	44.4	46.1	49.2	54.2	49.6	56.3	44.3	39.4	42.5	48.7	40.7	36.9	38.3	36	42.8	42
17423915	Mob3b	214944	NM_178061|XM_006537753|XM_006537755	2.40E-03	2.10E+00	2.48E+02	3.13E+01	1.26E-01	4.14E-01	1.50E+00	2.39E+02	3.04E+01	1.27E-01	263.6	281.9	280.1	267.5	238.6	265.2	198.8	213.2	241.4	234.3	242.6	246.1	246.6	279.4	238.4	256.9	257.1	245.4	187.6	242	174.6	233.4	267.3	243.5
17516098	Siae	22619	NM_011734|XM_006510154	2.40E-03	9.15E+00	5.70E+02	7.82E+01	1.37E-01	2.46E-01	8.25E+00	5.41E+02	4.93E+01	9.11E-02	546.6	522.6	612.9	587.7	646.6	655.8	634	631.9	503	515.6	527.7	452.3	586.2	540.2	361.6	597.4	596.7	666.8	556.1	596.9	532.2	553.6	480.9	419
17492978	Abhd17c	70178	NM_133722	2.40E-03	3.83E+00	6.70E+02	1.44E+02	2.14E-01	3.10E-04	2.81E+00	7.26E+02	1.45E+02	2.00E-01	790.5	711.5	737.6	810.1	744.8	742.3	563.1	565.8	573.1	511.8	630.2	656.6	822.2	928.5	925.4	948.8	731.4	710.6	569.4	726.2	539	535.2	612.4	661.8
17288812	2210408I21Rik	72371	NM_001081353|NM_001145676|XM_006517397	2.41E-03	9.15E+00	4.08E+01	5.66E+00	1.39E-01	9.94E-01	1.26E+01	4.49E+01	4.15E+00	9.25E-02	39.9	37.5	38.1	42.2	48.7	47.7	46.9	40.6	39.7	40.6	35.2	32.2	46.4	42.9	47.7	41.5	41	44.5	53.3	50	46.1	43.9	41.9	39.2
17393868	Mafb	16658	NM_010658	2.42E-03	1.18E+01	2.15E+02	1.46E+02	6.78E-01	5.91E-04	1.19E+01	2.14E+02	1.46E+02	6.82E-01	72.2	92.7	108.7	335.1	283.2	290	372.1	413.4	196.3	188.6	116.8	114.4	58.2	66.6	230.5	162.2	197.5	303	354.5	498.1	211.4	186.4	138.2	158.4
17348707	Dsg1c	211924	NM_181680	2.43E-03	1.18E+01	1.06E+02	5.74E+01	5.42E-01	2.29E-01	1.21E+01	1.15E+02	4.07E+01	3.53E-01	94.7	62.1	92.9	70.9	147.4	132.6	202.7	143.5	100.1	105.7	70.6	47.9	88.7	99.6	105.8	122.1	79	116.1	189.1	194.2	108.9	112.8	69.9	96.9
17360084	As3mt	57344	NM_020577	2.45E-03	1.80E+01	4.09E+02	7.80E+01	1.91E-01	3.62E-02	2.30E+01	3.37E+02	3.89E+01	1.15E-01	361.3	383.1	324.1	380.9	315.5	306.1	435.8	409.8	441.4	560.6	543.1	441.2	335.6	383.1	342.7	298.5	309.6	334	296	274.5	357	356.9	388.2	372.5
17222411	Lyg2	332427	NM_001033427|XM_006496095	2.45E-03	2.10E+01	7.77E+00	6.09E-01	7.84E-02	1.00E+00	9.60E+00	7.87E+00	9.67E-03	1.23E-03	8.5	8	7.7	7.5	6.9	7.1	7.2	7.9	8.1	7.6	8.6	8.1	7.6	8.2	7.8	8.4	7.7	7.4	8.6	7.8	8.1	7.3	7.6	8
17228106	Smg7	226517	NM_001005507|NM_001160256|NM_001160257	2.46E-03	9.01E+00	2.35E+02	2.35E+01	1.00E-01	4.73E-01	1.21E+01	2.28E+02	1.73E+01	7.59E-02	223.8	211.5	234.1	245.6	250.9	274.8	243	238.6	242.1	241.6	208.6	203.7	180.9	207.9	219.3	250.1	247.8	204.9	238.6	269.9	227.7	235.4	216.7	236.2
17315272	Tenc1	209039	NM_153533|XM_006520691	2.47E-03	7.69E+00	1.79E+02	6.77E+01	3.79E-01	5.64E-02	8.17E+00	1.72E+02	4.54E+01	2.64E-01	125.1	138.1	195.7	242.1	268.7	263.2	152.9	184.7	175.9	136.4	127.4	133.8	141.1	130.2	183.1	221.7	247.6	244	141.5	160.1	145.4	158.7	134.7	155
17422988	NaN	NaN	NaN	2.48E-03	1.47E+01	8.44E+00	1.95E+00	2.32E-01	1.97E-01	1.30E+01	8.54E+00	1.20E+00	1.41E-01	7.4	7.3	7.7	7.5	7.7	8.2	8.7	9.6	9.4	12.2	7.5	8	7.5	6	8.4	7.2	8.7	8.5	11.5	10.3	6.4	10	10.2	7.8
17520043	Cyb5r4	266690	NM_024195	2.49E-03	1.00E+00	5.81E+01	7.44E+00	1.28E-01	1.00E+00	8.40E+00	6.02E+01	2.01E+00	3.34E-02	62.9	70.4	61.9	63.4	60.3	50	48.9	51.6	51.9	57.3	57.1	61.5	58.5	62.6	67	51.9	64.4	68.1	59.8	54.6	63.8	58.9	52.3	60.4
17278854	Mir134	387152	NR_029548	2.49E-03	2.00E+01	4.42E+01	7.10E+00	1.61E-01	1.00E+00	1.04E+01	4.09E+01	1.54E+00	3.77E-02	40.4	45.9	35.2	38.3	39.8	35.7	45.4	36.5	46.9	49	60.4	56.2	43.1	42	40.3	36.9	37.4	48.9	38.2	35	38.8	45.4	40.5	44.3
17355366	Smad4	17128	NM_008540	2.49E-03	8.18E+00	2.81E+02	2.38E+01	8.45E-02	1.00E+00	1.05E+01	2.83E+02	1.12E+01	3.97E-02	279.1	266.9	295.4	298.3	307.3	314.6	280.1	281	284.9	279.7	253.1	233	276.7	287	284	315.1	282.2	253.8	299.7	330.6	271.9	265	283.5	243.7
17289085	Dhfr	13361	NM_010049	2.50E-03	9.08E+00	1.97E+02	4.10E+01	2.08E-01	1.49E-03	1.06E+01	1.90E+02	5.40E+01	2.84E-01	204.2	171.9	214.1	221.1	252.3	227.7	261.6	209.7	161.3	139.5	171.2	135	160.2	177.9	183.2	203.8	189.1	270.6	223.6	277	163.5	178.7	136.2	118.2
17446100	Fam126a	84652	NM_053090|XM_006535820|XM_006535822|XM_006535823|XM_006535824	2.50E-03	1.65E+01	3.11E+01	4.09E+00	1.31E-01	1.00E+00	1.43E+01	3.10E+01	3.73E-01	1.20E-02	27.2	27.7	26.8	26.9	30.3	30.8	31.1	30.2	38.7	39.3	33.5	31.3	28.5	32.8	30.9	29.2	32.1	30.3	32.2	31.1	30.6	31.2	31.3	31.7
17221676	Gm4956	241041	NR_002858	2.50E-03	2.00E+01	2.29E+02	8.62E+01	3.77E-01	9.92E-01	1.05E+01	2.44E+02	2.95E+01	1.21E-01	212.4	283.2	198.6	209	82.5	164.7	163.4	217.4	218	321.7	364.6	309.3	258.2	238.6	228.5	170.5	277	241	197.8	192.8	220.5	294.3	348.1	263.6
17439090	NaN	NaN	NaN	2.50E-03	3.68E-05	1.06E+02	1.28E+01	1.21E-01	1.00E+00	8.48E+00	1.04E+02	3.48E+00	3.34E-02	115.9	109.5	109.1	100.6	100.8	97.1	90.9	96.3	105.9	107.7	112.1	128	113.4	106.3	93.6	102.4	111.6	106.3	93	101.9	96.3	106.3	121.7	96.6
17449673	Naaa	67111	NM_001163687|NM_025972	2.51E-03	2.00E+01	6.32E+01	6.94E+00	1.10E-01	1.00E+00	6.28E+00	5.72E+01	1.19E+00	2.08E-02	66.7	62.1	59.8	54.5	61.3	53.9	60.5	57.9	62.5	70	73.4	75.7	62.1	55.4	48	62.5	61.2	64.3	46.3	52	70.7	60.8	49	54.7
17516699	Mpzl2	14012	NM_007962|XM_006510000	2.51E-03	1.03E+01	3.69E+02	8.91E+01	2.42E-01	2.64E-04	9.65E+00	3.65E+02	9.55E+01	2.62E-01	238.5	285.9	337.6	384.2	449.1	451.1	445.4	445.4	382.5	356.4	348.3	298.2	267	286	392.2	395.4	473.8	434.8	462.8	415	366.8	302.2	315.6	265.6
17224702	Farsb	23874	NM_001278075|NM_011811|NR_102757|NR_102758|XM_006497302	2.51E-03	3.68E-05	1.72E+02	3.57E+01	2.07E-01	3.85E-02	3.68E-05	1.72E+02	2.05E+01	1.19E-01	197.7	198.3	195.4	184.4	151.1	148.6	149.2	134.9	165.9	144.1	208.8	189	192	201.9	153.7	166.9	164	165.5	155.1	152.8	147.9	181.2	185.4	195.3
17368981	Gle1	74412	NM_028923	2.53E-03	7.96E+00	2.53E+02	2.63E+01	1.04E-01	4.76E-01	9.38E+00	2.68E+02	2.84E+01	1.06E-01	242.3	258.2	257.5	272.2	285.3	283.7	276.3	249	244.4	231.3	235.3	194.8	257	271.8	295.2	244.8	311.3	276.5	240.1	336.1	259.6	294.5	209	223.5
17340784	D17Ertd648e	52027	NR_045808	2.54E-03	7.98E+00	8.93E+00	1.36E+00	1.52E-01	1.00E+00	1.44E+01	9.06E+00	2.44E-01	2.70E-02	8.4	9	9.4	8.8	11.2	11.3	9.3	8.6	7.4	8.6	7.5	7.6	8.2	11.4	8.9	8.9	9.2	7.8	9.8	7.5	10.8	8.7	9	8.6
17373696	Slc1a2	20511	NM_001077514|NM_001077515|NM_011393|XM_006499047	2.55E-03	1.34E+01	1.00E+02	3.10E+01	3.10E-01	1.13E-02	1.35E+01	9.94E+01	1.27E+01	1.28E-01	73.4	74.1	81.6	84.3	92.3	111.4	141.6	120.1	140.6	99.6	103	77.7	76.6	71.8	85.6	94.9	78	92.5	127.4	120	119.3	106.6	116.9	103.1
17334356	Nthl1	18207	NM_008743	2.55E-03	1.95E+01	4.05E+01	3.80E+00	9.39E-02	7.05E-01	1.21E+01	4.28E+01	1.38E+00	3.22E-02	42.5	41.4	36.5	35.3	38.9	37	39.5	38.3	44.2	44.4	44.6	43.7	42.1	39.9	43.3	38.6	43.1	42.4	43	41.4	50.7	45.5	40.8	42.5
17267775	Utp18	217109	NM_001013375	2.56E-03	1.58E+01	1.47E+02	3.27E+01	2.22E-01	1.62E-01	1.33E+01	1.44E+02	2.17E+01	1.51E-01	141.6	134.4	127.3	110	144.2	142.3	171.5	141.6	172.5	185.5	141.8	152.7	117.6	110.2	146.5	127.8	150	126.2	185.4	163.4	162.7	149.7	107.1	178.8
17394036	Fitm2	228859	NM_173397	2.58E-03	1.53E+01	2.37E+02	8.44E+01	3.57E-01	3.26E-02	1.41E+01	2.48E+02	4.72E+01	1.90E-01	208.5	202.8	173.7	198.5	191.2	251.9	307.5	268.2	331.4	270.6	210.6	225.8	174.9	187.6	184.2	256.3	207.1	203.3	293.1	345	305.5	281.1	246.9	292.2
17444855	Pan3	72587	NM_028291	2.59E-03	9.22E+00	2.28E+02	2.61E+01	1.14E-01	1.00E+00	9.46E+00	2.33E+02	6.06E+00	2.60E-02	220.5	210.3	224.9	234	260.9	250.4	243.5	245.5	211	253.2	192.3	195.4	237.1	229.6	234	251.9	212.4	226.2	249.1	280.3	209.6	208	212.7	246.9
17475956	Hnrnpl	15388	NM_177301|XR_391045	2.60E-03	6.56E+00	2.98E+02	3.86E+01	1.29E-01	3.65E-03	6.09E+00	2.95E+02	2.83E+01	9.59E-02	323.4	331.4	346.7	319.1	365.2	343.5	290.6	288	251.1	237.6	251.2	229.1	319.6	323.2	346.5	305.6	329.6	329.4	310.5	267.8	253.1	245.2	265.2	239.9
17487964	NaN	NaN	NaN	2.60E-03	3.68E+00	8.97E+01	2.17E+01	2.42E-01	2.76E-01	6.93E+00	7.76E+01	4.36E+00	5.62E-02	103.5	112.5	102.1	122.8	108.8	97.3	67.3	76.3	62.2	73.2	70.7	79.8	115.9	78.3	89.7	63.5	112.5	82.6	74.3	68	47.7	61.8	66.9	70.1
17358797	Fas	14102	NM_001146708|NM_007987	2.61E-03	2.05E+01	2.37E+02	5.01E+01	2.11E-01	4.58E-02	2.02E+01	2.38E+02	4.88E+01	2.05E-01	249.7	260.2	226.2	243.1	193.1	183.6	192	183	264.6	271.8	278.5	297	257.2	283.9	247.6	212	170.2	200.9	191.1	210.1	298.4	269.8	253.8	260.2
17419222	Snrnp40	66585	NM_025645	2.61E-03	2.10E+01	7.00E+01	8.11E+00	1.16E-01	9.99E-01	1.18E+01	6.76E+01	4.78E+00	7.07E-02	79	74	64.5	70.8	59.5	63.2	61.4	71.6	68.1	71.7	75	81.8	64.7	67.4	68.5	73.1	65.7	62.9	66.8	82.5	68.9	70.8	58.2	61.8
17425533	Epb4.1l4b	54357	NM_019427|XM_006538087|XM_006538089	2.64E-03	7.91E+00	3.14E+02	3.18E+01	1.01E-01	2.41E-02	1.01E+01	3.23E+02	3.59E+01	1.11E-01	297.4	307.8	331.6	321.9	353.6	374	322.9	309.7	288	268.6	292.3	305.7	285.2	267.3	351	312.7	385	340	314.4	363.4	333	328.4	292.6	308.1
17380549	Gm14420	628308	NM_001177568	2.67E-03	1.32E+01	3.65E+02	1.46E+02	4.01E-01	3.45E-02	1.58E+01	3.58E+02	1.64E+02	4.58E-01	222.1	142.8	191.6	311.4	311.5	372.4	476.9	679.1	504.7	385.1	354.1	429.2	203.9	265.7	254.6	253.1	159.7	335.1	538.8	360	471.5	640.5	294.9	512.7
17220861	Slc30a1	22782	NM_009579|XM_006497158	2.68E-03	1.70E+01	2.23E+02	3.82E+01	1.71E-01	1.00E+00	1.74E+01	2.25E+02	3.24E+00	1.44E-02	223.6	193.5	205.7	152.4	218.5	201.3	220.7	239.7	258.6	284.1	248.7	226.7	182.6	205.6	256.9	234.4	224.6	188.9	189.9	234.3	274.1	238.2	258.3	217.9
17358929	Tnks2	74493	NM_001163635	2.69E-03	7.69E+00	3.52E+02	3.68E+01	1.04E-01	2.91E-01	8.42E+00	3.70E+02	1.20E+00	3.26E-03	345.3	333.7	383.2	369.8	411.6	397.1	321.1	367.7	324.6	354.9	318.3	302.4	366.6	395.6	394.6	416.9	352.5	366.6	384.9	356.6	342.7	357.3	337.9	365.5
17355984	Chka	12660	NM_001271496|NM_013490|NR_073190|XM_006531647|XM_006531648	2.69E-03	2.10E+01	2.04E+02	1.54E+02	7.54E-01	1.08E-06	3.68E-05	2.08E+02	1.81E+02	8.68E-01	316	347.7	232.9	129.8	81.3	65.1	73.9	69	156.8	317.7	358.7	304.9	396.2	417.9	225	219.3	83.9	80.4	55.1	65.6	147.8	155.9	347.1	306.1
17537537	Diap2	54004	NM_172493	2.69E-03	7.92E+00	1.65E+02	2.56E+01	1.55E-01	4.84E-01	9.82E+00	1.63E+02	1.58E+01	9.66E-02	164.3	147.4	168.9	172.5	209	200.8	160.4	164.6	168.5	155.9	137.8	130.2	151	166.8	142.9	208.6	170.5	166.9	188.4	188.1	129.5	157.1	148.2	139.3
17250533	Map2k3	26397	NM_008928|XM_006533368	2.70E-03	1.43E+01	4.44E+02	8.35E+01	1.88E-01	2.01E-02	1.41E+01	4.30E+02	6.53E+01	1.52E-01	360.5	417.7	373	376.8	414.5	473.9	488.4	535.3	516.7	495.3	433.1	443	366	372.8	339.1	350.1	408.2	468.9	457.8	563.6	421.4	497	442.7	474.2
17382423	Tubb4b	227613	NM_146116	2.70E-03	2.20E+01	1.17E+01	1.55E+00	1.33E-01	1.00E+00	9.72E+00	1.31E+01	1.09E+00	8.29E-02	13.1	14.3	10.7	12	10.1	10.5	11.4	9.5	12.1	11.8	12.3	12.7	13.1	13.3	11.8	12	13.6	12.9	11.1	14	11.2	11	14.9	18.2
17526038	Arhgef12	69632	NM_027144	2.70E-03	9.03E+00	7.93E+02	1.04E+02	1.31E-01	9.90E-01	1.19E+01	8.06E+02	2.36E+01	2.93E-02	762.5	679.6	794.2	778.5	943	966.7	791.8	823.2	769	822.3	700.2	689.6	754.6	777	754.6	1006.5	809.1	794.4	800.3	891.8	804.4	729.2	769.9	781.6
17506398	9330133O14Rik	100689703	NR_045696	2.70E-03	1.86E+01	4.15E+01	1.32E+01	3.19E-01	1.75E-01	1.78E+01	3.85E+01	7.20E+00	1.87E-01	33.9	39.5	25.7	24.9	30.6	35.2	32.4	36	51.4	75.4	49.7	63.4	34.6	40	37.3	37.6	35.9	24.6	38.1	34.9	47.6	48.8	38.5	44
17461798	Vhl	22346	NM_009507	2.71E-03	1.59E+01	5.35E+01	4.83E+00	9.04E-02	7.40E-01	1.82E+01	5.47E+01	3.29E+00	6.02E-02	48.8	42.6	51.4	48.5	49.4	52	56.8	55.8	65.3	59.7	53.4	57.7	45.8	54.8	56.3	52.1	43.9	50	54.5	60.5	69.9	51.3	60.3	57.1
17482884	Lcmt1	30949	NM_025304|XM_006507917	2.71E-03	3.68E-05	9.67E+01	1.28E+01	1.32E-01	9.86E-01	6.40E+00	9.64E+01	1.17E+00	1.21E-02	110.9	105	97.1	99.5	91	94.1	85.6	86.7	96.6	78.1	107	108.9	101.4	111.2	100.9	91.1	101.6	107.8	87.7	97.9	76.3	101.5	87.3	91.7
17369196	Fam73b	108958	NM_001242407|NM_175392	2.71E-03	2.00E+01	1.54E+02	2.19E+01	1.42E-01	1.06E-01	1.42E+01	1.34E+02	1.23E+00	9.20E-03	134.4	172.8	132.6	131.7	114.8	116.8	173.6	160.8	175.9	157.8	193.2	181.9	133.5	128	89	101.1	126.1	139.5	122.1	125.8	138.6	171.8	183.1	145
17482021	Pde3b	18576	NM_011055	2.72E-03	1.49E+01	6.70E+02	8.50E+01	1.27E-01	4.61E-04	1.76E+01	6.44E+02	9.72E+01	1.51E-01	590.8	594.7	596.5	523.7	609.4	677.6	738.4	768.7	745.8	744.5	757	697.2	623.4	631.6	457.6	597.9	587.7	589.8	653.8	668.7	690.9	806.8	718.7	700.7
17548612	NaN	NaN	NaN	2.72E-03	2.00E+01	2.07E+01	3.41E+00	1.65E-01	8.37E-01	9.54E+00	2.12E+01	8.04E-01	3.79E-02	21.2	22.8	16.8	20	16	16.1	20	21.6	25.1	20	22.6	26.1	24.8	19.4	21.1	20.2	21.6	23.2	22.8	21.3	22.6	18.7	18.6	20.3
17429008	St3gal3	20441	NM_001161774|NM_001285520|NM_001285521|NM_009176|XM_006502891|XM_006502894|XM_006502895|XM_006502901	2.72E-03	6.79E+00	4.30E+02	3.61E+01	8.40E-02	9.85E-01	7.82E+00	4.16E+02	3.12E+01	7.51E-02	431.9	445.2	452	445.6	488.6	481.6	439.1	404.2	360.6	391.6	402.7	421.8	418.8	403.3	309.3	428.1	468.7	483.5	398.2	488.6	394.7	393.3	397.6	406.5
17309161	Fbxl3	50789	NM_015822|XM_006519239|XM_006519240	2.72E-03	4.74E+00	1.25E+02	1.29E+01	1.03E-01	1.68E-02	2.00E+00	1.31E+02	7.85E+00	5.99E-02	132	133.8	140.6	132.3	141.9	127	114.4	120.9	108.9	110.2	117.9	117.1	146.1	154.6	131.9	154.5	132.2	143.2	122.7	120.3	120.4	108.7	126.1	112
17303916	Camk2g	12325	NM_001039138|NM_001039139|NM_178597	2.72E-03	4.22E+00	7.30E+01	1.96E+01	2.69E-01	3.51E-03	3.40E+00	7.57E+01	1.64E+01	2.17E-01	82	79	87.3	87.9	86.4	80.3	55.3	54.7	60.7	59.5	71.5	70.9	83.8	85.8	85.4	99	79	73	57.3	74.1	64	59.5	74.2	73.2
17447868	Tapt1	231225	NM_173764|XM_006503940|XM_006503942	2.73E-03	7.86E+00	6.24E+02	9.65E+01	1.55E-01	7.89E-01	9.58E+00	5.75E+02	5.74E+01	9.99E-02	684.8	571.7	627.5	742.8	788.1	692.2	605.6	717.5	584.5	499.8	481.5	494	557.6	680.5	445.9	592.8	700.3	602.7	621.9	649	515.6	611.9	449.3	470.7
17431394	Clic4	29876	NM_013885	2.74E-03	2.10E+01	5.47E+02	8.21E+01	1.50E-01	5.20E-04	2.10E+01	5.61E+02	6.46E+01	1.15E-01	637.5	573.1	565.9	546.1	384	468.7	516.2	507.6	560.6	605.4	595.8	605.1	560.7	570.9	558.7	566.8	503.7	438.8	507.1	537.8	626	569.2	633.9	660.9
17422066	Plekhg5	269608	NM_001285999|NR_104381|XM_006538928|XR_390756	2.74E-03	7.86E+00	3.47E+01	6.18E+00	1.78E-01	4.54E-01	7.92E+00	3.50E+01	5.65E+00	1.61E-01	29.5	33.7	37.1	37.4	43	45.3	35.1	33.1	32.1	27.7	33	29.4	27.8	37.8	28.7	45	38.3	48.3	33	37.4	27.6	37	30.4	29.1
17256113	Psmd3	22123	NM_009439	2.74E-03	3.68E-05	2.30E+02	2.56E+01	1.12E-01	1.42E-01	1.00E+00	2.30E+02	2.13E+01	9.23E-02	260.2	256.8	243.1	227.6	216	223.1	222.1	194.6	227.3	192.1	251.7	241.2	236.6	268.1	270	240.8	223.3	207	183.1	245.1	206.3	221.1	229.3	231.8
17297010	Flnb	286940	NM_001081427|NM_134080	2.75E-03	1.15E+01	2.31E+02	2.95E+01	1.28E-01	1.65E-02	1.39E+01	2.37E+02	4.20E+01	1.77E-01	187.1	178.9	191	220.4	233.2	278.8	265	238.9	262.5	255.3	231.5	226.8	197.1	178.2	168.9	245.3	228.4	211.5	291.8	297.9	261.2	269.2	235.7	257.8
17374406	BC052040	399568	NM_001145898|NM_207264|XM_006499849	2.75E-03	2.23E+00	4.40E+01	1.17E+01	2.65E-01	2.30E-01	5.10E+00	4.27E+01	6.96E+00	1.63E-01	45.2	53.5	50.6	57.6	41.2	42.8	41	30.2	38.4	34.6	50.3	43.1	46.2	49.1	43.9	46.5	41.7	61.4	32.3	34.8	31.4	37.8	46.5	40.7
17305748	Gch1	14528	NM_008102	2.75E-03	1.04E+01	3.92E+02	1.05E+02	2.67E-01	5.03E-02	1.08E+01	3.59E+02	8.01E+01	2.23E-01	437.3	351.3	386.9	440	492.6	473.7	473.5	519.6	385.7	293.8	239.1	215	326.7	379.6	296.8	368.7	386.1	432.7	517.8	393.6	358.2	350.9	244.3	258.5
17549544	NaN	NaN	NaN	2.76E-03	7.45E+00	1.01E+02	2.37E+01	2.36E-01	2.74E-04	5.39E+00	1.12E+02	6.40E+01	5.72E-01	127.6	108.1	131.3	121.7	146.9	126.3	94.1	100.5	74.2	68.1	51.5	57.4	110.5	100.2	196.3	167	148.6	147.8	117.2	81.6	75.3	60.6	67.5	70.7
17549698	NaN	NaN	NaN	2.76E-03	7.45E+00	1.01E+02	2.37E+01	2.36E-01	2.74E-04	5.39E+00	1.12E+02	6.40E+01	5.72E-01	127.6	108.1	131.3	121.7	146.9	126.3	94.1	100.5	74.2	68.1	51.5	57.4	110.5	100.2	196.3	167	148.6	147.8	117.2	81.6	75.3	60.6	67.5	70.7
17337770	Gpr116	224792	NM_001081178|XM_006524124|XM_006524125	2.76E-03	1.45E+01	2.41E+02	1.94E+01	8.06E-02	1.55E-01	1.58E+01	2.54E+02	3.30E+01	1.30E-01	220.5	218.3	236.2	229.7	242.3	249.5	238.3	265.4	264.4	259.6	239.6	230	246.4	252.8	236.5	215.6	215.9	217.3	282.6	304.7	261.5	260	286.2	269.7
17536483	Efnb1	13641	NM_010110	2.77E-03	3.68E-05	8.40E+01	1.40E+01	1.66E-01	8.54E-04	3.68E-05	8.17E+01	1.47E+01	1.80E-01	105.1	102	84.7	81.2	75.1	74.3	58.7	75.9	82.8	91.2	91.6	84.7	89.4	101.4	80.6	86.9	76.4	77.4	59.6	71	81.4	72.9	92.5	91.1
17285456	Vps41	218035	NM_172120|XM_006516641	2.77E-03	7.96E+00	4.09E+02	4.71E+01	1.15E-01	1.58E-01	9.47E+00	4.23E+02	3.26E+01	7.69E-02	406.6	395	449.6	395	515.2	452.3	414.6	415.4	366	367	370.5	365.6	424.5	425.5	382	487.7	416	484.3	448.4	463.4	402.6	409	363.7	370.8
17231891	Map3k5	26408	NM_008580|XM_006512739	2.77E-03	1.22E+01	2.36E+02	8.90E+01	3.77E-01	3.06E-01	1.20E+01	2.63E+02	4.21E+01	1.60E-01	165	182.6	180.7	197.9	251.9	270.4	358	308.1	315.4	249.4	190.8	162.2	171.7	192.5	380.2	297	232.3	251.8	352.7	316	244.3	249.3	235.5	230.5
17462318	Kdm5a	214899	NM_145997	2.78E-03	7.71E+00	1.11E+02	2.04E+01	1.84E-01	1.00E+00	1.27E+01	1.17E+02	5.25E+00	4.49E-02	105.2	105.2	128	120	150	137.9	115.2	90.5	97.5	102.7	97.7	82.8	120.8	119.1	110.4	131.5	92.1	108.2	133.8	138.5	112.1	114.4	109.4	111.5
17449633	NaN	NaN	NaN	2.81E-03	5.00E-01	9.47E+01	3.54E+01	3.74E-01	6.91E-01	1.57E+01	1.01E+02	3.10E+01	3.07E-01	137.8	116.6	119.6	120.1	81.1	57.7	60.6	54.3	92.5	85.5	109.2	100.9	87.8	124.7	57.6	77.6	85.3	76.2	52.5	187.1	94.2	132.9	120.1	115.2
17388756	Pdhx	27402	NM_175094	2.81E-03	1.43E+01	1.94E+02	3.11E+01	1.60E-01	3.33E-03	1.32E+01	1.89E+02	4.70E+01	2.48E-01	166.8	175.6	189.4	172.7	194.3	199.6	215.4	211.2	223	221.1	183.9	178.8	170.2	164.6	164.6	174.9	197.4	192.1	227.6	245.6	208.1	208	150.5	165.2
17548717	Fabp5	16592	NM_001272097|NM_001272098|NM_010634	2.82E-03	5.63E+00	6.26E+01	2.74E+01	4.38E-01	7.14E-03	7.63E+00	7.55E+01	3.21E+01	4.25E-01	77.7	58.3	103.6	74.8	87.1	81.6	38.3	58	33.3	30.2	35.1	73	78.1	70.8	130.8	71.2	155.9	102.7	53.5	65	54.8	53	23.2	47.5
17252767	Cluh	74148	NM_001081158	2.83E-03	2.00E+00	7.18E+02	8.38E+01	1.17E-01	8.80E-03	1.00E+00	6.81E+02	1.14E+02	1.67E-01	893	867.7	832.7	813.9	710.9	718.6	602.9	657.6	646.3	576.6	647.3	652.6	763.8	812.2	656.1	830.6	654.7	670.5	570.9	586.2	547.9	624.9	775.1	676.7
17454500	Tmem184a	231832	NM_001161548|NM_144914|XM_006504670|XM_006504671	2.83E-03	6.27E+00	1.47E+02	4.93E+01	3.35E-01	6.37E-02	7.42E+00	1.42E+02	2.73E+01	1.92E-01	156.8	128.3	150.1	226.7	213.2	186	114.2	140	105.4	100.2	119.1	124.7	132.1	159.4	154.9	177	150.1	190.8	115.7	190.8	114.4	115.8	109.8	96.5
17284002	Hsp90aa1	15519	NM_010480	2.84E-03	1.95E+01	1.91E+02	6.54E+01	3.42E-01	2.01E-03	2.00E+01	1.97E+02	4.41E+01	2.24E-01	162.2	183.3	146.7	147.5	111.5	121.6	142.4	164.3	298.3	291.5	254.8	270.4	158.1	198.3	149.3	159.8	157.9	137.2	180.1	161.7	265.4	265.2	229.3	303.8
17386444	NaN	NaN	NaN	2.86E-03	1.17E+01	1.34E+01	5.37E+00	4.02E-01	7.78E-05	1.32E+01	1.45E+01	8.72E+00	6.03E-01	8.8	8.7	10.2	13.3	21.8	11.8	20	17.8	12.6	15.7	9.7	9.9	8.9	9.4	10.7	10.2	12.9	11.2	23.8	29.3	17.6	17.5	10.2	11.8
17223932	Lancl1	14768	NM_001190984|NM_001190985|NM_021295	2.86E-03	1.72E+01	1.52E+02	2.18E+01	1.43E-01	9.01E-03	1.36E+01	1.47E+02	1.26E+01	8.56E-02	140.1	139.3	133.7	129.7	123.8	138.1	162.5	167.3	162	190.6	165.9	171.2	141.9	136.1	135.8	132.7	143.4	150.1	166.6	160.3	146.2	154.8	150.9	143.2
17388854	Caprin1	53872	NM_001111289|NM_001111290|NM_001111291|NM_001111292|NM_016739	2.87E-03	3.68E-05	2.42E+02	6.50E+01	2.69E-01	4.86E-04	3.68E-05	2.32E+02	5.38E+01	2.31E-01	279.5	281.6	282.8	231.9	193.2	184	176.6	182.5	223.9	273.4	300.8	288.7	287.5	270.6	223.5	240.3	199.6	190.6	174	200.2	211.9	236.4	280.6	274.4
17389724	Bmf	171543	NM_138313|XM_006498854	2.87E-03	7.88E+00	2.24E+01	3.71E+00	1.66E-01	5.94E-01	7.98E+00	2.20E+01	5.16E+00	2.35E-01	20.8	22	23.2	24.3	33.5	23.1	21.4	22.7	18.5	21.3	17.6	20.2	19.2	22.4	22.3	17.4	37.6	30.5	22.8	15.6	17.7	22	19	17
17423544	Wwp1	107568	NM_001276292|NM_177327|NR_074089|NR_074090	2.89E-03	1.51E+01	1.14E+03	1.31E+02	1.15E-01	9.72E-04	1.72E+01	1.11E+03	1.04E+02	9.35E-02	1110.9	1023.6	1059.1	1030.8	1095.8	1043	1255.1	1229.1	1269.2	1223.8	1186.6	1127.1	1062.4	1075.4	973.1	1065.1	992.4	1077.1	1166.3	1094.9	1190.8	1290.5	1186.6	1146.4
17372584	Med19	381379	NM_025885	2.89E-03	2.20E+01	1.01E+02	1.26E+01	1.25E-01	6.41E-02	1.00E+00	1.02E+02	9.03E+00	8.86E-02	117.4	121.8	106.1	100.4	80.8	99.9	87.3	98.6	96.6	90.5	106.9	107.8	108.9	119.3	115.6	96.5	103	101	84.9	98.4	96.8	92.1	100.2	105.4
17449406	Sult1d1	53315	NM_016771	2.89E-03	1.68E+01	1.52E+03	5.87E+02	3.87E-01	2.72E-01	1.39E+01	1.36E+03	2.22E+02	1.63E-01	1110.4	1219.9	1033.7	1093.9	1064.9	1015.6	2142.4	1594.9	2322.9	2125.1	1972.2	1538.6	1026.1	1087.3	1349.4	1032	958.8	1091.1	2190.6	1498.1	1581.4	1463.1	1372.1	1720.9
17321440	Lmbr1l	74775	NM_029098	2.90E-03	9.68E+00	6.82E+01	8.21E+00	1.20E-01	2.27E-01	1.14E+01	7.42E+01	1.59E+01	2.15E-01	67.4	64	78	79.8	81.2	65.2	77.3	77.1	56	58.4	58.1	55.9	81.4	58.5	62.8	77.2	79.2	79.9	83.8	113.2	61.4	76.5	62.4	54.5
17316574	Ncald	52589	NM_001170866|NM_001170867|NM_134094|XM_006520107	2.91E-03	2.41E+00	1.55E+01	1.61E+00	1.04E-01	1.57E-02	1.50E+00	1.60E+01	1.47E+00	9.24E-02	17.4	16.9	18.1	16.8	16.5	14.5	15.9	13.5	12.6	13.7	13.9	15.9	15.9	20.6	16.7	17.1	16.4	16.3	14.2	13.9	14.3	15	15.8	15.3
17378319	NaN	NaN	NaN	2.91E-03	1.18E+01	9.91E+02	2.11E+02	2.12E-01	2.53E-01	1.33E+01	1.04E+03	2.40E+02	2.29E-01	777.7	791.9	844	844.8	1124.4	1089.4	1320.3	1260.7	938	1001.8	1110.5	787.2	594.6	950.9	1050.2	1023.5	932.7	820.5	1499.9	1369.5	1060.4	1259	1035	942.9
17364246	4931408D14Rik	77059	NR_040298|NR_040299	2.92E-03	7.94E+00	4.29E+01	1.37E+01	3.19E-01	4.17E-02	9.39E+00	4.22E+01	1.13E+01	2.68E-01	37.9	41.4	38.4	53.7	69.2	62.8	39.5	45.2	33	30.2	36.8	26.8	37.3	45.8	36.8	38.8	52.3	62.1	43.3	60.2	32.4	41.5	25.6	30.2
17361164	Rad9a	19367	NM_011237	2.93E-03	5.50E+00	7.09E+01	1.29E+01	1.81E-01	8.89E-01	9.15E+00	6.63E+01	8.72E+00	1.32E-01	84.8	84.1	66.7	73.3	56.9	65.1	52.7	51.1	79.3	61.6	90.2	84.9	78.2	69.5	55.5	66	62.8	75.2	46.3	48	69.5	80.9	82.4	61.7
17475787	Dyrk1b	13549	NM_001037957|NM_001271370|NM_010092|XM_006539526|XM_006539528	2.93E-03	6.53E+00	1.20E+02	3.33E+01	2.79E-01	3.40E-03	6.14E+00	1.14E+02	1.80E+01	1.58E-01	133	117.7	148	153	162.4	139.6	105.4	147.1	80.3	83.9	92.9	72.4	133.3	135.5	130.8	140.3	145.8	133.4	84.5	118.2	75	81.9	106.6	84.3
17469183	Magi1	14924	NM_001029850|NM_001083320|NM_001083321|NM_001286784|NM_001286785|NM_001286786|NM_001286788|NM_010367|NR_104594|XM_006505595|XM_006505597	2.93E-03	2.00E+00	5.08E+01	5.41E+00	1.07E-01	2.87E-04	3.33E+00	5.41E+01	1.02E+01	1.88E-01	57.9	61.8	57.3	60	52.4	51.3	44.1	48.5	44.7	38.7	49	43.4	62.5	59.1	66.6	65.6	57.7	50.8	46.2	50.8	41.7	46.5	53.5	48.3
17327331	Chaf1b	110749	NM_028083|XM_006522848	3.00E-03	1.31E+01	2.09E+01	4.44E+00	2.13E-01	2.03E-02	1.15E+01	2.18E+01	2.10E+00	9.63E-02	16.2	18.6	19.4	15.4	23.5	20	23.7	28.8	23.6	21.6	18.3	21.6	19.6	16.5	21.4	20	21.5	25.4	23.4	23.1	26.3	21.5	20.7	22.6
17284450	NaN	NaN	NaN	3.00E-03	3.67E+00	6.40E+00	1.19E+00	1.86E-01	1.00E+00	1.41E+01	6.49E+00	2.25E-01	3.46E-02	7	6.6	7.4	7.9	6.5	6	6.2	6.4	5	5.1	6.3	6.4	5.5	7.1	6.3	7.4	6.8	5.5	6.1	7.1	6.6	7.1	6.1	6.2
17547565	NaN	NaN	NaN	3.00E-03	3.68E-05	4.57E+02	6.78E+01	1.49E-01	1.29E-01	3.79E+00	4.34E+02	8.06E+00	1.86E-02	497.2	540.4	470.4	477.6	412.2	411.2	406.1	421.6	423.7	395.5	496.5	528.7	463.5	473.1	432.1	406.2	415	466.8	386.5	413.5	426.9	425.8	433.1	470.3
17468195	Stambp	70527	NM_024239	3.02E-03	3.24E+00	8.93E+01	1.63E+01	1.83E-01	1.00E+00	7.61E+00	8.92E+01	2.74E+00	3.07E-02	90.7	103.4	100.7	102.7	93.1	84.6	81.3	77.5	77	77	92.4	91.9	88.2	110.2	81.5	89	93.1	91.1	71.1	104	81.7	81.9	90.8	87.2
17528629	Lipc	15450	NM_008280|XM_006510817|XM_006510818	3.02E-03	3.35E+00	9.33E+02	7.17E+01	7.68E-02	1.00E+00	8.63E+00	8.96E+02	2.43E+00	2.71E-03	1005.8	1014.8	1060.7	1042.9	931.3	965.5	897.2	820	874.9	865.8	873.7	844.2	952.3	949.8	968.3	941.5	880.2	815.6	875.6	1000.5	865.8	882.1	848.9	769
17410190	Larp7	28036	NM_138593	3.03E-03	1.02E+00	9.90E+01	1.33E+01	1.34E-01	6.39E-02	7.72E+00	1.05E+02	1.34E+00	1.28E-02	118.4	105	118.6	102.8	102	87.4	80.3	84.5	97.3	92.7	102.6	96.4	106.4	111.5	111.5	111.8	98.9	105.7	98.6	109.6	93	93.7	104.9	111.6
17230345	Ahctf1||Gm1305	226747||383592	NM_026375||XM_006497097	3.04E-03	1.94E+01	1.64E+02	4.01E+01	2.44E-01	1.50E-04	2.10E+01	1.66E+02	4.02E+01	2.43E-01	185	186.4	149.8	138.6	123.1	127.4	150.6	144.7	185	207.3	200.5	172.2	184.2	183.2	151.6	181.1	114.9	99.7	150.3	145.4	178.6	189.3	219.2	189.6
17385853	Grb14	50915	NM_016719|XM_006499883	3.04E-03	2.00E+00	8.37E+01	8.79E+00	1.05E-01	2.63E-05	3.70E+00	8.18E+01	2.17E+01	2.65E-01	101.6	95.5	98.8	97.4	87.5	76.2	77.5	75.9	70.9	70.8	75.1	76.7	96.5	90.8	100.2	98.7	91.8	86.2	67.3	63.7	63.3	65.1	84.1	74
17443275	Rhbdd2	215160	NM_146002	3.05E-03	1.36E+01	9.46E+01	3.50E+01	3.70E-01	1.22E-03	1.57E+01	9.07E+01	3.19E+01	3.52E-01	86.6	61.8	65.2	76.8	82.4	85.6	133.8	129.1	119.3	123.6	89.9	81.3	67.1	67.9	71.4	68.3	73.5	71.4	104.4	118.2	127.5	124.3	88.3	106.6
17454416	Zfand2a	100494	NM_001159908|NM_133349	3.05E-03	1.91E+01	1.40E+02	1.97E+01	1.41E-01	1.88E-01	1.44E+01	1.31E+02	1.98E+01	1.52E-01	132.7	138.7	131.2	135	99.2	122.8	131.4	140.8	165	161.8	143.9	172.6	132.1	109.7	99.8	104.9	133.7	126.9	117.1	182.5	143.4	141.2	114.8	160.7
17481899	Micalcl	100504195	NM_027587	3.05E-03	3.68E-05	1.90E+01	3.41E+00	1.79E-01	2.83E-04	3.68E-05	2.02E+01	5.51E+00	2.73E-01	22.1	22.4	20.9	18	19.8	14	16.1	17.3	17.5	16.7	21.8	21.9	26.6	25.2	22.6	21.7	17.2	15.7	13.4	16.1	19.7	18.4	25.7	20.1
17236378	Arl1	104303	NM_025859	3.05E-03	1.59E+01	4.20E+02	3.11E+01	7.40E-02	2.53E-02	1.64E+01	4.26E+02	2.69E+01	6.30E-02	386.2	380.6	413.5	380	419.9	405.3	438.2	415.1	491.6	463.2	426.3	424.7	384.4	400.5	332.2	421.1	407.8	430.1	426.9	476.6	438.8	481.1	448.3	466.5
17322479	NaN	NaN	NaN	3.07E-03	1.37E+01	1.37E+03	3.19E+02	2.33E-01	1.56E-01	1.69E+01	1.46E+03	1.31E+02	8.96E-02	1181.4	1101.3	1178.9	1202	1177.5	1393.7	1633.5	1764.6	1560.8	1675.7	1235.8	1334.5	1315	1271.8	1118.7	1370.4	1555.7	1125.2	1411.8	1798.9	1521.6	1716.9	1634.7	1631.7
17358891	Pcgf5	76073	NM_029508|XM_006527431|XM_006527433	3.08E-03	1.08E+01	1.44E+02	2.41E+01	1.67E-01	2.06E-01	1.26E+01	1.40E+02	1.95E+01	1.40E-01	135.4	117	135.8	122.4	162.7	162.6	166	162	159.5	157.3	115.7	128.2	118.6	124.7	113.8	159.6	136.6	150.9	161	160.1	129.4	166.4	121.8	133.5
17281219	Nfkbia	18035	NM_010907	3.09E-03	1.05E+01	3.33E+02	8.33E+01	2.50E-01	1.02E-01	1.10E+01	3.51E+02	6.45E+01	1.84E-01	294.6	282.9	369.3	377.1	367.6	432	445.4	379.7	270.3	310.8	263.3	203.7	336	312.7	391.7	367.8	337.5	332.8	470.6	471.5	327	320.4	272	272.3
17428186	LOC102635290	102635290	XR_376538|XR_376541|XR_376542	3.09E-03	2.00E+01	2.27E+02	6.03E+01	2.65E-01	8.77E-03	1.56E+01	2.47E+02	8.99E+01	3.63E-01	176.4	197.3	134	169.1	157.2	130.4	225.3	249.5	245.1	265.6	344.6	431.4	259	245.1	117.9	148.2	174.1	167.3	292.4	337.4	276.8	296.1	282.4	373.5
17316298	6-Mar	223455	NM_172606	3.10E-03	1.54E+01	1.07E+03	2.44E+02	2.28E-01	7.85E-01	1.60E+01	9.88E+02	1.61E+01	1.63E-02	973	939.1	970	887.2	1065.2	1106.3	1245.5	1150.3	1283.7	1282.6	999.7	966.8	890.7	907.9	905.1	1061.8	895.8	1021.6	1069.7	927.4	1111.6	1033.2	1053.4	975.5
17422587	Nadk	192185	NM_001159637|NM_138671	3.11E-03	1.66E+01	4.70E+02	4.59E+01	9.78E-02	2.52E-03	1.60E+01	4.52E+02	8.25E+01	1.83E-01	444.7	441.6	408.7	430.4	412.2	467.2	490.4	508.9	530.6	501	520.6	483.6	440.7	430.3	354.8	375.9	416.4	394.1	493.1	521.1	501.8	499.4	483.4	507
17381630	Pfkfb3	170768	NM_001177752|NM_001177753|NM_001177754|NM_001177755|NM_001177756|NM_001177757|NM_001177758|NM_133232|XM_006497367|XM_006497369	3.11E-03	1.20E+01	5.28E+01	3.73E+01	7.07E-01	2.09E-01	1.26E+01	6.02E+01	3.32E+01	5.51E-01	28.3	27.8	32.5	46.7	48.1	44.9	116.3	135.7	47	33.9	29.7	42.8	28.8	35.1	63.1	51.8	36.6	39.1	113.6	136.9	67.7	55.4	42.9	51.8
17513590	Fbxo31	76454	NM_133765	3.11E-03	1.37E+01	2.52E+02	1.52E+02	6.02E-01	9.92E-01	1.27E+01	2.75E+02	3.69E+01	1.34E-01	158.5	137.6	177.4	208	263.6	250.7	373.4	341.1	426.1	348.5	175.2	167.4	158.6	156.5	472.1	310.6	204.9	206	366.5	360.5	303.4	249.4	245.2	262.4
17314460	Irak4	266632	NM_029926	3.12E-03	2.00E+01	1.27E+02	1.58E+01	1.25E-01	2.02E-01	2.10E+01	1.26E+02	1.53E+01	1.21E-01	120.9	138.9	113.1	112.3	116.6	103.5	128.7	120.6	128.6	135.4	140.2	166.9	125.4	152.6	113.9	123.7	108.2	107.8	101.1	147.4	113.9	131.7	127.3	160.5
17279881	Ubxn2a	217379	NM_145441	3.12E-03	1.59E+01	3.27E+02	3.60E+01	1.10E-01	9.41E-01	1.11E+01	3.23E+02	1.26E+01	3.90E-02	314.8	273.8	309.1	288.1	314.3	324.3	317.9	342.3	395.1	383.5	332	334.7	292.6	284.8	288.8	327.1	317.1	317.3	313.7	272.6	363.1	378.4	330.2	396.4
17364218	Cpeb3	208922	NM_001290826|NM_001290827|NM_001290828|NM_001290829|NM_198300|XM_006526841	3.13E-03	9.55E+00	2.96E+01	4.58E+00	1.55E-01	7.45E-01	1.10E+01	2.92E+01	2.44E+00	8.36E-02	28.4	26.4	29.2	29.6	31.3	36.8	30.6	35.9	26.9	32.2	22.8	25.1	26.2	32.5	28.6	28.2	32.9	30.3	33.8	31.6	24	29.1	23.9	29.5
17470323	Erc1	111173	NM_053204|NM_178085|NR_104484	3.14E-03	1.62E+01	2.23E+02	1.66E+01	7.45E-02	1.23E-02	1.76E+01	2.12E+02	2.22E+01	1.04E-01	184.3	178	220.7	171.2	217	220.8	228.3	228.1	265.8	274	257.3	228.2	188.8	180.2	141.4	204.8	222.3	181	212	214.2	240.5	286.6	237.7	240.2
17457063	Exoc4	20336	NM_009148|XM_006505814	3.14E-03	4.97E+00	1.10E+02	2.59E+01	2.36E-01	2.96E-01	5.72E+00	1.02E+02	3.76E+00	3.67E-02	111.2	110.5	124.6	144.2	129	122.8	93.5	97.9	87	98.1	99.9	99.5	117.4	121	89.3	117.4	118.3	118.5	85.9	85.7	80.3	93.4	98.9	101.2
17512009	Csnk2a2	13000	NM_009974|XM_006530642	3.15E-03	7.88E+00	2.93E+02	3.99E+01	1.36E-01	4.73E-01	8.32E+00	3.08E+02	8.51E+00	2.76E-02	294.1	267.7	313.5	294.2	369.2	356.3	277.6	285.1	278.8	267	239.4	270	300	291.2	388.7	387.6	281.2	303.2	295.7	322.4	234.1	266	263.7	364.5
17409649	Vcam1	22329	NM_011693	3.16E-03	1.42E+01	8.30E+01	3.84E+01	4.62E-01	1.00E+00	1.37E+01	9.47E+01	2.73E+01	2.88E-01	62.6	55.2	71.2	67.5	74.2	78.7	128.8	91.4	101.4	132.8	63.1	69.5	70.5	81.1	141.7	82.8	58.5	66.5	149.1	147.6	96.1	89.5	74.6	78.5
17252849	Smg6	103677	NM_001002764	3.16E-03	9.21E+00	1.12E+02	1.10E+01	9.78E-02	1.00E+00	1.14E+01	1.14E+02	4.51E+00	3.95E-02	109.4	111.4	114	112.3	131.4	117.7	123.2	115.1	105.5	117.4	94.6	95.1	122.8	106.2	96.1	130.3	112.4	119.1	103.6	134.8	119.9	109.3	116.8	97.5
17286732	Tmem14c	66154	NM_025387|XM_006516937	3.17E-03	2.00E+01	9.31E+02	6.27E+01	6.73E-02	1.00E+00	1.75E+01	9.54E+02	3.57E+01	3.74E-02	870.6	960.6	807.1	804.2	795.6	897.5	985.7	954.1	981.8	1019.9	1041.7	1058.9	983.6	979.8	957.8	912.4	861.5	989.7	915.2	1000.5	901.1	1005.7	1004.9	940.8
17363851	9930021J03Rik	240613	NM_172836|XM_006527075|XM_006527076	3.19E-03	7.64E+00	1.34E+02	1.72E+01	1.28E-01	4.81E-01	7.63E+00	1.36E+02	5.19E+00	3.80E-02	137.4	130.8	150.3	144.8	166.3	153.5	112.6	147.7	110.5	129.4	121	103.4	149.7	156.9	120.7	158	136.8	160.2	125	157.3	116.3	111.3	131	114
17526695	Nnmt	18113	NM_010924|XM_006510077	3.23E-03	1.52E+01	5.96E+01	4.52E+01	7.59E-01	5.29E-02	1.33E+01	4.85E+01	1.43E+01	2.94E-01	24.4	36.9	24.1	38.6	26.3	45	119	73.8	66	132.4	63.6	64.8	27	27.5	30.2	32.1	30.7	41.4	98.6	57.3	72.2	43.6	74.9	46.5
17418904	Ak2	11637	NM_001033966|NM_016895	3.24E-03	1.15E+01	5.38E+02	1.03E+02	1.91E-01	8.99E-03	1.31E+01	5.46E+02	1.91E+02	3.49E-01	446.9	478	467.3	541	618.6	632	665.7	645.1	532.4	475.9	466.9	481.6	492.4	468.1	365.2	437.5	516	575.4	718.3	829.8	609.6	622.1	484.9	433.1
17293280	Zcchc6	214290	NM_153538|XR_382428	3.24E-03	6.52E+00	4.99E+02	5.57E+01	1.12E-01	2.54E-01	3.11E+00	5.02E+02	1.43E+01	2.85E-02	535.8	500.9	586.7	524.5	550.1	564	500.3	508.5	424.2	469.5	390.1	429.6	541.6	566.3	484.4	585.5	552.4	525.7	509.6	444.6	462.1	458.2	439.9	454.6
17432912	Fbxo6	50762	NM_001163704|NM_001163705|NM_001163706|NM_001163707|NM_015797|XM_006535957	3.25E-03	1.50E+00	1.18E+02	3.12E+01	2.65E-01	1.87E-04	2.00E+00	1.16E+02	1.77E+01	1.53E-01	160.6	156.1	121.7	157.4	116.5	99.3	93.9	92.7	92.4	82.9	131.1	107.9	145.3	150.4	155.7	119.6	116.7	114.9	94.6	110.3	87.7	86.2	111.4	95.9
17397240	Hspa4l	18415	NM_011020|XM_006500767	3.25E-03	2.00E+01	1.37E+02	4.88E+01	3.56E-01	5.98E-03	2.00E+01	1.34E+02	5.17E+01	3.86E-01	130.1	123.9	104.8	88.4	85.4	99.8	79.7	109.7	201.3	217.3	202.3	204.2	136.4	167.9	81.5	107.2	91.6	101.2	91.3	99.9	169.8	158.2	171.4	229.3
17531238	Arih2	23807	NM_011790|XM_006511729|XR_379767	3.25E-03	1.05E+01	4.10E+02	6.14E+01	1.50E-01	5.72E-01	1.32E+01	4.20E+02	4.65E+01	1.11E-01	403.7	338.1	396.4	380.5	462.5	485.2	473.8	442.6	417.1	417.4	355	347.2	361.4	416.5	400.7	457.6	400.1	389.7	471.3	500.9	423.6	447.7	369.5	404.1
17526102	Oaf	102644	NM_178644	3.25E-03	8.54E+00	7.31E+02	1.44E+02	1.97E-01	2.70E-02	9.26E+00	7.27E+02	1.38E+02	1.89E-01	611.1	707	760.4	763.6	905.2	953.4	827.5	745.1	643.6	638.7	671.4	550.8	638.4	615.5	643.2	768.2	931.9	907.9	811	839.6	623.3	614	706.9	622.4
17447646	Slc2a9	117591	NM_001012363|NM_001102414|NM_001102415|NM_145559	3.25E-03	6.07E+00	1.28E+02	2.80E+01	2.18E-01	1.00E+00	1.12E+01	1.21E+02	1.21E+01	1.00E-01	114.3	126.2	146.4	155.3	152.5	151.8	118.8	125.2	103.7	113	123.6	109.2	124.2	126.3	96.7	117.7	129.6	130.3	106.1	171	110.6	124.4	114.1	100.6
17233888	Herc4	67345	NM_026101|NM_030114|XM_006513985|XR_380432	3.26E-03	7.42E+00	3.97E+02	3.54E+01	8.93E-02	7.16E-01	7.97E+00	3.85E+02	9.84E+00	2.56E-02	401.6	375.6	432.2	422.5	479.9	397.3	393.6	395	377	374.1	364.3	345.1	410.7	401	324.4	416.5	418.1	446.3	395.3	333.5	373.1	372.8	361.3	362.3
17353639	Dnajc18	76594	NM_029669|XM_006526346	3.28E-03	1.69E+01	6.95E+01	1.03E+01	1.48E-01	1.89E-01	2.00E+01	7.18E+01	1.61E+00	2.24E-02	70.5	59.7	65.1	56.2	55.9	69.4	70.3	76.4	76.9	86.8	76.7	70.5	61.3	68.9	72.4	69.1	67.9	62.4	71.4	77.3	78.3	74.6	77.5	80.9
17501202	NaN	NaN	NaN	3.28E-03	1.58E+01	2.74E+01	5.56E+00	2.03E-01	9.21E-01	1.26E+01	2.72E+01	2.99E+00	1.10E-01	24.2	21.8	22.9	25.9	23.7	27.6	28.7	29.8	32.3	38.1	27.7	26.1	29.2	26.7	30.5	31.7	23.4	19.2	25.5	20.8	38.4	25.8	26.2	28.7
17545459	Shroom2	110380	NM_001290684|NM_001290685|NM_001290686|NM_001290687|NM_172441	3.30E-03	2.13E+00	7.76E+01	7.70E+00	9.92E-02	8.67E-02	7.80E+00	7.96E+01	3.61E-01	4.53E-03	89	86.4	89.3	84.2	81.1	76.6	64	76.6	65.9	71.2	74.3	73	80.2	83.1	83.1	89.8	76.2	78.3	78.3	80.9	73.4	69.8	81.7	80.3
17458573	Snx10	71982	NM_001127348|NM_001127349|NM_028035	3.31E-03	1.41E+01	1.22E+02	6.09E+01	4.99E-01	2.13E-04	1.32E+01	1.26E+02	5.87E+01	4.67E-01	83.1	84.1	83.4	103.8	107.8	100.5	189.2	156.6	181	170.3	92.5	112.2	86.2	85.8	95.2	88.7	109.6	118.5	229.1	178.1	171.2	130.2	95	120.1
17214257	Rqcd1	58184	NM_021383	3.32E-03	2.60E+00	1.79E+02	3.05E+01	1.71E-01	1.00E+00	8.03E+00	1.76E+02	2.30E+00	1.31E-02	193.6	192	194.5	194.5	182.9	179.5	148.5	169.8	154.4	155.5	192.4	187.3	177.8	200.5	168.5	169	188.9	172.3	157.5	197.9	156.5	170.7	168.8	183
17550590	NaN	NaN	NaN	3.33E-03	2.17E+00	9.84E+01	9.21E+01	9.37E-01	5.99E-01	4.20E+00	5.03E+01	1.14E+01	2.27E-01	129.3	157.9	145	275.2	67.4	48.7	16.4	53.4	37.2	46	91.2	113	43.9	79	69.5	33.1	56.6	56	23.3	13.1	49	54	55.2	71.4
17271281	Fam20a	208659	NM_153782|XR_388388	3.33E-03	4.01E+00	1.91E+02	6.63E+01	3.47E-01	2.12E-02	3.87E+00	1.94E+02	6.33E+01	3.27E-01	204.8	227.1	257.4	231.3	242.7	188.6	127	148.8	151.3	141.4	183.2	189.7	193.6	227.3	284.4	240.9	214.4	161.8	132.2	174.6	156.5	151.3	217	169.1
17323042	3110001I22Rik||Bfar	66598||67118	NM_025653||NM_001177552|NM_025976	3.33E-03	9.77E+00	1.73E+02	3.77E+01	2.18E-01	5.68E-02	1.20E+01	1.84E+02	4.59E+01	2.49E-01	141.3	124.2	160.9	202.3	209.4	211.1	210.1	186.3	176.8	166.7	153.6	138.4	157.8	152.3	153	209	174.2	190.1	225.8	290	186.6	172.1	144.7	155.5
17532953	Tfe3	209446	NM_001105196|NM_001105197|NM_001271489|NM_001271490|NM_001271491|NM_172472|XM_006527576|XM_006527578	3.33E-03	3.57E+00	1.42E+02	1.53E+01	1.08E-01	5.49E-01	3.59E+00	1.48E+02	8.52E+00	5.75E-02	148.7	157.1	166.8	152.8	143.9	146.7	123.2	125.5	135.5	131.3	134.2	134.8	158.9	150	147.5	160.7	163.6	142.8	130.7	153	142	136.7	143.6	147.9
17384322	Psmd5	66998	NM_080554	3.34E-03	2.30E+01	3.71E+02	5.75E+01	1.55E-01	1.00E+00	8.51E+00	3.31E+02	3.16E+00	9.54E-03	396	410.3	377	325.4	339.6	324	297.1	328.7	407.8	369.6	448.5	427.8	340.1	365.4	257.1	326	368.2	381.9	311.1	278.8	341.5	354.3	334.5	310.1
17259177	Rptor	74370	NM_028898|XM_006534362	3.36E-03	3.49E+00	2.37E+02	1.35E+01	5.68E-02	5.89E-01	4.90E+00	2.26E+02	2.21E+00	9.77E-03	250	245.6	255.6	247	243.4	239.3	219.5	222.7	235	225.1	232.4	231.4	234.8	257.6	181.5	251.3	238	230	189.2	230.3	200.6	227.9	240.8	234.2
17416643	Zcchc11	230594	NM_175472	3.36E-03	8.53E+00	1.93E+02	5.51E+01	2.86E-01	9.01E-01	1.22E+01	1.89E+02	2.65E+01	1.40E-01	177	154.2	179.7	223.5	273.1	269	210.5	210.5	181.6	145	156.8	131.7	182.9	195.4	162.3	214.4	165.9	202.2	238.8	205.6	179.9	214.5	151.4	152.8
17395290	6230416C02Rik||Gm14295||Gm14306||Gm14419||Gm14420||Gm14431||Gm14436||Gm8898||LOC102639505||LOC628147	545490||100039123||100503949||627901||628308||100303732||100190996||667962||102639505||628147	XR_387513||NM_001205057||NM_001242944||XR_387518||NM_001177568||NM_001177404|NM_001177406||NM_001242943||NM_001177405|NM_001177407||XR_389837||XR_390302	3.37E-03	1.38E+01	1.40E+03	2.51E+02	1.79E-01	1.19E-02	1.58E+01	1.44E+03	4.26E+02	2.96E-01	1072.8	853.1	1082.5	1247.1	1284.2	1351.3	1630.2	1820.4	1756.8	1592.5	1476.7	1635.9	1138	1183.8	1010.1	1134.7	1105.4	1291.6	1699	1854.3	1724.8	1914.7	1279.5	1922
17233226	Lilrb4	14728	NM_001291894|NM_013532	3.37E-03	4.09E+00	1.25E+02	3.86E+01	3.09E-01	1.00E+00	9.88E+00	1.48E+02	2.92E+00	1.97E-02	149	153.7	153.8	163	164.8	121.2	120.2	109.1	64.9	80.7	100.4	122.2	139.8	230.9	143.2	170.1	109	125.7	123.6	234	158.8	148.2	80.1	117.7
17447326	E130018O15Rik	442795	XR_402424	3.37E-03	1.14E+01	2.60E+01	3.03E+00	1.17E-01	8.49E-01	1.98E+01	2.53E+01	2.40E+00	9.47E-02	25.3	22.9	25.8	24.3	28.2	29.1	29.4	29.2	24.3	25.8	23.5	23.9	26.9	25.9	24.7	25.2	19	24	23.4	27.7	26	26.7	23.2	31
17390219	Zfp106	20402	NM_011743|XM_006499039	3.38E-03	1.56E+01	2.71E+02	4.91E+01	1.81E-01	1.94E-01	1.80E+01	2.90E+02	9.02E+00	3.11E-02	231.4	243.6	242.4	227.8	281.1	283.4	296.2	293.1	312.5	329.8	272.8	237.1	237.8	233.8	217.9	296.3	261	251.7	351.1	289.8	317.2	321	348.4	355.5
17367765	Pnpla7	241274	NM_146251|XM_006498025	3.38E-03	9.22E+00	1.49E+02	2.38E+01	1.60E-01	1.53E-02	1.20E+01	1.55E+02	3.24E+01	2.10E-01	128.6	142.8	144.5	154	197.1	160.8	172.8	156.5	152.4	123.5	135.4	119.9	130.1	128.1	111.3	164.2	150.6	171.7	193.1	219.1	157.8	145.4	143.5	139.9
17228743	Cacybp	12301	NM_009786	3.38E-03	1.94E+01	4.24E+02	8.57E+01	2.02E-01	7.01E-01	2.15E+01	4.14E+02	3.69E+01	8.91E-02	417.1	422.3	404.4	370.1	322.5	327.8	344.7	403.9	529.5	548.7	489.1	509.6	379.9	405.6	421.8	343.4	404.2	355.1	425.6	287.8	506.2	504.2	387.4	546.9
17223446	Trak2	70827	NM_172406	3.39E-03	1.18E+01	1.67E+02	3.09E+01	1.85E-01	3.72E-03	1.32E+01	1.74E+02	2.74E+01	1.57E-01	150.4	135.5	152.8	162.6	188	183.2	182	203.8	198.8	167.5	139.8	143.1	145.5	159.5	122.1	170.1	180.2	155.4	201.1	229.2	188.8	186.5	174.3	179.8
17479892	Gm4130||Hnrnpk	100042959||15387	XR_105545||NM_025279|XM_006517102	3.39E-03	4.62E+00	1.41E+03	1.22E+02	8.62E-02	4.83E-01	7.87E+00	1.30E+03	1.84E+01	1.42E-02	1446.7	1421.8	1496.5	1562.7	1448.5	1448.1	1334.9	1349.2	1278.4	1352.5	1401.4	1423.7	1398.5	1435	1235.3	1334.6	1433.5	1453.3	1252.2	1169.7	1231.3	1293.1	1141.3	1216
17412374	Bach2	12014	NM_001109661	3.41E-03	2.00E+00	4.01E+01	8.73E+00	2.18E-01	6.82E-01	5.00E-01	4.17E+01	7.25E+00	1.74E-01	53.8	61.6	51	51.2	51.1	35.4	33	29.2	26.5	24.9	31.3	32.4	49.9	58.4	33.8	45	45.3	35.9	35.8	38.9	36	29	36.4	55.7
17378327	NaN	NaN	NaN	3.43E-03	1.44E+01	2.41E+02	9.12E+01	3.78E-01	3.09E-01	1.65E+01	2.31E+02	1.19E+01	5.14E-02	205	135.7	146.7	143	223.7	178.5	312	391.4	312.2	291.6	298.9	258.5	151.5	201.7	194.2	244.2	195	241.8	212	265.5	268.5	304.5	215.2	272.3
17474157	Strn4	97387	NM_001039878|NM_133789|XM_006540446	3.43E-03	4.49E+00	7.20E+01	8.55E+00	1.19E-01	9.92E-01	4.54E+00	7.08E+01	5.12E+00	7.22E-02	74	79.8	84.7	85.3	73.1	75.9	65.1	73.2	63.3	61.8	59.2	69	70.6	75.3	71.2	76.9	77.5	68.8	59.1	78.5	62.7	66.7	71.6	71
17460826	Klf15	66277	NM_023184	3.44E-03	1.06E+01	4.40E+02	1.22E+02	2.76E-01	1.38E-01	1.19E+01	4.47E+02	1.16E+02	2.59E-01	280.7	389.1	437.1	503.2	521.5	547.7	599.9	537.7	365.2	408.5	387.8	299.6	298.5	334.1	513.7	367.4	480.9	433.4	675.3	668.8	372.3	364.3	445.8	406.1
17230153	Fh1	14194	NM_010209	3.45E-03	1.52E+01	1.50E+03	4.02E+02	2.68E-01	1.87E-02	1.43E+01	1.34E+03	3.69E+02	2.75E-01	1244.7	1269.5	1236.7	1343.2	1268.4	1443.8	1958.5	1640.2	1864.5	1836.3	1545.6	1381.7	1133.1	1151.9	1050.9	1257.2	1148.8	1230.5	1729	1643.8	1690.9	1557.9	1195.4	1330.7
17352933	Dsc2	13506	NM_013505	3.46E-03	7.98E+00	3.17E+02	9.04E+01	2.85E-01	3.96E-01	8.10E+00	3.47E+02	3.61E+01	1.04E-01	343.5	317.6	374.1	337.5	478.5	420.5	315.8	386.9	213	185.7	248.9	183.5	422.7	435.7	291.2	429.5	392.1	430.2	333.4	413.2	267.7	307.4	251.5	183.9
17433040	Pgd	110208	NM_001081274	3.46E-03	5.00E-01	2.08E+02	6.97E+01	3.34E-01	5.29E-01	4.93E+00	1.86E+02	3.32E+01	1.79E-01	269.7	300.9	223.3	206.4	191.5	164.8	137.5	185	147.6	158.5	262	254.3	233.9	310.6	146.4	161.4	185.5	232.6	141.6	137	158.5	165.2	211.9	146.8
17291241	Slc17a4	319848	NM_177016	3.46E-03	2.00E+00	3.55E+02	1.49E+02	4.19E-01	8.99E-02	1.50E+00	3.16E+02	8.51E+01	2.69E-01	462	503.2	492.7	479.3	317.8	292.1	298.2	239.1	222.4	201.2	467.9	286.5	483	468.7	272.5	440.3	276.7	332.8	227.7	308.1	170.5	189.7	367	258.4
17421432	Gm13251	433791	NM_001085522	3.47E-03	7.69E+00	5.68E+01	1.73E+01	3.04E-01	3.53E-01	9.66E+00	4.76E+01	7.27E+00	1.53E-01	58.7	51.6	70.2	68.7	100.7	70.7	59.6	41	50.9	26.5	46.5	36.7	45.8	63.7	40	69.9	41.9	64.6	54.4	65.7	20.6	36.7	32.3	35.2
17237589	Ifng	15978	NM_008337	3.53E-03	6.56E+00	1.10E+01	8.50E-01	7.69E-02	8.88E-01	1.26E+01	1.05E+01	4.81E-02	4.60E-03	10.8	11.2	11.9	11.9	10.6	12.6	11.6	11.3	10.2	10.6	10	9.9	9.6	10.2	10.3	9.5	10.7	11.1	10.2	10.3	10.9	10.7	10.7	11.3
17326235	NaN	NaN	NaN	3.54E-03	1.32E+01	3.55E+01	3.40E+00	9.58E-02	1.00E+00	1.04E+01	3.44E+01	1.50E+00	4.36E-02	33.9	32.8	28.2	34.5	34.2	37	41	38.9	37.6	36.7	35.8	35.4	37	38.7	31.1	32.5	36.8	35.7	32.9	25.5	37.9	38.6	34.9	31.3
17408640	NaN	NaN	NaN	3.56E-03	9.11E+00	1.86E+01	3.02E+00	1.62E-01	9.83E-01	8.89E+00	1.92E+01	1.16E+00	6.05E-02	17.2	14.2	19.1	17.3	24.5	20.8	20.3	19.5	18.1	18.5	15.8	17.9	17.2	15.8	27.6	21.8	18.3	18.9	17.5	21.3	16.5	18.2	18.5	19.5
17357475	NaN	NaN	NaN	3.56E-03	2.10E+01	2.10E+01	3.49E+00	1.66E-01	1.00E+00	7.85E+00	1.97E+01	2.27E-01	1.15E-02	22.5	20.7	19.5	20.7	17.8	17.2	18	20.5	18.7	21.1	27.6	27.6	19.8	17.9	19.3	20.9	20.4	18.6	17.8	19.3	24.1	18.8	20.2	19.6
17307433	Tnfrsf19	29820	NM_001164155|NM_013869	3.57E-03	7.86E+00	4.28E+01	1.02E+01	2.38E-01	7.43E-03	8.07E+00	3.99E+01	7.53E+00	1.89E-01	40.4	45.2	49	49	63.4	51	41.5	49.2	31.9	26	32.1	35.4	41.2	39	32.7	45.9	51.1	52.4	40.9	43.9	36.5	35.8	32.3	26.9
17405669	NaN	NaN	NaN	3.58E-03	1.98E+01	7.75E+02	1.15E+02	1.48E-01	9.99E-01	1.06E+01	7.79E+02	3.77E+01	4.84E-02	820.9	832.8	736.4	789	676.3	541.7	681.7	827.2	822.3	851.5	836.2	888.5	663.3	906.8	349.5	809.2	850.6	818.2	552	791	773.2	1103.3	838	896
17279131	Tnfaip2	21928	NM_009396|XR_381521|XR_381522	3.59E-03	3.68E-05	7.28E+01	2.80E+01	3.85E-01	4.50E-02	3.69E+00	6.77E+01	3.39E+00	5.00E-02	132.3	116.9	104.8	56.7	53.3	47.7	49.1	41.9	57.7	71.7	72.1	69.3	110.7	109.1	47	67.8	80.3	59.3	34.9	38.9	54.1	61.9	73.6	74.5
17281895	Trmt5	76357	NM_029580	3.59E-03	2.30E+01	1.25E+02	2.37E+01	1.89E-01	9.50E-01	1.17E+01	1.19E+02	1.14E+01	9.60E-02	131	143.9	132.7	127.7	110.2	94.7	105.6	93.5	138.2	136	150.8	140.3	130.5	121.7	93.4	112.3	106.3	121.8	97.9	124	121.2	123.1	116.1	162.3
17239787	Enpp1	18605	NM_008813|XM_006512598	3.59E-03	1.09E+01	2.90E+02	5.33E+01	1.84E-01	1.81E-01	1.23E+01	2.92E+02	4.35E+01	1.49E-01	258.7	225.5	258.6	275.6	351.6	337.2	365.5	319.9	266.2	300.8	272	252.1	268.2	256.4	258.8	331.4	292	269.4	343.4	349.1	307.1	324.3	253.5	248.2
17373222	Acp2	11432	NM_007387|XM_006498585	3.63E-03	3.68E-05	4.99E+02	8.98E+01	1.80E-01	1.00E+00	9.51E+00	4.74E+02	4.35E+01	9.18E-02	551.9	596.5	478.2	509	468.6	450.4	409.1	446.6	465.3	435.2	614.7	558.7	490	595	318.3	470.3	508.3	529.6	396.7	401.3	436.3	492	577.9	473.5
17287590	Fgfr4	14186	NM_008011|XM_006517099	3.64E-03	3.69E+00	1.94E+02	2.36E+01	1.22E-01	4.20E-01	5.00E+00	1.75E+02	3.01E+01	1.72E-01	201.6	212.1	214.5	210	202.4	200.1	150.9	177.6	176	193.3	199.8	184.3	171.3	168.9	175.1	221.2	194.1	183.7	149	162.4	153.3	160	187.9	178.3
17359504	Hoga1	67432	NM_026152	3.65E-03	7.83E+00	6.51E+02	7.19E+01	1.10E-01	9.02E-01	9.77E+00	6.17E+02	4.69E+01	7.60E-02	636	672.7	661.3	736.8	753.8	748.3	693.1	648.2	566.2	513.6	611	569.2	662.6	652.2	535.3	624.7	642	663.2	612.5	749.4	613.6	638.2	528.8	486.8
17235227	Cirbp	12696	NM_007705|XM_006513165|XR_380351	3.66E-03	6.28E+00	5.47E+01	1.03E+01	1.88E-01	9.24E-02	7.83E+00	5.32E+01	2.96E+00	5.56E-02	57.3	59.2	67.8	60.6	73.9	58.8	58.9	46.6	41.1	44.6	44.5	42.7	63.7	57.7	56.6	53.6	58.5	65.1	55	46.6	45.6	52.1	45.3	39
17303722	Kcnk5	16529	NM_021542|XM_006518590	3.66E-03	1.19E+01	2.24E+02	1.06E+02	4.73E-01	2.85E-02	1.36E+01	1.95E+02	7.90E+01	4.06E-01	110	191.1	196.1	254.5	213	298	409.2	335.1	196.3	196.2	181.2	103.7	126.2	123.5	87.6	134.4	224.6	152	236.9	398.1	238	183.5	230.5	201.4
17421060	Fam131c	277743	NM_001085513	3.66E-03	2.10E+01	6.83E+01	1.29E+01	1.89E-01	2.64E-01	1.22E+00	6.49E+01	1.56E+01	2.40E-01	73.9	73.5	73.5	68.8	55	42.8	66.7	63.3	74	59.4	84	85.1	60.1	57.2	52.1	61.2	61.7	52.8	46.3	58.8	75.6	67.2	108.2	77.3
17315878	Skp2	27401	NM_001285980|NM_013787	3.66E-03	2.00E+01	3.80E+01	4.44E+00	1.17E-01	4.91E-02	1.95E+01	3.69E+01	5.81E+00	1.58E-01	33.3	39.9	33	36	31.9	31.4	36.9	37.5	43.3	43.3	51.4	38.4	37.8	37.4	19.3	33.4	37.7	29.5	33.5	38.2	37.7	46.1	40.8	51.4
17263609	Flii||LOC102642960	14248||102642960	NM_022009||XM_006544727	3.67E-03	8.07E+00	1.90E+02	1.38E+01	7.29E-02	3.70E-01	8.56E+00	1.90E+02	9.63E+00	5.06E-02	193.4	195.9	200.5	185.4	208.1	214.4	196	197.8	182.9	159.1	179.8	164.6	177.9	181.8	194.8	202	206.5	204.2	174.3	198	186.1	183.6	200.1	172
17511079	Zswim4	212168	NM_172503	3.67E-03	3.63E+00	6.43E+01	1.03E+01	1.61E-01	2.24E-01	7.13E+00	6.82E+01	1.88E+00	2.76E-02	73.5	70.9	77.9	71.9	67.8	69.9	48.5	57.3	58.8	56.1	54.4	64.3	81.9	83	64.5	74.1	84.3	66.9	64.8	76.1	47.9	53.6	57.7	63.7
17358324	Kank1	107351	NM_181404|XM_006526584|XM_006526588	3.67E-03	2.92E+00	1.74E+02	2.74E+01	1.58E-01	9.18E-01	4.83E+00	1.63E+02	7.80E+00	4.79E-02	192.1	198	212.9	189.7	182.7	161.3	146.6	149.8	146.3	165.1	179.3	158.1	189.5	178	130	179.4	203	178.3	135.4	127.3	141.6	164.3	163	163.4
17219623	Crp	12944	NM_007768	3.67E-03	1.83E+01	2.88E+03	3.69E+02	1.28E-01	6.98E-01	2.20E+01	2.68E+03	1.77E+02	6.59E-02	2824.8	2802.6	2662.7	2658.2	2354	2679	2557	2908.3	3367	3323.3	3274.2	3121.8	2771.2	2705.6	2341.6	2932.1	2531.6	2715.5	2350	2364.1	2894.4	2827.9	2838.6	2869.4
17288278	Ptdss1	19210	NM_008959	3.68E-03	1.20E+01	3.97E+02	4.84E+01	1.22E-01	3.38E-01	1.62E+01	3.91E+02	2.02E+01	5.16E-02	350.1	348.9	331.4	354.4	430.2	440.3	441.6	443.4	457.5	396	400.1	374.7	337.1	387.8	357.7	398.5	347.4	407.1	363.5	405.2	452.2	432.7	402.8	403.9
17491368	Csrp3	13009	NM_001198841|NM_013808|XM_006540595	3.68E-03	2.32E+00	1.58E+02	4.91E+01	3.10E-01	1.21E-01	1.50E+00	1.46E+02	1.33E+01	9.12E-02	213.4	189.8	182.1	225.3	163.3	153.9	127.9	127.7	114.8	90.9	124.3	186.5	181.4	196.3	184.8	148.2	151.8	159.9	108.9	126.6	141.8	115.7	130.1	107.9
17430945	Fam76a	230789	NM_001163792|NM_145553	3.68E-03	9.37E+00	5.98E+01	1.08E+01	1.80E-01	3.76E-01	1.03E+01	6.48E+01	7.49E+00	1.16E-01	57.6	52.6	43.5	62.7	71.7	74.3	69.8	66.7	61.6	61.4	47.6	48.7	54.9	66.1	63.1	65.9	76.9	68.9	69.1	77.9	57.7	57.4	49.8	69.8
17332583	Ripk4	72388	NM_023663	3.69E-03	1.43E+01	2.69E+01	3.65E+00	1.36E-01	6.70E-02	1.58E+01	2.56E+01	3.38E+00	1.32E-01	25.6	23.7	23.4	25.3	26.8	25.4	33.8	27.8	28.2	29.1	26.6	26.5	26.6	23.9	19.9	24	25.5	24	26.6	27.4	25.7	30.4	26.9	26.4
17505718	Pdpr	319518	NM_198308	3.70E-03	1.12E+01	1.91E+02	3.22E+01	1.69E-01	7.92E-01	1.51E+01	1.90E+02	9.58E+00	5.04E-02	179	162.7	199	172.6	204.1	224.6	225.6	208.6	199.9	204.9	149.3	162.7	145.4	174.5	154.7	223.8	178.7	201.3	193.4	209	187.8	230.3	203.5	178.9
17477559	Il4i1||Nup62||Nup62-il4i1	14204||18226||100328588	NM_010215||NM_053074||NM_001171024	3.71E-03	1.93E+01	4.72E+01	4.05E+00	8.58E-02	4.06E-01	1.71E+01	4.99E+01	3.29E+00	6.60E-02	44	49	43.3	44.9	40.7	43.1	49.3	44.1	51.9	52.5	50.1	53.1	48.2	47.3	52	47	44.5	39.2	46.5	60.1	55	47	54.9	56.9
17280062	Lpin1	14245	NM_001130412|NM_015763|NM_172950|XM_006514975|XM_006514984|XM_006514985|XM_006514986	3.73E-03	1.26E+01	6.16E+02	7.83E+02	1.27E+00	4.34E-01	1.26E+01	8.11E+02	6.97E+02	8.59E-01	134	144.8	146.8	459.2	438.5	630.9	2079.2	1516.8	1029.7	418.8	244.7	148.3	153.1	180.6	2208.4	464.3	308.4	293.4	2437.6	2005.2	760.3	352.3	320.4	243.7
17455314	Urad	231903	NM_001039678	3.74E-03	1.71E+01	2.00E+03	5.82E+02	2.91E-01	3.92E-04	1.84E+01	1.81E+03	2.97E+02	1.64E-01	1810.4	1899.3	1547	1842.7	1360	1467.9	2049.2	2327.8	2507.8	2659.3	2041.6	2497.1	1735.8	1528.8	1442.6	1005	1678.3	1511.6	1766.5	2120.8	2255.5	2222.1	2007.7	2457.4
17378848	Snhg11	319317	NM_175692	3.75E-03	5.15E+00	4.48E+01	9.03E+00	2.01E-01	1.03E-01	9.07E+00	4.30E+01	9.36E+00	2.18E-01	49.1	51.9	58.2	52.9	57.7	45.6	38.1	47.4	38.6	28	36.1	34.4	50.3	31.1	42.2	46.4	49.7	62.5	44.7	49.5	32.4	44.7	35.6	26.5
17249140	3010026O09Rik	68067	NM_026543|XM_006534037	3.75E-03	5.64E+00	8.52E+01	2.58E+01	3.03E-01	2.17E-02	6.41E+00	8.25E+01	2.02E+01	2.45E-01	94.2	111.4	113.9	117.2	139.4	86.5	58.6	70.7	46.1	59.3	67	58.2	112.9	92.4	89.5	135.6	121.6	106.4	55.6	71.9	62.1	55.3	46.9	40.1
17462180	Zfp239	22685	NM_001001792|NM_008616|XM_006505935	3.76E-03	2.10E+01	1.27E+01	1.77E+00	1.39E-01	1.00E+00	1.16E+01	1.20E+01	6.52E-02	5.44E-03	11.4	13.8	13.5	12.6	11.1	10.1	11.4	10.6	14.4	13.6	15.5	14.9	12.1	11.9	10	11.8	15.2	11.6	12.5	10.4	10.6	12.2	13.2	12.3
17380491	6230416C02Rik||Gm14295||Gm14306||Gm14420||Gm14431||Gm14436||Gm8898||LOC102639505	545490||100039123||100503949||628308||100303732||100190996||667962||102639505	XR_387513||NM_001205057||NM_001242944||NM_001177568||NM_001177404|NM_001177406||NM_001242943||NM_001177405|NM_001177407||XR_389837	3.79E-03	1.39E+01	1.60E+03	3.12E+02	1.95E-01	7.50E-03	1.62E+01	1.65E+03	4.37E+02	2.65E-01	1104.9	977.6	1240.1	1404.1	1466.9	1575.5	1820.6	2137.3	2129.4	1759.1	1678.5	1880.9	1288.1	1335.7	1212.5	1285.7	1250.5	1492.8	1957	1998.9	2051.7	2179.6	1447.5	2275.6
17395272	6230416C02Rik||Gm14295||Gm14306||Gm14420||Gm14431||Gm14436||Gm8898||LOC102639505	545490||100039123||100503949||628308||100303732||100190996||667962||102639505	XR_387513||NM_001205057||NM_001242944||NM_001177568||NM_001177404|NM_001177406||NM_001242943||NM_001177405|NM_001177407||XR_389837	3.79E-03	1.39E+01	1.60E+03	3.12E+02	1.95E-01	7.50E-03	1.62E+01	1.65E+03	4.37E+02	2.65E-01	1104.9	977.6	1240.1	1404.1	1466.9	1575.5	1820.6	2137.3	2129.4	1759.1	1678.5	1880.9	1288.1	1335.7	1212.5	1285.7	1250.5	1492.8	1957	1998.9	2051.7	2179.6	1447.5	2275.6
17330614	Slc35a5	74102	NM_028756|XM_006522647	3.79E-03	9.19E+00	6.85E+01	7.09E+00	1.04E-01	9.99E-01	1.37E+01	6.96E+01	1.02E+01	1.47E-01	65	62.3	70.1	68.6	76.4	74.7	68.6	76.5	72.3	67.6	61.6	58.2	63.3	68.2	70	67.9	59	67.5	66	101.7	74.1	70.3	63	63.9
17506030	Hsd17b2	15486	NM_008290|XM_006530703	3.79E-03	3.37E+00	1.43E+03	2.99E+02	2.10E-01	2.88E-01	4.80E+00	1.31E+03	1.58E+02	1.20E-01	1512.2	1673.2	1712.1	1612.7	1572.4	1350.7	1116.8	1264.7	1288.4	1141.3	1320.5	1542.7	1595.1	1405.8	1368.1	1274.3	1709.6	1620.3	1036.5	1082.3	1172.8	1161.7	1145.3	1207.6
17293808	NaN	NaN	NaN	3.80E-03	2.30E+01	7.75E+00	1.29E+00	1.67E-01	9.64E-01	8.04E+00	7.45E+00	5.94E-02	7.97E-03	8.5	9.5	7.7	7.1	6.8	6.8	6.9	6.1	8.5	7.6	8.1	9.5	7.3	8	8.7	7.8	7	7	7.3	8.3	7.3	6.9	7.3	6.6
17400418	Mcl1	17210	NM_008562|XM_006501088	3.81E-03	8.25E+00	4.56E+02	8.69E+01	1.90E-01	2.65E-01	8.59E+00	4.66E+02	4.53E+01	9.71E-02	383.8	380.6	503.4	510.4	602.2	518	474.4	456.3	419.3	437	381.8	407.9	470.7	439.3	456.8	453.7	504.2	571.8	424.3	539.2	445.6	459.8	403.1	424.7
17438940	5830473C10Rik	622307	NM_001252661|XR_389286|XR_389287	3.84E-03	4.12E+00	3.54E+02	1.45E+02	4.09E-01	9.04E-01	4.49E+00	3.39E+02	2.85E+01	8.40E-02	451	348	475.9	473.2	459.2	369.9	230.1	226.3	246.6	291.2	345.1	331.6	468.7	410.1	241.2	440.5	320.6	405.7	258.2	281.7	295.3	364.9	274.1	307.3
17325919	Atg3	67841	NM_026402|XM_006522495	3.84E-03	1.78E+01	8.13E+02	5.12E+01	6.29E-02	3.00E-01	1.62E+01	7.99E+02	8.10E+01	1.01E-01	778.9	753.1	780.7	730.1	711.5	792.3	836.1	835.3	923.7	858.7	901.9	856.5	791	771	790.3	723.4	754.5	789.5	808	847.9	845.8	907.6	715.4	838
17311807	Sqle	20775	NM_009270	3.85E-03	2.10E+01	2.45E+02	1.93E+02	7.90E-01	7.68E-01	9.43E+00	2.07E+02	6.43E+01	3.10E-01	426.5	421.4	145.1	106.8	125.3	90.4	83.9	193	193.7	201.3	549.9	402.7	235.9	327.5	126.7	122.5	286.2	223.8	98.8	82.6	147.5	257.7	324.8	253.5
17357270	1810009A15Rik||LOC102308570	66276||102308570	NM_025463|NR_104416||NM_001286103	3.85E-03	2.05E+01	2.20E+02	4.82E+01	2.19E-01	6.89E-02	1.95E+01	2.43E+02	1.98E+01	8.15E-02	238.1	235	217.5	188.3	169.3	176.4	181.8	171.2	239.9	294.2	252.4	276.8	248	233.9	228.6	176.3	237.9	202.6	233.1	279.8	253.6	271.4	254	294.8
17273191	Alyref	21681	XR_388401	3.87E-03	1.00E+00	1.02E+01	1.47E+00	1.45E-01	9.82E-01	1.41E+01	9.42E+00	1.59E+00	1.69E-01	13.5	11.1	10.2	10.7	9.7	9.8	8.9	9.4	7.8	9.3	11.3	10.1	8.9	9.1	8.7	8.5	8.5	9.2	9	14.3	10.2	8.7	9.6	8.3
17290565	Mtr	238505	NM_001081128	3.87E-03	8.51E+00	4.85E+01	7.82E+00	1.61E-01	8.84E-01	8.86E+00	4.62E+01	1.81E+00	3.92E-02	47.1	43.8	57.8	45.4	59.1	56.8	53.1	50.4	47.3	43	40.5	38.1	42.9	51.9	45.7	61	41.2	50.3	46.8	48.1	43.5	42.5	45.2	35.5
17203399	NaN	NaN	NaN	3.87E-03	4.46E+00	4.84E+00	7.29E-01	1.51E-01	3.60E-01	6.96E+00	5.90E+00	3.55E-01	6.01E-02	5	5.6	5.1	5.7	5.2	5.5	4.5	4.3	3.8	4.2	4.3	4.8	6.2	8.3	6.6	5.8	5	5.1	4.6	9.6	4	5	5.1	5.5
17408315	Hsd3b5	15496	NM_008295	3.88E-03	4.08E+00	7.21E+02	3.29E+02	4.56E-01	3.17E-01	7.98E+00	7.33E+02	1.51E+02	2.06E-01	959.7	802.2	953.6	969.7	1067.6	738.8	465	609.4	407	385.3	508.3	789.2	833.6	794.9	506.2	821.3	1162.1	1148.4	624	641.1	554.6	587	540.1	579.8
17359938	NaN	NaN	NaN	3.88E-03	2.10E+01	7.93E+02	2.11E+02	2.66E-01	1.08E-01	4.50E+00	8.39E+02	4.96E+01	5.91E-02	811.3	869.1	837.1	673.2	669.4	522.4	660.7	591.3	815.4	822	1083.4	1158.7	1060.6	955.3	543.3	902.1	836	776.5	752.4	690.5	770.2	762.5	1060.5	952.7
17382574	BC029214	227622	XM_006497865|XM_006497867	3.90E-03	2.10E+01	4.31E+01	1.50E+01	3.49E-01	5.54E-02	2.10E+01	4.23E+01	1.33E+01	3.15E-01	58.7	56.8	44.4	38.6	26	31.9	31.4	34	32.9	53.4	60.1	48.5	53.7	51	31.8	27.5	38	30.1	28.8	43.3	35.9	42	69.3	56.5
17360406	Pdcd4	18569	NM_001168491|NM_001168492|NM_011050|XM_006526762	3.91E-03	4.72E+00	2.52E+03	6.20E+02	2.46E-01	5.95E-01	4.73E+00	2.37E+03	3.41E+02	1.44E-01	2647.7	2429.1	3033.4	3214	2736	2728.3	2016.8	2275.4	2186.4	2027.7	2384.1	2555.1	2624.8	2456.6	2355.8	2456.8	2811.8	3016.3	1806.1	1944.8	2007.5	2369.4	2159.8	2450.3
17215834	Dusp28	67446	NM_175118	3.92E-03	1.54E+01	4.83E+01	1.05E+01	2.18E-01	1.00E+00	9.53E+00	4.83E+01	1.31E+00	2.72E-02	47	40	39.7	41.8	41.5	44.4	61.3	49.9	57.2	57.2	47.9	51.6	45.2	41.3	56.9	52.5	47.5	45.7	53.1	45.5	46.5	47.2	48.3	49.3
17279167	Snora28	100316932	NR_033168	3.93E-03	1.25E+01	2.74E+02	7.47E+01	2.73E-01	6.24E-01	1.32E+01	3.80E+02	7.40E+01	1.95E-01	255.9	188.9	231.8	270.4	303.5	279.4	375.6	341.9	284	305	208.7	237.4	263.6	277.9	395.8	344.5	280.6	222.3	518.1	672.6	383.6	369.7	412.5	423.3
17279168	NaN	NaN	NaN	3.93E-03	1.25E+01	2.74E+02	7.47E+01	2.73E-01	6.24E-01	1.32E+01	3.80E+02	7.40E+01	1.95E-01	255.9	188.9	231.8	270.4	303.5	279.4	375.6	341.9	284	305	208.7	237.4	263.6	277.9	395.8	344.5	280.6	222.3	518.1	672.6	383.6	369.7	412.5	423.3
17394175	Sdc4	20971	NM_011521	3.95E-03	1.05E+01	1.85E+03	3.07E+02	1.66E-01	4.74E-02	9.81E+00	1.87E+03	2.23E+02	1.19E-01	1851	1710.8	1756	1999.5	2124.2	2072.3	2105.2	2206	1869.3	1694.9	1404.1	1446.9	1611.7	1736.3	2511.9	2139.1	1991.2	1893.4	1944.8	2091.8	1896.4	1592.9	1508.9	1541.8
17315245	Krt18	16668	NM_010664|XM_006520513	3.95E-03	1.47E+00	4.80E+02	1.13E+02	2.36E-01	8.69E-02	4.31E+00	5.00E+02	9.09E+01	1.82E-01	565.6	581.7	588	503.3	540.4	454.2	367.7	322.2	373.1	458.7	496.4	511.1	673.8	531.5	497.2	589.7	602.5	563	349.9	362.3	398.7	433.6	456.4	538.7
17532923	Wdr45	54636	NM_001290792|NM_001290794|NM_001290795|NM_172372|XM_006527658	3.95E-03	8.37E+00	2.57E+02	4.41E+01	1.71E-01	1.13E-02	1.09E+01	2.85E+02	4.97E+01	1.75E-01	288	217.4	272	296.4	306.8	306.6	273.4	278.8	245.8	231.4	189.3	183.8	246.1	265.1	342.7	314.7	319.9	277	328	353.6	268.8	272.1	218.4	208.3
17216727	Slc35f5	74150	NM_028787|XM_006529910|XM_006529911|XM_006529912	3.96E-03	6.59E+00	4.12E+02	6.28E+01	1.52E-01	5.70E-01	8.24E+00	3.92E+02	3.59E+01	9.14E-02	426.3	360.8	449	504.7	457	453.9	428.5	419.5	383.6	337.3	368.9	358.3	418.6	437.2	340	430.6	398.1	492	430	409.5	352.2	404.5	298.2	295.6
17293089	Ubqln1	56085	NM_026842|NM_152234	3.98E-03	3.68E-05	7.69E+02	1.24E+02	1.61E-01	9.39E-03	8.67E-01	7.79E+02	1.74E+02	2.24E-01	781.2	923.2	806.8	719.1	680	684.1	648.7	631.3	759.2	839.5	907.7	844.9	826.9	880.3	878.2	823.9	743.9	716.8	610.5	614.9	704.2	716.7	918.7	908.6
17344453	NaN	NaN	NaN	4.00E-03	2.00E+01	9.90E+00	9.95E-01	1.01E-01	1.00E+00	8.42E+00	1.02E+01	1.11E-01	1.09E-02	11.1	9.3	8.7	8.9	8.8	8.7	10	9.7	10.3	11.2	11.5	10.6	11.6	10.3	10.4	10.3	10.8	9	9.9	11.5	8.5	10.4	9.5	10.3
17224462	Cnppd1	69171	NM_026977|XM_006496540|XM_006496541|XM_006496542	4.01E-03	6.19E+00	2.48E+02	3.58E+01	1.44E-01	1.92E-03	6.27E+00	2.57E+02	4.54E+01	1.76E-01	267.3	236.8	294.8	282.7	292.9	271	225.1	262.3	232.5	218.3	217.4	181	249.3	256	321.7	307.7	276.8	277	261	299.1	224.5	218.4	197.3	198.8
17536527	Dgat2l6	668257	NM_001114084|XM_006528241|XM_006528242|XM_006528243	4.01E-03	2.30E+01	8.06E+00	8.13E-01	1.01E-01	7.67E-01	1.21E+01	7.55E+00	4.60E-01	6.09E-02	8.6	8.4	7.1	7.8	7.5	7.3	7.9	6.8	8.4	8.5	8.7	9.5	7	7.7	8	7.3	7.8	7	8	8.5	7.4	7.8	7.2	7
17432988	Tardbp	230908	NM_001003898|NM_001003899|NM_001008545|NM_001008546|NM_145556|NR_027864|XR_389858	4.03E-03	2.30E+01	1.80E+02	4.48E+01	2.48E-01	2.63E-02	3.68E-05	1.80E+02	3.17E+01	1.76E-01	211.2	192.8	162.3	160.6	177	124.5	125.8	127.1	215.2	205.6	236.4	224	192.8	232.2	189.9	191.7	152.8	165.5	142.8	150.6	159.1	193.9	162.3	228.2
17356434	Fibp	58249	NM_001253832|NM_021438	4.03E-03	6.02E+00	8.87E+01	2.05E+01	2.31E-01	9.86E-01	1.21E+01	8.87E+01	1.38E+01	1.55E-01	86.7	79.9	100.8	118.9	105.1	98	84.7	93.8	84.2	65.3	73.3	73.8	78.2	93.6	115.2	73	88	78.1	98.6	123.3	95.7	79.3	67.2	73.9
17506697	Rhou	69581	NM_133955	4.04E-03	2.07E+00	4.10E+02	1.61E+02	3.93E-01	4.86E-01	4.73E+00	3.64E+02	4.75E+01	1.31E-01	432.4	508.1	495	473.8	412.6	380.7	231.2	317.4	326.5	351.2	505.7	488.2	425.3	459.8	274.9	437.6	405.7	487.6	191.1	315.4	279.5	319.7	407.5	361.9
17521194	Dusp7	235584	NM_153459	4.05E-03	1.44E+01	6.00E+01	6.38E+00	1.06E-01	3.40E-01	1.75E+01	6.67E+01	4.88E+00	7.33E-02	53.3	59.2	48.3	57.4	61.5	58.9	61.8	70.4	65.6	61.8	61	60.9	51.9	56.7	57	66	69.3	71	63.2	78	69	73.7	72.3	72
17437479	NaN	NaN	NaN	4.05E-03	1.24E+01	7.62E+00	9.24E-01	1.21E-01	1.00E+00	1.75E+01	7.80E+00	3.22E-01	4.13E-02	6.7	6.2	7.2	7.4	7.5	8.8	8.4	8.7	7.7	8.2	7.6	7.1	7.8	6.4	10.6	6.8	7.6	7	8.9	5.8	8.5	7.6	8	8.6
17273348	Fasn	14104	NM_007988	4.06E-03	2.30E+01	7.96E+02	5.58E+02	7.00E-01	3.47E-01	1.10E+01	6.21E+02	3.01E+02	4.85E-01	671.8	1155.4	657.1	607.6	380.4	478.7	354.9	461.4	494.7	811	2006.3	1477.7	799.1	874.2	292.2	314.1	519.1	565.1	292.7	333.1	530.1	819.6	1356.7	756.9
17419354	Srsf4	57317	NM_020587	4.07E-03	1.03E+01	1.77E+02	3.51E+01	1.98E-01	1.00E+00	1.05E+01	1.74E+02	6.96E+00	3.99E-02	141.2	134.7	156.3	181.1	214.7	221.5	216.6	187.9	163.3	188.8	171	149.3	152	170.1	188.3	207	166.8	159.9	206.7	179.5	162.9	160.2	181.3	158.2
17480978	Lamtor1	66508	NM_025605	4.07E-03	2.20E+01	5.97E+01	1.37E+01	2.30E-01	8.27E-01	7.62E+00	6.44E+01	1.31E+00	2.03E-02	66.2	81.3	62.3	59.6	50	42.3	51.1	45.6	59.2	61.8	76.1	60.5	68.3	77.3	72.3	56.7	65.5	63.4	58.4	74.5	59.2	52.1	62.4	62.2
17387407	Tfpi	21788	NM_001177319|NM_001177320|NM_011576|XM_006499148	4.08E-03	6.21E+00	3.75E+01	4.02E+00	1.07E-01	9.29E-01	8.35E+00	4.01E+01	2.08E+00	5.19E-02	40	38.1	42.4	40.7	44.3	40.8	34	35.6	29.2	35.3	33.1	36.7	44.3	44.5	32.1	41.1	46	43.9	37.3	47.8	36	40.2	33	35.3
17541612	Rap2c	72065	NM_172413	4.08E-03	3.90E+00	2.37E+02	3.71E+01	1.57E-01	1.10E-02	2.98E+00	2.31E+02	2.60E+01	1.13E-01	251.1	249.1	276.3	258.5	232.6	258.2	192.1	214.9	215.5	217.1	243.4	232.3	243.1	291.3	264.1	257.1	246.6	256.4	203.7	201.5	184.8	209.2	202.2	208.8
17289160	NaN	NaN	NaN	4.11E-03	2.05E+01	6.09E+01	1.80E+01	2.95E-01	6.04E-01	2.78E+00	5.53E+01	3.32E+01	6.01E-01	58.7	80.3	53.7	58.2	34.1	38.4	63.6	49.6	61.2	72.9	78.2	81.9	61.1	55.5	45.1	41.8	58	68.9	36.8	16.9	49.6	44.4	97.4	88.4
17419622	Nr0b2	23957	NM_011850	4.13E-03	1.00E+00	2.61E+02	1.22E+02	4.65E-01	9.96E-01	1.14E+01	2.85E+02	5.67E+01	1.99E-01	376.9	449.5	413.6	334.7	138.8	313	190.7	137.6	101.2	146.9	330.7	200.1	473.8	353.6	230.8	142.1	299.5	190	281.8	326.5	230.6	187.5	371.6	329.2
17541846	Mmgt1	236792	NM_146234	4.13E-03	1.88E+01	1.44E+02	2.12E+01	1.47E-01	7.43E-01	1.44E+01	1.47E+02	1.98E+00	1.35E-02	157.3	145.6	138.1	138.7	104.5	127.4	140.4	149.5	146.4	166.7	161.6	150	146.6	159.5	102.9	137.2	143.4	153.4	141.3	145.8	140.3	158	156.3	175.7
17444940	Uspl1	231915	NM_001013378|NM_001115149|NM_001115150|NM_001115151|NM_001115153|NM_001286824|NM_001286825	4.13E-03	1.69E+01	2.47E+02	5.74E+01	2.32E-01	3.35E-03	1.59E+01	2.27E+02	6.59E+01	2.90E-01	213.9	234.1	208.7	226.8	209.1	216.4	249.1	243.5	309.1	361.2	247	245	174.2	200.3	143.3	187.5	211.2	178.5	242.7	272.7	333.9	270	229.4	284.4
17399679	Crtc2	74343	NM_028881|XR_375594	4.15E-03	6.76E+00	1.60E+02	1.50E+01	9.37E-02	9.01E-02	4.59E+00	1.62E+02	2.19E+01	1.35E-01	161.8	165.9	175.5	180.5	176.3	175.8	152.2	164.4	162.1	141.1	132.5	131.2	164.4	157.8	213.1	178.7	154.1	167.5	143.1	173.2	137.8	153.1	145.2	150.3
17208669	NaN	NaN	NaN	4.15E-03	7.85E+00	7.46E+00	1.92E+00	2.57E-01	1.00E+00	1.31E+01	8.11E+00	1.19E+00	1.46E-01	6.1	7	7.2	10.1	9.9	8.7	8.9	7.9	6.9	5.6	5.8	5.5	7.9	7.8	10.1	7.6	6.2	7.5	12.9	6.4	7.6	10.3	7.3	5.7
17466532	Mir704||Pdia4	735289||12304	NR_030485||NM_009787|XM_006505450	4.17E-03	2.30E+01	4.10E+02	1.08E+02	2.63E-01	1.48E-02	1.40E+01	4.30E+02	1.33E+02	3.10E-01	438	462.4	425.5	361.2	321.2	323.2	273.4	295.6	430.4	538.1	494.4	561.1	484.5	454.1	278.4	335.4	367.9	330.3	294.6	344.7	502.6	451.7	574	746.9
17460594	NaN	NaN	NaN	4.18E-03	2.05E+01	3.40E+02	4.05E+01	1.19E-01	6.65E-01	1.48E+01	4.16E+02	8.29E+01	1.99E-01	344.7	370.4	318.2	320.7	284.4	294.8	344.7	326.5	338.6	338.7	416.1	383.6	362.4	485.1	271	231.4	445.2	376.8	309.3	659.7	397	502	396.8	556
17506933	Coa6	67892	NM_174987	4.18E-03	1.52E+01	2.29E+02	6.97E+01	3.04E-01	1.87E-02	1.35E+01	2.20E+02	5.07E+01	2.31E-01	198.5	206.6	174.8	174.3	191.1	187.9	301.2	280.5	309.6	238.8	261.9	225.2	197.4	186.2	224.9	157.2	202.4	211.4	320.3	228	251.2	256.1	200.4	199.7
17380399	6230416C02Rik||Etohi1||Gm14288||Gm14306||Gm14419||Gm14420||Gm14431||Gm14436||Gm8898	545490||626848||13999||100503949||627901||628308||100303732||100190996||667962	XR_387513||NM_001177399|NM_001177400||NM_001033123||NM_001242944||XR_387518||NM_001177568||NM_001177406||NM_001242943||NM_001177407	4.18E-03	1.52E+01	1.17E+03	1.60E+02	1.37E-01	1.51E-02	1.65E+01	1.18E+03	2.93E+02	2.47E-01	914.6	732.3	863.9	1034.4	1078.2	1172.9	1326.8	1437.5	1472.9	1287.4	1256	1437.2	994.4	1034	806.8	1018.1	838.8	1123.4	1313.5	1358.9	1421.5	1594.3	1097.8	1613.2
17487876	Dedd2	67379	NM_207677|XR_391094	4.18E-03	8.50E+00	9.91E+01	3.48E+01	3.51E-01	3.93E-04	8.59E+00	1.04E+02	3.13E+01	3.00E-01	75.5	80.4	94.2	118	163.7	138	103.9	107.4	92.3	68.2	76.2	70.9	94.8	91.9	109.7	101.7	134.2	166.2	119.9	116.8	82.3	84.7	80.5	71.3
17441777	Oas1h	246729	NM_001159934|NM_145228|XM_006530327	4.19E-03	1.37E+01	5.87E+00	6.22E-01	1.06E-01	9.82E-01	1.18E+01	5.83E+00	3.00E-01	5.14E-02	5.4	5.7	5.3	5.1	5.8	5.8	6.4	6.8	6	6.4	5.7	6	7.7	6.3	5.7	5.8	5.4	5.4	5.5	5.6	6.3	5.6	5.7	5.1
17486899	Sae1	56459	NM_001285891|NM_001285892|NM_019748|XM_006540228	4.20E-03	1.50E+00	2.53E+02	2.52E+01	1.00E-01	4.86E-01	6.91E+00	2.36E+02	1.79E+01	7.57E-02	277.3	295.9	273.7	264.9	261.8	248.4	233.3	231.3	212.5	226	272.2	233.4	260.5	259	208.2	260.4	270.4	301.4	228.9	210	217.2	179.3	223.4	211.5
17548321	LOC102638481	102638481	XR_390910	4.20E-03	1.18E+01	3.99E+01	5.30E+00	1.33E-01	9.05E-01	1.53E+01	3.63E+01	2.66E+00	7.31E-02	33.4	37.7	36.8	39.1	45.1	40.5	48.4	43.2	39.1	42.4	36.2	37	31.5	32.5	40.2	32.2	36.3	31.8	43.8	31.6	41.5	41.5	32.5	40.2
17273144	NaN	NaN	NaN	4.20E-03	2.33E+00	1.13E+02	3.19E+01	2.81E-01	6.46E-01	4.46E+00	1.11E+02	3.73E+00	3.35E-02	118.9	129.6	129.1	136.6	111.9	106.9	76.5	94.9	100.2	103.9	132.8	120.6	128.1	132.8	81.6	103.4	117.2	120.4	69.5	108.2	98.9	116.8	123.8	134
17212080	Pdcl3	68833	NM_026850	4.20E-03	2.10E+01	1.54E+02	2.15E+01	1.40E-01	8.84E-01	8.21E+00	1.57E+02	1.78E+00	1.14E-02	167	177.5	159.6	147	123.5	126.2	157	137.3	155.2	150.9	173.4	168.5	179.5	165.9	194.8	145.3	141	167	144.3	166.6	133.5	152.1	132.4	156.1
17457345	Trim24	21848	NM_001272064|NM_001272076|NM_145076|XM_006505895	4.20E-03	1.32E+01	1.23E+02	7.00E+01	5.68E-01	1.64E-03	1.53E+01	1.22E+02	8.06E+01	6.62E-01	91.2	74.2	71	89.9	102.2	100.7	182.9	273.3	154.7	133.2	90.5	115.8	86.4	87.6	75.2	71.7	83	84.5	190.5	187.6	199.2	154	106.6	135.5
17489905	Plekhf1	72287	NM_024413	4.22E-03	8.32E+00	1.08E+02	3.13E+01	2.90E-01	2.95E-03	6.30E+00	1.19E+02	3.53E+01	2.96E-01	100.7	82.4	119.6	136.3	159.2	113.3	114.7	142.2	82	88.5	79.1	76.9	98.8	109	180.3	164.6	126.5	141.4	114.9	114.8	105	100.6	94.8	79.9
17548561	Hist4h4	320332	NM_175652	4.22E-03	1.08E+01	6.05E+01	1.67E+01	2.75E-01	9.16E-01	1.25E+01	6.95E+01	9.69E+00	1.39E-01	46.9	46	52.2	48.6	80.9	73.9	69	84.9	63.7	56.8	60.1	43	58.3	70.3	59.6	69	48.9	91.5	90.9	79.9	62.2	72.9	71.1	59.2
17330391	Poglut1	224143	NM_172380	4.23E-03	2.02E+01	1.32E+02	2.04E+01	1.54E-01	5.89E-01	1.27E+01	1.21E+02	1.44E+00	1.19E-02	147.4	124.5	132.1	121.3	104.2	106.5	122.7	119.6	144.6	163.5	148.7	152.1	104.5	123.2	84.1	111.9	132.3	123.8	102.5	128.2	140.7	127.1	133.3	143.7
17431496	Pnrc2	52830	NM_026383	4.24E-03	3.42E-05	2.25E+02	4.02E+01	1.78E-01	8.71E-01	5.34E+00	2.17E+02	6.12E+00	2.82E-02	259.2	231.7	250.9	240.7	220.1	175.9	182.2	191.3	214.7	220.9	257.8	258.2	265.7	265.8	190.4	226.9	255.3	236.3	148.3	222.4	172.6	217	191.6	214
17408648	Olfml3	99543	NM_133859	4.24E-03	3.37E+00	3.39E+01	2.46E+00	7.27E-02	1.00E+00	1.02E+01	3.41E+01	9.11E-01	2.67E-02	36.5	35.5	36	37.3	34.3	34.9	30.1	32.4	33	31.3	31.1	34.3	36.1	33.9	27.4	38.3	33.6	36.3	37.2	35.8	31.8	31.8	36.3	30.4
17509923	Mau2	74549	NM_001167939|NM_028993|XM_006509774	4.25E-03	8.91E+00	1.61E+02	1.18E+01	7.34E-02	7.17E-01	1.26E+01	1.65E+02	7.21E+00	4.38E-02	163.6	154.1	163.7	168.6	169.4	179.2	164.1	163.9	166.7	158.9	146.5	130.3	147.9	154.2	157.7	192.8	166.5	152.7	163.2	193.7	165.8	161	159.1	162.5
17324664	NaN	NaN	NaN	4.25E-03	8.47E+00	4.12E+02	8.16E+01	1.98E-01	7.05E-01	8.35E+00	4.56E+02	6.42E+01	1.41E-01	334.2	372.4	413.3	483.5	503.5	490.1	412.2	478.2	445.1	344.8	322.2	339.6	387.8	396.5	645.9	573.1	376.8	500	340.7	752.3	328.9	278.8	442.6	453.1
17370455	Nek6	59126	NM_001159631|NM_021606|XM_006498209	4.26E-03	3.68E-05	2.04E+02	4.00E+01	1.96E-01	9.97E-01	8.25E+00	2.04E+02	1.68E+01	8.23E-02	229.4	229.3	229.9	212.1	183.1	208.1	146.8	161.1	189.5	194.3	214.1	252.7	221.1	213.1	154.6	231	231	229.8	127.6	185.2	160.4	190.4	242.6	260.2
17311529	LOC102638507	102638507	XR_384095|XR_396389	4.27E-03	7.18E+00	3.16E+01	9.69E+00	3.07E-01	1.69E-02	8.93E+00	3.08E+01	9.17E+00	2.98E-01	25.1	28	33.4	48.1	49.3	34.8	31.4	27.1	28.8	26.3	24.4	22.4	24.3	24.6	26.5	38.5	43.4	52.7	33.4	24.7	26.3	26.2	25.9	23
17380472	6230416C02Rik||Etohi1||Gm14288||Gm14306||Gm14391||Gm14403||Gm14419||Gm14420||Gm14431||Gm14436||Gm6710||Gm8898||LOC628147	545490||626848||13999||100503949||665001||433520||627901||628308||100303732||100190996||626832||667962||628147	XR_387513||NM_001177399|NM_001177400||NM_001033123||NM_001242944||NM_001099308||NR_036450||XR_387518||NM_001177568||NM_001177406||NM_001242943||NM_001164689||NM_001177407||XR_390302	4.27E-03	1.50E+01	8.66E+02	1.35E+02	1.55E-01	4.05E-02	1.61E+01	8.79E+02	2.58E+02	2.93E-01	680.6	540.1	646.7	762.3	812.3	848.9	986.9	1088.3	1108.6	942.4	907.4	1072.8	716.9	751.4	610.3	721.4	580.5	839.7	1029.4	1095.1	1018.1	1216.7	789.4	1184.5
17482943	Il4ra	16190	NM_001008700	4.28E-03	3.68E-05	1.64E+02	2.49E+01	1.52E-01	1.11E-01	1.85E+00	1.59E+02	3.26E+01	2.05E-01	192.1	176.6	179	162.9	154.9	141.3	125.5	142.3	176.9	158.6	182.7	172.6	165.5	174.3	173.7	204.7	146.5	147.5	103.1	152.4	148.3	155.4	171.5	165.7
17293665	Zfp367	238673	NM_175494	4.28E-03	5.49E+00	2.80E+01	3.82E+00	1.36E-01	1.23E-02	7.53E+00	2.82E+01	3.81E+00	1.35E-01	32.6	28	34.4	30.5	28.8	34.7	26.6	24.2	22.9	24.3	25.9	23.2	26.4	28.2	30.9	32	31.7	35	25.6	29.5	24.1	24.8	20.8	29.5
17361654	1700020D05Rik	75555	NM_023781	4.31E-03	1.57E+01	8.18E+00	9.10E-01	1.11E-01	9.98E-01	7.05E+00	8.24E+00	8.43E-01	1.02E-01	8.1	6.8	7.9	6.3	8.8	7.4	8.6	9	9.1	9.1	8.9	8.1	7.3	7.4	10.3	7.8	8.2	9	8.3	8.9	7.1	7.8	8.3	8.4
17482307	Ppp1cc	19047	NM_013636	4.32E-03	9.51E+00	4.11E+02	4.73E+01	1.15E-01	9.54E-03	7.63E+00	3.94E+02	2.72E+01	6.90E-02	418.5	377.3	390.5	447.5	467.3	452.2	466.2	431	392.9	399.4	338.2	354.5	376.3	406	423.4	404.6	425.3	433.1	405.9	378.9	387.8	391	343.9	353.9
17453513	Wbscr22	66138	NM_025375|XM_006504486|XM_006504487	4.32E-03	2.10E+01	1.94E+02	2.69E+01	1.39E-01	6.61E-01	2.05E+01	1.85E+02	1.03E+01	5.60E-02	208.8	232.6	180.9	181.2	151.4	175	177.7	189.3	192.8	209.8	216.6	207.5	199.8	189.6	167.1	162.6	191.9	164.6	178.4	194.4	184	184.8	190.5	209.3
17484102	NaN	NaN	NaN	4.32E-03	1.04E+01	6.25E+02	1.28E+02	2.06E-01	9.92E-01	1.05E+01	6.56E+02	4.92E+01	7.50E-02	523.9	539.2	589.3	527.4	739.1	804.5	661.4	796.3	624.6	633.2	584.6	471.7	798.1	572.7	674.3	783	645.7	573.5	897	638.5	590.8	643.1	536	524.8
17327311	Morc3	338467	NM_001045529	4.33E-03	1.38E+01	1.02E+02	3.01E+01	2.96E-01	8.01E-03	1.55E+01	1.04E+02	3.20E+01	3.09E-01	94.8	71.8	84.4	85.5	90.6	95.8	115.9	144.5	130.7	122.1	89.8	95.8	80.7	76.8	81	86.7	83.7	75.7	131.7	127.7	139.4	134.1	105.3	121.7
17309802	Oxct1	67041	NM_024188	4.34E-03	1.79E+01	3.41E+01	4.25E+00	1.25E-01	7.68E-01	1.07E+01	3.53E+01	3.37E+00	9.53E-02	33.6	30.5	33.6	29.2	28.8	29.2	33.8	34.6	35.2	44	34.7	41.6	26.9	39.1	28.7	33.7	41.3	39.4	32.6	40.3	37.1	39.6	30.3	35
17205769	NaN	NaN	NaN	4.34E-03	5.41E+00	4.62E+00	8.15E-01	1.76E-01	6.46E-01	1.25E+01	4.91E+00	9.96E-01	2.03E-01	4.6	4.6	5.5	5.3	4.9	5.2	5.4	4.5	3.8	3.9	4.3	3.6	4.1	5.2	4.1	4.5	5.1	4.3	6	7.4	4.6	4.8	4.8	3.9
17287471	Faf2	76577	NM_178397	4.34E-03	1.00E+00	4.65E+02	3.49E+01	7.50E-02	3.48E-02	1.00E+00	4.45E+02	3.87E+01	8.71E-02	505	502.3	513.8	456	467.7	443.7	422.1	439.5	434.9	450.3	476.5	471.9	475	485.2	421	483.9	448.5	420	390.5	432.2	419.5	422.9	471.8	465.5
17383571	D2Wsu81e	227695	NM_172660	4.35E-03	1.59E+01	8.88E+01	1.38E+01	1.56E-01	3.96E-03	1.63E+01	8.27E+01	7.17E+00	8.67E-02	62.2	84.4	75.1	81.4	89.6	81.4	94.7	91.5	99.5	124.4	87.7	93.6	70.7	71.8	64.5	67.3	80.5	89.3	85.5	95.3	96.5	88.3	89.5	93
17319607	Naga	17939	NM_008669	4.38E-03	7.05E+00	1.29E+02	2.28E+01	1.77E-01	1.00E+00	1.07E+01	1.36E+02	9.98E+00	7.36E-02	123.7	104.5	144	151.3	145.9	148.4	129.9	135	122.6	115.2	123	102.2	129.5	139.6	144.3	158.9	113.5	133.3	124.9	188.4	142.7	126	118.8	107.5
17412272	Ndufaf4	68493	NM_026742	4.40E-03	1.62E+01	2.77E+02	4.07E+01	1.47E-01	2.48E-02	1.41E+01	2.78E+02	4.20E+01	1.51E-01	249.1	235.4	231.5	230.5	238.6	255.5	346.1	263.2	344.8	301.1	315.1	309.1	222.9	208.2	213.6	233.7	262.2	235.9	322.8	355.7	330.1	312.5	265	369.6
17531810	Pdcd6ip	18571	NM_001164677|NM_001164678|NM_011052	4.40E-03	2.99E+00	1.58E+03	9.97E+01	6.30E-02	5.93E-01	4.99E+00	1.41E+03	1.61E+01	1.15E-02	1642.1	1655.2	1706.7	1612	1572.8	1625.5	1512.7	1549.4	1475	1480.7	1530.4	1639	1574.6	1536.4	1059.5	1502.2	1584.6	1484.5	1271.4	1268.7	1298.7	1363.7	1446.3	1504.4
17513166	Cfdp1	23837	NM_011801	4.41E-03	4.05E+00	2.09E+02	2.68E+01	1.28E-01	1.00E+00	5.76E+00	2.07E+02	1.14E+01	5.50E-02	222.7	212.5	224.9	231	216	219.3	194.2	202.6	187.8	180.1	198.8	223.5	173.6	237.8	206.3	250	216	212.8	223.5	167.2	202.8	208.8	188.8	202
17219299	Pfdn2	18637	NM_011070	4.41E-03	1.16E+01	1.33E+02	1.12E+01	8.44E-02	5.64E-02	1.15E+01	1.28E+02	2.11E+01	1.65E-01	120.8	123.5	134.4	125.6	142.7	137.5	137.7	147.3	143.5	130	120.8	128.1	117.6	111.4	135.3	107.1	134.2	154.3	155	147.2	129.5	115.6	97.4	126
17449532	NaN	NaN	NaN	4.42E-03	7.69E+00	1.17E+03	2.22E+02	1.90E-01	1.00E+00	1.05E+01	1.26E+03	1.01E+02	8.02E-02	1182.7	1015.5	1271.9	1370.8	1449.8	1595.2	1176.2	996.5	992.1	1023	964.3	1007.7	1190.8	1240.1	1473.2	1197.1	1191.7	1078.7	1567.4	1643.1	1015	1202.2	1017.9	1348.5
17333962	Gm10509	100310809	NR_045766	4.43E-03	2.10E+01	8.53E+00	2.38E+00	2.79E-01	9.99E-01	1.10E+01	8.93E+00	1.74E+00	1.95E-01	9.5	12.5	8.3	6.9	6.4	6	7	7.3	8.3	10	9.7	10.3	7.1	8.4	7.9	8	7.4	9	6.3	8.5	7.9	10.3	7.8	18.7
17253616	Pigs	276846	NM_201406	4.44E-03	2.10E+01	9.04E+01	9.40E+00	1.04E-01	9.95E-01	1.03E+01	8.72E+01	5.45E+00	6.25E-02	100.9	95	87.4	98.3	83.9	76.7	85.7	81.5	87.7	91.5	94.6	101.8	97.7	105.3	86	75.1	79.4	88.5	86.9	87	82.8	79.7	94.7	82.9
17340427	Gm20939	100044193	NM_001024731	4.44E-03	2.10E+01	7.17E+01	2.06E+01	2.87E-01	9.88E-01	1.12E+01	6.71E+01	1.35E+01	2.01E-01	83.7	74.3	77.5	53	55.3	52.1	51.1	61.4	82.5	64.8	104.6	100.2	61.5	51	57.1	54.6	66.7	68.8	40.2	38	70.7	107.9	66.5	121.8
17351726	Mbd1	17190	NM_013594|XM_006525706	4.47E-03	8.75E+00	1.67E+02	5.08E+01	3.05E-01	1.41E-01	1.19E+01	1.68E+02	3.15E+01	1.88E-01	145.8	108.9	160.5	238	202	236.7	191.7	179.8	160.4	143.1	118.6	115.4	123.4	113.4	196.5	189.4	171	177.3	182.6	244.8	162.5	145.2	137.8	168.5
17232881	Ppil6	73075	NM_028430|XM_006512872|XM_006512873|XM_006512874|XM_006512875|XR_380081|XR_380082	4.49E-03	9.11E+00	9.51E+00	1.23E+00	1.29E-01	1.00E+00	9.14E+00	9.72E+00	1.36E-01	1.40E-02	8.5	8.1	9.6	9.2	11	11.1	10.2	9.9	10.5	9	8.3	8.9	9.8	8.7	9.8	9.7	9.5	10.3	9.8	9.9	9.5	9.1	8	12.4
17501050	Irf2	16363	NM_008391|XM_006509285|XM_006509286|XM_006509287|XM_006509289	4.52E-03	8.78E+00	2.24E+02	4.13E+01	1.84E-01	6.95E-02	5.30E+00	2.41E+02	6.51E+01	2.70E-01	199.1	172	229.7	261.5	267.1	279.5	231.5	223.2	224.7	229.6	186.7	180.6	212.9	218.8	356.1	266.4	249.7	268	201.7	245.9	195.8	208.7	242.2	227.1
17368550	Rxra	20181	NM_001290481|NM_001290482|NM_011305|XM_006497801|XM_006497802	4.52E-03	9.00E+00	9.31E+02	1.28E+02	1.38E-01	9.32E-01	9.39E+00	9.75E+02	4.50E+01	4.61E-02	781.5	817.1	949	963.9	1032.8	1149.2	936.1	982.9	945.8	948.4	796.5	865.9	840.1	915.7	978	1033.6	989.7	1032.2	873.5	1122.2	964.2	983	946.1	1027.5
17522698	Ubp1	22221	NM_001083319|NM_013699|XM_006512050|XM_006512056|XM_006512057|XM_006512058	4.52E-03	1.48E+01	2.54E+02	4.16E+01	1.64E-01	9.21E-02	1.32E+01	2.52E+02	2.59E+01	1.03E-01	241	239.4	229.7	230.1	241.5	264.3	274.2	289.6	292.7	265.9	242.6	235.1	210.5	242	242.7	249.6	236	212.3	282.3	334.9	255.8	255.4	252.6	252
17278998	NaN	NaN	NaN	4.53E-03	1.92E+01	4.50E+01	2.66E+01	5.90E-01	1.08E-02	2.00E+01	6.06E+01	3.70E+01	6.10E-01	43.2	39.3	30.1	29.6	20	15.8	24.5	29.7	86.9	87	51.6	82.8	48.2	48.2	31.9	30.1	34	30.7	41.6	18.8	90.1	61.8	96.8	195.7
17289118	Mtx3	382793	NM_001162945|XM_006517712|XM_006517716	4.54E-03	6.19E+00	4.36E+01	1.38E+01	3.18E-01	7.88E-01	1.19E+01	4.60E+01	4.18E+00	9.08E-02	48.3	39.6	57.3	55.1	75.7	41.9	40.5	31.8	30.9	30.2	40.4	31	45.9	40.4	40.1	69	45.7	45.9	51.7	53	40.4	41.5	37.8	40.6
17223261	Boll	75388	NM_001113367|NM_029267	4.55E-03	1.13E+01	7.48E+00	9.53E-01	1.27E-01	9.96E-01	7.74E+00	7.57E+00	4.45E-01	5.87E-02	7.1	6.5	7.3	7.2	7.9	8.7	7.4	9.4	7.5	7.3	7.2	6.2	7	7.3	8.3	7.6	8.9	7.2	7.2	7.8	7.2	8	7.6	6.8
17457297	1810058I24Rik	67705	NR_015608|NR_027875	4.55E-03	7.90E+00	1.09E+02	2.28E+01	2.09E-01	5.12E-02	9.59E+00	1.09E+02	1.63E+01	1.50E-01	111.6	114.4	124.4	112.9	143.4	156.7	97.8	119.2	88.3	65.9	83.5	92.3	103.5	98.8	106.9	113.9	114.9	134.2	102.8	145.9	110.3	93.1	89.1	93.5
17267685	Pctp	18559	NM_008796	4.57E-03	1.00E+00	2.57E+02	7.01E+01	2.73E-01	1.46E-01	7.73E+00	2.36E+02	1.50E+01	6.35E-02	309.4	384.4	270.7	305.4	238.4	239.7	241.1	177.2	202.2	153.5	287.5	274.8	253.9	317.4	244.3	270.1	213	235.3	218.7	242.8	192.2	196.6	252.4	193.6
17484966	Ap2a2	11772	NM_007459|XM_006536155	4.57E-03	2.66E-01	6.23E+02	1.08E+02	1.73E-01	8.91E-03	5.00E-01	6.05E+02	1.24E+02	2.05E-01	653.5	690.3	667.6	635.6	603.2	608.8	477.5	520	562.6	613.4	715.9	725.8	700.8	752.7	561.8	671.7	632.6	529.4	433.5	523.1	507.1	577.1	715.5	659.2
17359274	Cyp2c53-ps	638988	NR_033614	4.58E-03	2.05E+01	5.69E+01	2.70E+01	4.74E-01	1.02E-01	1.30E+01	4.46E+01	2.26E+01	5.07E-01	56.9	68.9	44	29.8	30.2	38.7	44	34.7	66.7	67.7	122.3	78.5	39.5	20.5	13.4	20.3	35.9	36.8	20.5	20.8	69.9	66.6	137.2	54.1
17244085	Slc17a8	216227	NM_182959	4.60E-03	2.00E+01	9.72E+01	3.09E+01	3.18E-01	9.37E-04	2.05E+01	9.79E+01	3.80E+01	3.88E-01	83.5	106.8	63.2	76.3	55.5	66.9	100.6	79.2	131.9	103.4	197	102.1	113.9	102.2	73.6	84	60.1	67.2	78.9	63.4	103.7	120.8	180	127.4
17434297	Cdk6	12571	NM_009873	4.62E-03	8.03E+00	2.37E+02	3.21E+01	1.36E-01	6.90E-01	8.27E+00	2.28E+02	2.85E+01	1.25E-01	236.4	233.6	243.6	262.8	281.6	283.9	256.1	253.6	190.2	144.7	232.7	222.3	214.9	242.7	136.8	283.3	269.4	277.2	223.8	274.3	190.7	224.8	175.5	218.1
17452818	Sbno1	243272	NM_001081203	4.62E-03	9.59E+00	3.46E+02	4.03E+01	1.16E-01	1.00E+00	1.53E+01	3.46E+02	3.95E+00	1.14E-02	312.4	299.4	334.4	346.5	384.1	411.9	369.5	351.7	368.1	347.3	330.1	298.8	313.4	328.6	343.2	359.2	341.5	345.2	379.9	321.3	356.5	370.2	306.4	384.2
17217283	Ppp1r15b	108954	NM_133819	4.65E-03	1.75E+01	4.62E+02	4.58E+01	9.93E-02	2.27E-02	1.85E+01	4.34E+02	2.17E+01	4.99E-02	434.5	414.8	419.1	343.2	405.9	488.3	464.2	477.2	536.6	548.3	482.3	525.9	358.7	370.1	346.8	363.2	426.8	383.2	410.7	505.6	482.9	513.1	506.8	540.2
17336028	LOC102632854	102632854	XR_385543	4.65E-03	9.35E+00	3.34E+01	7.35E+00	2.20E-01	4.92E-02	9.25E+00	3.40E+01	4.14E+00	1.22E-01	38.5	26.9	34.3	37.2	42.4	42	38.6	39.7	25.4	28.8	27.7	19.8	39.3	35.9	43.8	46.1	31.1	39.6	34.9	40.9	27.7	25.3	22.2	21.8
17273806	Sf3b6	66055	NM_025323	4.66E-03	2.06E+01	2.67E+02	2.47E+01	9.24E-02	1.00E+00	1.02E+01	2.58E+02	3.19E+00	1.24E-02	268.8	284.6	270.6	264.4	223.6	233.4	261.9	253.9	279.2	292.1	277.9	295.9	268.6	256.3	291.8	211.1	258.9	251.5	245.4	247.9	273.4	290.4	212.4	290.7
17364772	Mms19	72199	NM_028152	4.66E-03	7.46E+00	1.11E+02	2.25E+01	2.03E-01	8.73E-01	3.41E+00	1.10E+02	2.60E+00	2.36E-02	113.5	91.1	112.8	143.2	142.8	124.2	110.6	118.4	103.6	100	79.6	88.1	112.4	128.3	101.1	141.9	108.4	122.8	92.5	106.6	100.3	116.6	96.1	94
17220249	9130409I23Rik	619326	NM_001033819	4.67E-03	2.34E+00	1.48E+02	5.64E+01	3.81E-01	8.29E-01	8.19E+00	1.32E+02	7.16E+00	5.42E-02	187.9	179	173.5	209.5	137.9	139.8	115.2	128.2	109.4	70.1	187.9	135.5	181.4	178.2	90.4	134	137.1	190.9	117.6	160.8	99	127.7	80.6	86.7
17322369	Itga5	16402	NM_010577	4.68E-03	3.68E-05	1.57E+02	4.46E+01	2.85E-01	1.76E-03	5.50E+00	1.45E+02	4.51E+01	3.10E-01	217.4	191.2	175.9	136.4	111.9	144.9	101	103	157	182.6	191.3	165.8	160.6	207.9	123.2	144	105.6	109.1	94.1	70.1	134.7	152.3	246.8	196.5
17531939	Gpd1l	333433	NM_175380	4.69E-03	1.30E+01	1.11E+02	2.36E+01	2.13E-01	1.07E-02	1.34E+01	1.08E+02	2.29E+01	2.13E-01	82	91.1	100.8	97.3	111.6	130.7	129.8	136.7	140.4	102.5	98	107	82.5	93.2	71.5	112.3	98.4	112.3	142	124.1	117.5	129.2	102.4	105.2
17327038	Ifnar2	15976	NM_001110498|NM_010509	4.70E-03	5.36E+00	7.91E+02	8.32E+01	1.05E-01	2.58E-02	3.02E+00	8.20E+02	2.77E+01	3.38E-02	815.7	769.4	850.9	909.9	857.8	819.8	721.8	817.8	689.1	752.9	725	757.6	863.4	874.8	923.8	886.2	836.4	790.5	771.8	828.2	752.6	800.1	713.4	804.4
17460592	NaN	NaN	NaN	4.70E-03	2.05E+01	4.61E+02	1.20E+02	2.61E-01	4.66E-02	1.40E+01	4.68E+02	1.11E+02	2.36E-01	471.2	552.2	431.1	353.7	289.3	393.1	362.3	443.6	530.6	453.5	549.9	699.6	499.2	448.6	268.9	324.9	436.7	401.3	351.5	252.3	551.8	686.2	717.1	676.4
17426855	Ttc39b	69863	NM_027238|XM_006538239|XM_006538240	4.70E-03	8.55E+00	5.94E+01	1.56E+01	2.62E-01	4.41E-01	1.10E+01	5.22E+01	8.46E+00	1.62E-01	61.9	48.5	56.5	62.9	87.3	78.9	59.4	68.8	58.7	47.8	38.9	43.8	40.8	50	33.9	66.9	55.2	61	60.4	58.8	56.6	53.9	43.6	45.1
17357534	NaN	NaN	NaN	4.70E-03	1.04E+01	1.57E+03	1.70E+02	1.09E-01	8.07E-01	1.21E+01	1.58E+03	3.59E+01	2.27E-02	1395.6	1373.9	1526.8	1655.5	1601.3	1876.2	1735.2	1649	1508.2	1584.6	1469.5	1431.1	1452.9	1611.7	1210.5	1583.3	1687.4	1671.4	1611.5	1447.5	1690.9	1759.7	1672.2	1559.2
17322621	Nudt16l1	66911	NM_025839	4.72E-03	4.77E+00	7.79E+01	9.96E+00	1.28E-01	3.47E-01	7.96E+00	7.54E+01	8.71E+00	1.15E-01	81.4	89	92.6	100.7	84.2	74.1	82.3	73.6	61.8	65.3	60.2	69	74.9	79.7	67.5	79.3	95.6	98.5	59.5	82.2	58	73.8	70.2	65.5
17314693	Tuba1c	22146	NM_009448	4.73E-03	2.30E+01	5.71E+01	2.03E+01	3.56E-01	2.93E-01	2.59E+00	5.23E+01	1.89E+01	3.62E-01	53	73.1	62.4	44.3	34.9	47.5	41.5	28.7	68.8	66.5	83.7	80.8	46.4	62.3	48.1	43.6	55.8	51.6	32.9	27.5	52.3	59.4	78	69.4
17240330	Slc16a10	72472	NM_001114332|NM_028247	4.76E-03	1.45E+01	5.07E+02	1.02E+02	2.00E-01	1.00E+00	1.16E+01	4.99E+02	3.79E+01	7.60E-02	414.1	477.2	473	422.4	525.5	496.3	564.9	550.9	652.9	562.4	480	468.9	383.8	451.7	537.2	691.3	423.2	471.6	553.7	603.6	505.3	450.1	430.3	491.6
17314061	Trabd	67976	NM_026485	4.78E-03	1.72E+01	2.71E+02	2.04E+01	7.53E-02	1.52E-03	1.83E+01	2.61E+02	1.79E+01	6.87E-02	211	239.1	254.1	236	261.7	237.4	274.6	281.2	317.4	347.4	285.6	307.5	230.1	192.9	174.6	198	267.4	226.3	276.9	300.4	320.6	308.9	320	311.9
17499083	A230072I06Rik	619290	XR_404718	4.78E-03	1.29E+01	1.08E+01	1.83E+00	1.69E-01	1.00E+00	1.22E+01	1.07E+01	3.71E-01	3.48E-02	8.6	9.9	10.4	9.2	10.7	12	13	13.5	11	10.8	9.7	10.9	12.6	10.9	11.9	10.5	9.5	9.7	10.5	10.3	9.9	12	10.7	9.4
17453124	Psph	100678	NM_133900|XM_006504274|XM_006504275	4.78E-03	5.50E+00	4.20E+01	6.74E+00	1.60E-01	9.76E-01	7.39E+00	4.33E+01	1.34E+00	3.09E-02	47.6	47.6	44.3	36.4	41.6	32.8	35	34.1	43.3	43.7	45.5	52.2	42.5	47.8	40.6	45.1	51	45.9	42.7	39.1	41.4	37.7	38.9	46.8
17392472	Ralgapa2	241694	NM_001033348|XM_006499520|XR_374468	4.80E-03	9.21E+00	2.12E+02	4.61E+01	2.17E-01	1.00E+00	1.07E+01	2.24E+02	1.16E+01	5.17E-02	193.3	167.9	186.5	198.6	290.9	260	219.5	258.8	211.6	208.5	189.7	162	213	233.5	207.2	296.7	194.3	213	245.5	253.7	205.4	240.7	201.3	184.2
17286962	Mylip	218203	NM_153789	4.80E-03	1.21E+01	1.01E+02	1.96E+01	1.95E-01	1.40E-01	1.26E+01	1.05E+02	1.54E+01	1.46E-01	88.2	94.5	96.7	97.1	102.3	110	118.8	121.5	103	113.9	86.6	73.7	88.3	88.4	116.3	112.2	98.2	100.2	121.4	135.2	107.7	107.3	91.1	95.8
17481695	Ipo7	233726	NM_181517	4.80E-03	1.48E+01	6.24E+02	6.68E+01	1.07E-01	7.94E-01	1.75E+01	6.44E+02	3.73E+01	5.80E-02	535.8	523.2	602.5	561.3	628.8	649	647.6	641.5	719.2	740.9	629	608.1	524.7	527	574.2	665.1	639.3	639.3	801.3	546.2	669.3	701.1	660.3	777.3
17212087	Npas2	18143	NM_008719	4.82E-03	3.68E-05	5.61E+01	5.76E+01	1.03E+00	8.18E-04	1.00E+00	5.15E+01	4.01E+01	7.79E-01	135.6	173.5	57	36.2	21.3	17	17.7	18.3	14.6	19.3	92.2	70.1	164.5	155.7	59.4	73.4	18.3	21.1	18.7	13.2	18.4	16.2	36.2	22.9
17408297	Gm10681||Hsd3b4	100043456||15495	NM_001270429||NM_001111336|NM_008294	4.82E-03	5.86E+00	7.62E+01	1.80E+01	2.36E-01	1.53E-01	7.95E+00	7.98E+01	1.13E+01	1.42E-01	91	83.3	92	90.8	112.1	86.3	53.9	65.7	50	47.2	61.3	80.6	88.7	78.2	71.2	82	113	106.6	67	76.2	68.3	70.9	68	67.3
17408306	Gm10681||Hsd3b4	100043456||15495	NM_001270429||NM_001111336|NM_008294	4.82E-03	5.86E+00	7.62E+01	1.80E+01	2.36E-01	1.53E-01	7.95E+00	7.98E+01	1.13E+01	1.42E-01	91	83.3	92	90.8	112.1	86.3	53.9	65.7	50	47.2	61.3	80.6	88.7	78.2	71.2	82	113	106.6	67	76.2	68.3	70.9	68	67.3
17265306	Slc25a11	67863	NM_024211|XM_006534026	4.83E-03	1.19E+01	6.40E+02	8.02E+01	1.25E-01	1.00E+00	1.06E+01	5.85E+02	1.96E+01	3.35E-02	530.1	599.5	638.3	631.2	679.4	660.2	757.3	714.8	699.2	598.1	606.9	568.7	609.5	617.2	543.6	563.6	558.5	650.4	697.2	468.3	613.5	660.1	518.8	520.2
17337750	Gpr110	77596	NM_133776	4.84E-03	5.83E+00	3.04E+01	9.08E+00	2.99E-01	7.26E-02	9.03E+00	3.05E+01	1.13E+01	3.70E-01	41.3	30.2	41.4	40.2	49.5	31.6	23.2	30	18.2	22.8	14	22.1	27	19.7	25.7	30.9	52.5	52.1	29.2	32.7	26.7	20.5	17.8	30.5
17210433	NaN	NaN	NaN	4.85E-03	8.36E+00	1.27E+01	3.29E+00	2.59E-01	6.74E-01	1.41E+01	1.60E+01	5.95E+00	3.73E-01	10.1	11.3	13.9	14	16.3	17.7	12.1	13.4	13.2	13.5	9.3	7.5	13.9	12.1	13.6	9.2	9.9	12.3	19.7	37.6	14.7	13.3	19.6	15.7
17258118	Rab37	58222	NM_001163753|NM_021411|XM_006533857|XR_388502	4.85E-03	1.94E+00	1.19E+01	7.43E-01	6.26E-02	9.85E-01	1.58E+01	1.22E+01	7.09E-01	5.83E-02	11.9	12.5	11.4	10.8	11.2	11.4	10.5	11.6	12.1	12.7	12.8	13.4	12	12.2	12.7	10.5	12.5	11.6	11.9	12.6	12.7	13.1	12.6	11.6
17480788	Fchsd2	207278	NM_001146010|NM_199012	4.86E-03	1.13E+01	1.75E+02	4.37E+01	2.50E-01	5.90E-03	1.19E+01	1.74E+02	4.22E+01	2.42E-01	138.8	140	142	182.5	221.2	211.4	193.2	250.8	169.2	151.2	143.5	155.3	147.3	159.7	161.9	151.5	176.7	208.4	235.1	237.7	157.1	165.4	140.5	152.5
17293650	Slc35d2	70484	NM_001001321|XM_006517372|XM_006517373	4.87E-03	6.21E+00	6.37E+02	1.44E+02	2.25E-01	8.20E-01	8.11E+00	6.05E+02	6.73E+01	1.11E-01	625.5	640.7	719.2	791.7	857.3	703.7	608.5	554.9	472.6	450.3	652.2	566.4	668.3	641.5	405	582.7	789	811.4	553.6	671.9	470.4	603.7	524.9	538.7
17367576	Acbd5	74159	NM_001102436|NM_001102437|NM_001102438|NM_028793	4.88E-03	7.36E+00	1.57E+03	1.57E+02	9.99E-02	5.18E-01	9.25E+00	1.52E+03	1.18E+02	7.78E-02	1686.4	1535.7	1698.7	1580.2	1886.5	1811.1	1540.2	1539	1338.1	1312.8	1436.8	1482.7	1657.8	1530.7	1220.6	1590	1712.6	1645.6	1583.3	1743	1419	1540.9	1311.5	1309.6
17449052	Hopx	74318	NM_001159900|NM_001159901|NM_175606	4.89E-03	1.59E+01	4.65E+01	6.51E+00	1.40E-01	7.88E-01	1.25E+01	5.04E+01	5.07E+00	1.01E-01	39.5	36.4	38	45	47.5	42.8	50.9	46.9	58.3	58	45.4	49.8	38.8	38.1	58.3	46.7	58.5	41.7	57.4	61.7	54.8	44.4	44.3	59.5
17506081	Osgin1	71839	NM_027950|XM_006531377|XM_006531378|XM_006531381	4.90E-03	1.00E+00	7.74E+02	3.00E+02	3.87E-01	4.23E-01	4.87E+00	9.07E+02	3.97E+02	4.38E-01	1353.9	1011.8	1023.5	808.8	828.5	746.8	244.5	505.3	489.6	720.7	717.9	842.5	1726.9	1773.3	485.3	869.3	965.3	963.3	332.1	681.4	706.2	747.7	658.6	971.4
17424389	Gm13305||Il11ra1||Il11ra2	100042555||16157||16158	NM_001099348|XM_006537511||NM_001163401|NM_001172054|NM_010549||NM_010550|XM_006537624|XM_006537625	4.90E-03	3.68E-05	5.88E+01	1.17E+01	1.98E-01	8.98E-01	5.00E-01	5.15E+01	2.24E+00	4.36E-02	63.7	69	62.6	53.7	56.1	52.8	48.9	48.3	54	53.1	76.4	66.4	66.4	54.1	51.9	47.7	52.3	50.1	47.3	47.2	52.6	50.4	47.7	49.8
17424431	Gm13305||Il11ra1||Il11ra2	100042555||16157||16158	NM_001099348|XM_006537511||NM_001163401|NM_001172054|NM_010549||NM_010550|XM_006537624|XM_006537625	4.90E-03	3.68E-05	5.88E+01	1.17E+01	1.98E-01	8.98E-01	5.00E-01	5.15E+01	2.24E+00	4.36E-02	63.7	69	62.6	53.7	56.1	52.8	48.9	48.3	54	53.1	76.4	66.4	66.4	54.1	51.9	47.7	52.3	50.1	47.3	47.2	52.6	50.4	47.7	49.8
17434174	Gm13305||Il11ra1||Il11ra2	100042555||16157||16158	NM_001099348|XM_006537511||NM_001163401|NM_001172054|NM_010549||NM_010550|XM_006537624|XM_006537625	4.90E-03	3.68E-05	5.88E+01	1.17E+01	1.98E-01	8.98E-01	5.00E-01	5.15E+01	2.24E+00	4.36E-02	63.7	69	62.6	53.7	56.1	52.8	48.9	48.3	54	53.1	76.4	66.4	66.4	54.1	51.9	47.7	52.3	50.1	47.3	47.2	52.6	50.4	47.7	49.8
17434259	Gm13305||Il11ra1||Il11ra2	100042555||16157||16158	NM_001099348|XM_006537511||NM_001163401|NM_001172054|NM_010549||NM_010550|XM_006537624|XM_006537625	4.90E-03	3.68E-05	5.88E+01	1.17E+01	1.98E-01	8.98E-01	5.00E-01	5.15E+01	2.24E+00	4.36E-02	63.7	69	62.6	53.7	56.1	52.8	48.9	48.3	54	53.1	76.4	66.4	66.4	54.1	51.9	47.7	52.3	50.1	47.3	47.2	52.6	50.4	47.7	49.8
17257906	Map2k6	26399	NM_011943|XM_006533375|XM_006533377|XM_006533378	4.92E-03	1.19E+01	1.22E+02	5.23E+01	4.28E-01	7.62E-04	1.14E+01	1.13E+02	3.84E+01	3.39E-01	73.1	97.6	94.6	90.1	155.2	132.2	188.6	211.6	124.8	100.6	107.4	90.7	80.3	87.1	105.5	80.4	134.6	154.7	168.7	136.9	112.2	119.8	84.2	93.7
17348250	Wac	225131	NM_001146298|NM_001282093|NM_153085|XM_006525805	4.92E-03	7.28E+00	4.10E+02	2.86E+01	6.97E-02	4.83E-01	8.42E+00	4.29E+02	7.27E+00	1.69E-02	415.7	386.6	425.8	446	446.8	435.2	398.2	420.5	391.5	404.6	359.8	393.5	442.2	410.8	516.5	466.3	440.9	384	415.6	455.5	407.3	380	407.3	423.3
17494273	Olfr642	258326	NM_146329	4.92E-03	2.10E+01	1.03E+01	1.25E+00	1.21E-01	5.33E-01	5.90E+00	1.07E+01	6.67E-01	6.24E-02	12.5	10.9	10.2	10.4	9.1	9.2	9.6	9.4	10.7	9.7	10.4	11.9	11.7	11.8	10.2	10.1	11.6	13.9	9.4	9.1	9.2	8.8	11.3	11.1
17363865	Gldc	104174	NM_138595	4.92E-03	1.55E+01	9.55E+02	1.33E+02	1.39E-01	1.72E-03	5.00E-01	8.35E+02	3.45E+02	4.13E-01	1032.1	1321.3	1085.2	901.2	695.7	669.7	709.1	678.7	900	1048.8	1257.7	1155.7	1028.4	1122.4	903	1013.8	825.6	757.1	468.6	403.5	615.2	757.5	1188.6	931.5
17431502	Lypla2	26394	NM_011942	4.92E-03	1.15E+00	3.99E+02	3.83E+01	9.61E-02	9.31E-01	6.32E+00	4.01E+02	2.89E+01	7.20E-02	431.7	431.5	425.7	441.4	385.9	391	390.1	338.4	341.6	394.7	394.2	418	442.5	460	346.2	413.8	406.5	383.6	363.7	430.5	390.8	379.6	401.9	395.6
17251222	Gas7	14457	NM_001109657|NM_001277079|NM_001277080|NM_008088|XM_006532202	4.92E-03	2.00E+00	4.29E+01	7.86E+00	1.83E-01	1.99E-02	1.00E+00	4.34E+01	5.31E+00	1.22E-01	52.1	55.3	45.5	57.8	36.4	52.1	35.1	36.9	34.8	30.2	41.6	37	49.3	55.5	42	50.6	49.2	46.1	34.9	35.1	35.4	39.3	45	38.8
17402588	Pla2g12a	66350	NM_001286948|NM_023196|NM_183423|NR_104611	4.93E-03	8.32E+00	4.51E+01	9.24E+00	2.05E-01	3.40E-01	1.19E+01	4.88E+01	7.21E+00	1.48E-01	42.6	34.4	49.6	49.2	56.1	56.9	46.5	44.4	48.8	44.3	36.7	32.1	33.4	30.5	67.2	60.5	48.6	51.9	63.3	51	45.6	44.8	42	46.7
17315558	Copz1	56447	NM_019817|XM_006521211	4.94E-03	6.98E+00	1.08E+03	9.25E+01	8.55E-02	1.00E+00	8.50E+00	9.90E+02	5.47E+01	5.53E-02	1201.6	1276.2	1188.6	1169.3	979.1	977.1	946.8	1097.5	1000.1	938.2	1103.2	1108.1	1138.9	1212.3	798.6	928	1041.5	1141.8	832	904.7	977.1	1044.7	947.1	908.1
17221502	Jph1	57339	NM_020604	4.94E-03	1.36E+01	2.82E+01	7.26E+00	2.58E-01	4.05E-02	1.24E+01	3.08E+01	5.71E+00	1.85E-01	23.4	23.6	23.3	20.9	26.3	27.3	37.1	40	31.4	28.7	25.7	30.3	26.6	23.1	29.3	30.5	28	31.3	30.5	45.4	38.7	30.9	26.8	28.4
17333206	Park2	50873	NM_016694|XM_006523337	4.94E-03	9.29E+00	4.53E+01	8.88E+00	1.96E-01	9.49E-01	1.08E+01	4.82E+01	6.36E+00	1.32E-01	44.8	43.8	41.8	47.1	60.1	52.1	48.1	55.2	43.9	41.2	34.7	30.3	37.6	50.8	36.2	57.1	49.4	58.8	50.6	53.1	50.8	52.8	40.1	41.1
17286641	Dsp	109620	NM_023842	4.94E-03	1.00E+00	4.18E+02	9.12E+01	2.18E-01	6.24E-02	2.00E+00	3.94E+02	7.37E+01	1.87E-01	551.7	514.9	486.1	439.2	472.4	468.5	274.8	340.6	351.8	258.2	483.5	377.9	517.9	512.3	301.4	568.5	405.3	420.5	291	394.2	259.4	290.9	423.7	340.3
17324135	Chrd	12667	NM_001278041|NM_009893	4.94E-03	2.57E+00	2.46E+01	2.75E+00	1.12E-01	1.00E+00	8.34E+00	2.23E+01	2.15E-01	9.66E-03	24.2	27.6	28.8	27.4	24.4	23.9	22.4	22.3	23.2	22.8	23.4	24.7	23	23.6	22.6	22.3	18.6	25.9	21.9	24.7	21.8	20.4	21.1	21.6
17438621	Ugt2b35	243085	NM_172881	4.95E-03	6.50E+00	1.33E+03	2.33E+02	1.76E-01	9.97E-01	6.47E+00	1.24E+03	4.16E+01	3.34E-02	1479.1	1337.4	1629.7	1418.1	1839.4	1515	1112.9	1177.6	1009.3	935.2	1175.7	1290.2	1379	1659.7	832.4	1504.7	1486.2	1609.1	1057.8	1201.8	992.1	1211.4	1100.6	896.9
17240323	AI317395	215929	NM_144821	4.96E-03	6.83E+00	8.12E+02	1.34E+02	1.65E-01	9.90E-01	1.14E+01	7.99E+02	9.01E+01	1.13E-01	766.5	754.8	876.4	958.9	815	980.3	944.7	832	736	676.2	720.5	680.2	862	790.7	700.9	870.4	834.6	846.7	760.9	990.5	875.8	786.8	618.8	645.4
17449939	Antxr2	71914	NM_133738	4.99E-03	1.90E+01	2.63E+02	4.24E+01	1.61E-01	5.03E-01	3.08E+00	2.32E+02	4.26E-01	1.84E-03	254.6	253.1	206.7	211.5	209.3	217.9	258.6	292.6	288.8	261.1	337.5	366.5	250.1	275.2	105.8	203.4	243.6	254.7	192.1	185.2	242.9	266	287.9	274.3
17312738	Mpst	246221	NM_001162492|NM_001162493|NM_138670	5.00E-03	2.10E+01	1.43E+02	2.31E+01	1.61E-01	4.13E-01	1.31E+01	1.40E+02	2.18E+00	1.56E-02	139.8	179	138.7	143.6	113.8	132	126.6	119.9	146.8	148.7	156.2	174.8	138.1	151	134.6	127.2	138.8	136.1	119.8	148	149.7	148.1	146	141
17275718	Mia2	338320	NM_177321	5.01E-03	9.10E+00	1.56E+03	1.93E+02	1.24E-01	1.00E+00	9.81E+00	1.49E+03	4.72E+00	3.16E-03	1445.7	1351.7	1547.7	1510.2	1878.4	1782.5	1684.4	1581.2	1507.6	1586.1	1521	1316.9	1546.7	1444	1347.6	1644.1	1509.4	1515.5	1593.2	1242.9	1484.2	1658.7	1431.2	1469.2
17478889	Apba2	11784	NM_001291166|NM_001291167|NM_007461	5.01E-03	2.61E+00	7.67E+00	5.80E-01	7.56E-02	1.00E+00	8.09E+00	8.36E+00	3.33E-01	3.99E-02	8	8.4	8.2	8.2	7.7	7.8	6.9	7.6	7.4	6.7	7.2	7.9	8.4	7.3	10.9	7.1	8.9	8.6	7.6	8.1	9.6	7.8	7.8	8.1
17511693	Ces1d	104158	NM_053200	5.01E-03	1.69E+01	6.15E+02	2.24E+02	3.63E-01	8.28E-05	1.79E+01	6.77E+02	1.93E+02	2.85E-01	691.6	572	454.1	392.4	567.4	495.1	631.8	689.4	868.7	740.7	676.4	604.3	657.3	613.9	530.9	486.5	443.4	544.3	691.6	694.3	839.4	937	895.4	792.3
17484667	BC024386	212965	NR_015583	5.02E-03	7.57E+00	2.18E+03	3.20E+02	1.47E-01	4.05E-02	9.83E+00	2.18E+03	1.86E+02	8.53E-02	2156.1	1959.2	2181.8	2669.9	2910.4	2277.5	2113.2	2134.6	2077.7	2078.7	1976.1	1664.2	2249.3	2162	2180.4	2510.1	2285.3	2235.3	2165.3	2662.2	2039.8	2083.1	1826.8	1815
17409792	Palmd	114301	NM_023245	5.05E-03	4.11E+00	3.10E+02	4.32E+01	1.39E-01	3.73E-01	7.74E+00	3.25E+02	1.01E+01	3.09E-02	325.6	312.6	330.6	380.1	323.8	322.2	284	294.4	299.7	253.3	297.3	293.1	333	333.1	354.8	371.3	323.2	325.1	323.8	340.7	291.9	291.3	253.8	363.1
17548417	NaN	NaN	NaN	5.07E-03	4.93E+00	2.62E+01	6.55E+00	2.50E-01	9.84E-01	5.31E+00	2.45E+01	1.93E-01	7.86E-03	28.2	28.1	29.3	33.7	34.5	25.8	26.6	20.7	19.1	19	25	24.3	33.3	25.1	20.1	28.6	32.1	21.5	24.2	20.6	23	19.7	21.6	24.6
17414038	NaN	NaN	NaN	5.09E-03	4.24E+00	5.22E+00	7.63E-01	1.46E-01	1.00E+00	8.87E+00	5.27E+00	2.14E-01	4.07E-02	4.9	5.8	5.8	5.8	5.4	5.7	5.1	4.9	4.5	4.5	4.9	5.3	4.6	5.1	4.5	6.5	5.6	5.7	4.7	5.4	5.6	4.9	6	4.6
17508722	Leprotl1	68192	NM_026609	5.11E-03	3.68E-05	3.19E+02	6.95E+01	2.18E-01	2.16E-03	1.00E+00	3.06E+02	3.50E+01	1.14E-01	372.8	377	344	378.1	239.2	284.7	266.4	244.6	299.3	304.7	332	381.6	356.9	347	345.5	334.6	294.8	276.5	248.4	296.2	299.8	270	309.3	296.4
17301247	Pinx1	72400	NM_028228|XM_006519597|XR_383213	5.13E-03	2.05E+01	6.83E+01	1.74E+01	2.55E-01	2.17E-01	1.35E+01	6.55E+01	2.41E+00	3.68E-02	70.1	72.2	64.1	56.5	46.6	55.5	64.6	46.3	91.6	66.8	83.9	101.5	42.9	50.9	63.8	56.5	59.7	42.6	79.4	80.9	69.4	76.8	66.2	97.3
17317500	Asap1	13196	NM_001276461|NM_001276462|NM_001276463|NM_001276467|NM_010026|XM_006520392	5.15E-03	1.00E+00	1.93E+02	1.93E+01	9.96E-02	1.28E-01	5.00E-01	1.85E+02	2.15E+01	1.16E-01	232.4	218.2	201.4	208.4	201.5	195.4	151.9	171.6	190.3	174.7	189.1	183.6	221.9	215.4	193.8	189.9	167	188.7	157.9	171.3	137.8	197.4	169.2	208.6
17234972	Misp	78906	NM_030218|XM_006514332|XM_006514333	5.15E-03	1.62E+00	1.45E+01	2.30E+00	1.59E-01	1.00E+00	8.26E+00	1.45E+01	2.58E-01	1.78E-02	16.7	15.8	15.3	18	14.5	13.7	13.5	11.8	14	11.2	14.1	15.5	14.7	14.4	19.2	12.4	13	14.7	13.8	13.7	15.3	14.2	13.8	14.6
17380464	NaN	NaN	NaN	5.15E-03	1.95E+01	3.56E+02	2.90E+01	8.14E-02	4.93E-01	1.22E+01	3.19E+02	1.99E+01	6.23E-02	331.6	337.6	297.9	324.5	295.9	319.8	352.9	402.8	416.1	353.8	412.3	429.1	331	268	154.8	236.2	361.1	372.8	357.7	244.7	359	445.7	278.9	418.4
17425836	Ptbp3	230257	NM_144904|NM_178164|XM_006537851	5.15E-03	9.75E+00	5.41E+02	6.71E+01	1.24E-01	1.00E+00	1.28E+01	5.53E+02	2.94E+01	5.32E-02	519.2	409.6	544.4	567.6	593.5	594.7	570.2	590.9	568.5	577.4	472.5	483.5	549.4	510.6	571.9	605.3	461.5	499.2	604.2	654.9	557.4	571.8	503.8	548
17407124	Chrnb2	11444	NM_009602|XM_006500916	5.17E-03	1.51E+01	1.31E+01	3.57E+00	2.74E-01	1.94E-02	1.31E+01	1.14E+01	2.02E+00	1.77E-01	11.2	13	10.9	10.7	11	11.7	16.2	15	16.6	14.7	14.3	11.5	9.4	9.3	12.4	9.9	11.3	10.5	13.4	15.1	13.2	10.6	11.1	10.1
17259507	Hmga1||Hmga1-rs1	15361||111241	NM_001025427|NM_001039356|NM_001166535|NM_001166539|NM_001166540|NM_001166541|NM_001166543|NM_001166544|NM_001166545|NM_001166546||NM_001166476|NM_001166477	5.17E-03	5.02E+00	1.67E+02	1.60E+01	9.55E-02	9.97E-02	1.09E+01	1.90E+02	4.12E+01	2.17E-01	181.5	177.9	177.1	190.6	188.5	171	175.5	163.5	150	132.1	136.4	160.2	157.2	174.1	167.4	176.6	214.8	191.5	181.3	346.6	173.7	166.9	162.3	168.5
17205575	NaN	NaN	NaN	5.18E-03	3.63E+00	5.12E+00	9.00E-01	1.76E-01	1.00E+00	8.44E+00	5.29E+00	2.78E-01	5.25E-02	5.9	5.6	7.2	6.9	5	4.7	4.8	4.3	4.4	4.3	4.4	3.8	6	4.8	4.8	5.6	6.8	5.3	4.7	5.4	5.1	5.3	5	4.6
17375161	Tmem62	96957	NM_175285|XR_374546	5.18E-03	5.50E+00	8.51E+01	5.71E+00	6.71E-02	9.10E-01	4.80E+00	8.12E+01	1.62E+00	1.99E-02	85.9	95.3	95.2	84.9	81.4	68.8	75.4	74.7	83.1	82.8	95.9	98.1	82.8	90.7	67.5	84.2	86.3	87.5	72.4	62.3	77.6	81.8	81.4	100.3
17458734	Plekha8	231999	NM_001001335|NM_001164361|XM_006505945	5.21E-03	1.77E+01	8.72E+01	1.33E+01	1.52E-01	1.98E-02	1.92E+01	8.26E+01	1.06E+01	1.28E-01	78.3	78.8	80.4	79.7	69.7	67.8	92.1	87.6	105.3	104.2	101	100.7	76.3	75	75.6	79.3	61.9	70.1	78.3	82.9	93.1	103.1	101.1	94.8
17425202	Acnat2	209186	NM_145368	5.24E-03	2.10E+01	9.81E+01	6.84E+01	6.97E-01	6.10E-02	6.34E-01	8.24E+01	6.32E+01	7.67E-01	88.5	111	64.3	90.9	24.5	30	71.5	37.3	139.7	75.1	306.2	138.2	65.2	103.5	118.1	82.4	40.9	46	38.2	31.5	79.5	66.3	211.3	105.7
17218620	Rc3h1	381305	NM_001024952	5.25E-03	1.08E+01	3.68E+02	6.80E+01	1.85E-01	9.33E-01	8.49E+00	3.78E+02	1.26E+01	3.33E-02	369.4	308.9	371.5	404.6	397	415	398.2	473.9	356.2	375.2	276	273.4	371.4	370.9	395	434.3	370.5	333.2	409.6	430	351.8	340.3	368.6	355
17449073	Noa1	56412	NM_019836	5.25E-03	1.59E+01	1.63E+02	3.03E+01	1.85E-01	6.15E-03	1.54E+01	1.61E+02	2.28E+01	1.42E-01	142.7	156.6	150.8	125.8	146.6	165.4	180.7	161	210.4	186.8	163	169.2	153.7	151.1	129.7	147.3	142	152.9	180.1	174.6	167.2	190.8	167.6	174
17391150	Trpm7	58800	NM_001164325|NM_021450	5.27E-03	7.90E+00	4.61E+02	9.29E+01	2.01E-01	1.89E-01	1.06E+01	4.63E+02	5.99E+01	1.30E-01	470.4	372.1	471.3	513.4	616.2	590.3	473.9	440.7	402.1	411.8	430.2	344.4	451.6	451.2	374.4	514.1	490.2	528.6	491.7	575.3	431.1	461.1	386.9	394
17268572	NaN	NaN	NaN	5.27E-03	1.82E+01	6.09E+01	6.23E+00	1.02E-01	1.08E-02	1.39E+01	6.59E+01	1.02E+01	1.54E-01	61.3	57.9	57.9	51.1	52	56.1	61.4	65.1	64.1	68.8	72.9	61.8	55.9	55.8	56.6	46	62.8	63.9	82.1	76.6	74.8	71.8	65.9	78.2
17230725	1-Mar	66112	NM_001290273|XM_006497192	5.28E-03	5.11E+00	1.83E+03	1.02E+02	5.59E-02	2.06E-03	3.35E+00	1.76E+03	1.19E+02	6.76E-02	1897.5	1802.3	1898.8	2037.5	1851.8	1864.4	1844.9	1840.4	1791.4	1635.9	1836.1	1654.1	1843.4	1859.5	1914.9	1959.1	1707.2	1786.8	1682.3	1620.9	1670.2	1681.3	1754.2	1622.2
17286575	Fars2	69955	NM_001039189|NM_024274|XM_006516770|XM_006516771|XM_006516772	5.30E-03	8.98E+00	2.26E+02	2.58E+01	1.14E-01	1.37E-03	6.59E+00	2.26E+02	1.99E+01	8.79E-02	196.6	208.2	237.4	245.5	259.7	246	240.1	241.9	214.3	203.9	206.9	214	233.4	220.2	237.6	258.7	239.9	245.2	225.7	233.8	199.2	222.2	183.5	215.5
17412871	Nudt2	66401	NM_025539|XM_006538165	5.32E-03	2.00E+00	9.19E+01	1.14E+01	1.24E-01	7.30E-01	8.27E+00	9.67E+01	1.07E+01	1.11E-01	110.3	113.4	95.7	108.5	105.2	93.2	93.1	84.8	59.8	64.9	88.7	85.5	106.5	108.3	104.5	78.5	103.9	126.4	91.9	119.4	83.8	89.9	61.6	86.1
17231946	Bclaf1	72567	NM_001025392|NM_001025393|NM_153787|XM_006512866|XR_380079	5.34E-03	6.09E+00	3.94E+02	7.10E+01	1.80E-01	9.27E-01	9.00E+00	4.00E+02	7.33E-01	1.83E-03	443.8	392.7	464.6	494.3	502.6	425	405.3	341.2	308.2	342.2	317.5	287.5	469.2	464.4	461.3	475	369.1	357.4	384.3	471	348.1	374.1	312.6	315.8
17482969	D430042O09Rik	233865	NM_001081022	5.35E-03	1.00E+00	9.58E+01	1.54E+01	1.61E-01	9.33E-01	4.87E+00	8.57E+01	4.87E+00	5.69E-02	105.2	125	108	95.3	95	87.5	91.2	78.6	84	76.2	100.1	103.2	92.7	90.2	59.6	115.1	95.5	86.8	65	79.4	84.8	77.4	86.6	94.8
17391373	1500011K16Rik	67885	NR_015476	5.35E-03	1.00E+00	4.79E+01	9.07E+00	1.89E-01	4.35E-01	1.08E+01	4.85E+01	8.98E+00	1.85E-01	50.7	57	54.7	49.7	46.7	46.2	37	42.9	41.7	41.2	47.9	59	47.8	44.1	59.9	42.6	48.1	59.3	46.5	70.9	48.9	42.1	29.2	43.1
17221497	Tceb1	67923	NM_026456|XM_006495561|XM_006495564	5.36E-03	2.10E+01	2.35E+02	2.61E+01	1.11E-01	1.00E+00	1.34E+01	2.16E+02	4.08E+00	1.89E-02	239	266	238.4	195	214.1	205.8	222.2	222.5	250.8	236.6	253.3	277	212.7	241.1	270.1	176.8	201.1	203	227.2	192.4	221.5	222.4	194.4	224.8
17292689	Thoc3	73666	NM_028597	5.39E-03	8.18E+00	3.01E+02	3.81E+01	1.27E-01	7.14E-01	9.29E+00	2.95E+02	1.16E+01	3.93E-02	299.2	289.1	320.3	317.7	312.9	370.5	353.3	297.7	276.6	256.4	243.1	269.6	293	315.4	233.9	287.4	334.6	311.5	307	302.9	302.8	292.4	277.9	281
17312551	Ppp1r16a	73062	NM_033371	5.39E-03	1.18E+01	4.95E+01	6.08E+00	1.23E-01	1.18E-01	1.28E+01	5.03E+01	4.28E+00	8.50E-02	41.4	49.6	48.5	46.9	54.2	51	55.2	58.2	51.6	47.3	43.6	46.3	49.9	45	46.9	47.9	47.8	57.6	54.1	56.1	50.7	50.6	48.5	48.6
17262344	NaN	NaN	NaN	5.40E-03	5.00E-01	3.50E+03	4.25E+02	1.22E-01	4.73E-01	3.33E+00	3.50E+03	1.90E+02	5.43E-02	4062.3	3780.8	3578.8	3457.5	3560.3	3304.8	2953.4	3061.4	3287.2	3434.2	3488.7	4036.4	3516.2	4146.2	3235.1	3558.8	3506.7	3496.7	3233.7	2579.1	3493	3829	3419.9	3986
17495297	Psma1	26440	NM_011965	5.41E-03	1.06E+00	3.94E+02	5.31E+01	1.35E-01	3.35E-01	5.01E+00	3.81E+02	7.14E+00	1.87E-02	425.2	429.8	443.1	426.3	388.8	348.9	349	357.5	374.5	343.4	417.2	421	431.8	448.3	354.9	434.5	391.9	438.9	353.2	322.7	336	358.9	324.5	380.9
17222527	Tbc1d8	54610	NM_018775|XM_006496146	5.41E-03	1.22E+01	9.23E+01	4.37E+01	4.73E-01	9.93E-01	1.36E+01	9.95E+01	4.46E+01	4.48E-01	64.2	59.8	67.3	92.7	69.5	111.3	147	146.3	131.1	99.5	60.4	58.9	63.5	77.4	132.6	102.9	61.3	57.5	195.3	171	113.9	73.6	67.3	77.8
17509537	Palld	72333	NM_001081390|NM_001293772|NM_001293773|NM_001293774|XM_006509507|XM_006509508	5.42E-03	2.25E+01	7.14E+01	1.90E+01	2.66E-01	9.66E-03	2.30E+01	6.44E+01	1.68E+01	2.61E-01	77.3	81.6	73.9	58.4	48.7	57.4	47.5	56	83.3	89.8	94.2	89	65	69.7	50.1	60.3	54.7	51.3	47.2	55.7	74.2	57.7	91.3	95.3
17484104	NaN	NaN	NaN	5.42E-03	9.99E+00	7.10E+02	1.52E+02	2.14E-01	5.83E-01	5.76E+00	7.26E+02	3.69E+01	5.08E-02	770.2	603.4	652.3	716.6	866.3	861.6	847.3	872.9	692.4	608.5	573.2	450.3	734.5	766.4	776.3	806.3	760	772.7	966	509.2	716.2	729.7	648.6	530.7
17242281	Adarb1	110532	NM_001024837|NM_130895|NR_004429|NR_021486	5.44E-03	1.03E+01	1.15E+02	2.87E+01	2.48E-01	3.69E-03	1.40E+01	1.13E+02	2.32E+01	2.05E-01	92.1	88.5	97.9	97.4	143.2	154.7	138	128.9	132.2	125.5	98.3	89.1	82.5	100.8	103.6	94.4	123	130.5	133.7	120.7	120.1	137.9	103.8	105.3
17216303	2310035C23Rik	227446	NM_029349|NM_173187	5.44E-03	1.00E+00	1.24E+02	1.69E+01	1.37E-01	2.79E-02	5.00E-01	1.19E+02	1.71E+01	1.44E-01	152.5	143.1	149.5	138	133.7	105.6	102.3	97.5	117.8	115.1	125.2	107.6	127.9	161.5	111.8	145.9	107.4	110.1	106.7	102.4	95.7	113.1	127.6	112.9
17387928	Olfr1231	258446	NM_146454	5.47E-03	1.43E+01	5.84E+00	5.44E-01	9.31E-02	1.00E+00	1.36E+01	5.74E+00	5.40E-01	9.40E-02	5.1	5.5	5.2	5.7	6.2	5.6	6.2	6.3	6	6.7	5.8	5.9	5.3	5.6	6.5	5.1	5.8	4.4	6.5	7.4	5.2	5.9	5.9	5.3
17417573	Hectd3	76608	NM_175244	5.47E-03	9.13E+00	1.62E+02	1.94E+01	1.20E-01	1.68E-01	8.54E+00	1.51E+02	1.65E+01	1.09E-01	160	156.6	171.9	180.6	185.5	175	178.2	178.5	156.7	132.3	133.9	137.8	145.7	151.7	116.7	163	175.9	171.3	157.9	177	144.4	135.7	140.2	130.4
17310004	Rictor	78757	NM_030168	5.47E-03	7.92E+00	1.26E+02	2.02E+01	1.61E-01	7.97E-01	9.85E+00	1.29E+02	2.87E+00	2.23E-02	129.9	110.8	124.9	138.4	163	147.1	120.2	131.6	123.7	121.7	100.8	95.4	142.7	138.9	115.7	154.7	126.7	128.1	132.3	143.3	115.5	116.1	114	114.6
17526583	Sidt2	214597	NM_001289668|NM_172257|XM_006510141	5.49E-03	2.00E+01	9.17E+02	1.33E+02	1.46E-01	6.63E-03	2.30E+01	8.76E+02	1.39E+02	1.59E-01	968	974.2	807.2	835.8	768	836	745.6	906.6	1029.6	1049.8	1034.2	1044.8	915.5	930.4	728.5	873.8	823.5	761	632.6	845.4	964.4	878.5	1116.6	1042.1
17503031	Prkaca	18747	NM_001277898|NM_008854	5.50E-03	5.00E-01	4.53E+02	6.45E+01	1.42E-01	7.00E-01	4.91E+00	4.19E+02	4.61E+00	1.10E-02	498.2	537.7	452.5	429.2	422.4	466.4	402.8	381.6	420.6	411.6	527.3	485.8	454.7	481.2	311.7	444.3	452.9	473.5	325.8	373.8	378.3	402	485.9	441.6
17543321	Zc4h2	245522	NM_001003916|NM_001289696|NM_001289697	5.54E-03	3.68E-05	3.69E+01	1.03E+01	2.78E-01	2.36E-01	5.00E-01	3.30E+01	4.12E+00	1.25E-01	48.4	45.1	41.9	41	27.5	31.1	31.8	26.5	34.6	28.4	38.2	48.4	40.2	40.7	27.7	38.5	34.8	32.3	27.5	26.6	36.1	25.6	36.1	30
17548711	NaN	NaN	NaN	5.54E-03	3.68E-05	1.56E+01	4.33E+00	2.78E-01	5.26E-02	2.30E+01	1.49E+01	3.37E+00	2.26E-01	21.8	16.4	14.2	13.8	13.4	13.2	12.5	11.2	12.8	17.5	21.7	18.7	18.2	13.5	13.8	13.9	14.4	12.4	10.9	9.9	16.5	16.9	18.7	19.8
17318483	Bop1	12181	NM_013481	5.57E-03	3.68E-05	1.33E+02	1.13E+01	8.46E-02	4.16E-01	1.37E+01	1.42E+02	6.85E+00	4.82E-02	143.8	146.4	132.7	131.9	126.2	126.9	121.9	110.2	130.3	151.5	138.5	135.9	146.1	135.4	111.8	134.6	146.3	138.6	138.3	135.5	143.8	147.5	172.4	153.5
17277654	BB287469||Gm2022||Gm4027||Gm5662||LOC102642868	544881||100039052||100042776||435337||102642868	NM_001177573||NM_001177574||NM_001177564||NM_001013824||XM_006544771	5.57E-03	2.00E+01	7.20E+00	3.21E-01	4.45E-02	1.78E-02	1.55E+01	7.07E+00	5.20E-01	7.35E-02	7.1	7.2	7	6.6	6.9	7	6.9	7.1	7.9	7.5	7.3	8	7	6.5	7	6.2	6.6	6.7	7.5	7.4	7.9	7.2	7.3	7.4
17421821	Ctnnbip1	67087	NM_001141930|NM_023465	5.57E-03	2.10E+01	1.04E+02	1.09E+01	1.05E-01	9.99E-01	1.26E+01	1.03E+02	1.97E+00	1.90E-02	113.2	102.4	101.1	99.3	89	93.2	93.5	106.1	98.5	111.1	122.7	118	117.8	107.6	98	89.4	92.6	106.1	103.7	109.8	97.8	104.5	109.7	104.8
17213608	Adam23	23792	NM_001177600|NM_011780|XM_006495971	5.57E-03	1.79E+01	9.40E+01	1.36E+01	1.45E-01	5.42E-01	2.00E+01	9.16E+01	3.89E+00	4.25E-02	96.2	80.3	88.2	76.3	80	83.4	95.4	89.2	104.4	122.4	97.2	114.5	91.5	91.5	87.3	97	88.2	84.7	98	80.3	91.8	92.5	93.7	102.3
17238580	Sarnp	66118	NM_025364|XM_006513952	5.58E-03	3.68E-05	1.82E+02	3.22E+01	1.77E-01	2.19E-01	3.68E-05	1.69E+02	1.78E+01	1.05E-01	211.8	183	187.9	191.3	156.6	158.2	173.3	137.5	179	174.7	197.4	229.7	173.4	185.6	182.1	156.3	156.6	164.8	141.2	160.4	166.7	170.8	164.1	209.8
17396143	Car13	71934	NM_024495	5.59E-03	9.03E+00	1.29E+01	8.35E-01	6.49E-02	9.98E-01	9.39E+00	1.37E+01	6.51E-01	4.74E-02	12.1	12.7	12.8	13.5	13.6	14.1	12.5	13.9	12.2	13	11.8	11.9	16.5	14.3	14	14.3	14.8	11.5	15.2	11.9	11.8	13.7	13.5	13.6
17503023	Asf1b	66929	NM_024184	5.61E-03	2.10E+01	1.83E+01	2.31E+00	1.26E-01	1.03E-01	1.58E+01	1.85E+01	2.83E+00	1.52E-01	18.1	20.5	17.3	17.3	17.3	14.2	17.8	17.1	17.6	19	22.6	21.1	15.6	17.8	15.4	18	17.4	18.8	17.6	21.1	21.6	22.9	19.8	16.7
17231248	G0s2	14373	NM_008059	5.61E-03	1.87E+01	1.88E+02	9.90E+01	5.26E-01	8.60E-02	1.95E+01	1.88E+02	6.66E+01	3.55E-01	139.7	160.7	134.7	127.3	73.4	110.7	135.6	104.2	283.1	479.7	332.3	177.2	162.8	95	134.9	73	118.3	97.1	105.5	240.8	345	175.3	322.2	385.7
17439164	11-Sep	52398	NM_001009818|XM_006535098|XM_006535108|XR_389284	5.63E-03	3.68E-05	1.90E+02	5.08E+01	2.67E-01	4.55E-03	3.68E-05	1.83E+02	4.85E+01	2.64E-01	219.6	246.1	201.6	189.9	156.1	159.1	133.3	157.5	153.4	206.7	246.4	216	210.9	250	158.8	202.7	177.4	140.3	127	157	167.1	162.5	209	238.5
17527210	Dmxl2	235380	NM_172771	5.66E-03	1.70E+01	1.90E+02	3.12E+01	1.64E-01	9.93E-01	1.41E+01	1.79E+02	1.66E+01	9.27E-02	180.9	198.4	161.7	179.7	181.1	165.6	192.9	184.4	221.4	228.7	192	198	171.7	189.7	136.2	197.5	161.8	156.7	199.1	201.6	187.4	193.5	189.3	165.3
17539646	NaN	NaN	NaN	5.67E-03	1.09E+01	7.31E+00	6.52E-01	8.93E-02	1.00E+00	1.32E+01	7.15E+00	2.19E-02	3.06E-03	6.5	6.6	6.7	7.5	7.8	8.2	7.6	8.3	7	7.4	7	7.1	7.4	7.3	6.3	8	7.2	6.5	7.4	6.9	7.6	7	7.2	7
17437830	Rhoh	74734	NM_001081105	5.71E-03	2.00E+01	1.19E+01	1.14E+00	9.63E-02	9.62E-01	1.30E+01	1.10E+01	1.07E+00	9.75E-02	11.7	12.4	11.3	10.3	11.9	10	11.2	11.5	12.2	12.5	14.2	13.5	11.5	9.8	10.2	9.8	11.1	11.3	13.5	11.5	12.7	9.5	11.4	9.9
17280919	NaN	NaN	NaN	5.79E-03	1.76E+01	8.33E+00	1.36E+00	1.63E-01	9.22E-01	1.92E+01	7.32E+00	4.56E-01	6.23E-02	7.3	8.2	6.2	6.5	7.6	8.1	8.7	7.9	9.4	11.3	10.5	8.1	7.9	8.1	7.2	8.1	7.1	6.3	6.6	8	6.7	7.7	7.7	6.7
17468690	Cnbp	12785	NM_001109745|NM_001109746|NM_013493	5.80E-03	2.00E+01	2.01E+03	2.17E+02	1.08E-01	1.76E-01	3.81E+00	1.95E+03	3.88E+01	1.99E-02	2114.5	2154.8	1923.4	1799.4	1720.2	1883.2	1959.4	1881	2116.6	2187.9	2319.9	2082.6	2141.4	2116.4	1709.9	1986	1884.3	1984.6	1743.7	1803.5	1958.6	2009.1	1908.2	2113.4
17298407	Bap1	104416	NM_027088	5.80E-03	8.43E+00	1.08E+02	9.97E+00	9.21E-02	1.00E+00	9.64E+00	1.07E+02	4.61E+00	4.32E-02	105.1	106.3	105.7	120.7	117.6	122.2	115.4	108.4	102	107.8	100.9	86.7	99.3	115	86.2	118.1	107.4	117.7	102	124.3	108.3	98.2	103.5	101.1
17242232	Col18a1	12822	NM_001109991|NM_009929|XR_380360	5.81E-03	2.47E+00	4.48E+02	2.86E+01	6.39E-02	3.63E-02	3.93E+00	4.43E+02	9.22E+01	2.08E-01	468.8	517.5	479.4	475.8	514.7	440.9	420.6	420.6	385.1	411	433.7	412.7	435.8	497.3	475.8	533.8	443.8	467.7	365.4	425.7	371.6	365.8	503.9	428.7
17397957	P2ry1	18441	NM_001282016|NM_008772	5.83E-03	1.40E+01	1.24E+02	4.71E+01	3.79E-01	4.52E-01	1.40E+01	1.27E+02	4.90E+01	3.85E-01	88.9	77.4	75.3	120.6	113.6	145.4	149.6	173.6	166.6	156.9	103.8	119.2	82.4	102.2	116.3	124.7	74.9	94.3	155.3	203	178.9	174.2	110.6	109.1
17425296	Olfr272	258836	NM_146839	5.86E-03	3.16E-05	5.49E+00	4.84E-01	8.82E-02	1.00E+00	1.05E+01	5.75E+00	1.35E-01	2.35E-02	6.3	5.8	5.6	5.1	5.2	5.4	4.9	5	5.3	5.6	5.7	6	7	5.2	6.1	5.8	6	4.7	7	5.1	5	5.5	5.8	5.8
17442823	Ran	19384	NM_009391	5.87E-03	2.05E+01	7.37E+01	7.37E+00	1.00E-01	1.00E+00	7.81E+00	7.75E+01	3.92E-01	5.06E-03	75.7	72.2	67.7	68.1	66.8	65.1	75.4	66.8	72	78.8	83.3	92.4	68.7	81.5	79.3	77.5	78.9	78.8	65.8	86.8	72.3	71.9	78.2	89.8
17378548	Phf20	228829	NM_172674	5.87E-03	1.67E+01	3.30E+01	3.87E+00	1.17E-01	4.66E-01	1.63E+01	3.41E+01	2.80E+00	8.24E-02	31.3	29.4	31.7	28.2	29.7	29.8	36.2	32.6	37.2	39.2	34.9	36.1	32.6	32.6	29.2	38	27	26.4	31.3	47.8	31.8	35.8	36.1	40
17539519	Pir	69656	NM_027153	5.87E-03	3.70E+00	9.53E+01	1.00E+01	1.05E-01	6.40E-02	6.22E+00	9.87E+01	1.23E+01	1.24E-01	99.7	103.4	112.8	108.4	98.8	93.3	86.4	96.6	90.4	77.8	95.6	80.1	98.9	120	105.5	122.3	97.4	124.5	98.1	113.3	87.2	85.9	68.4	63.6
17305028	NaN	NaN	NaN	5.88E-03	2.10E+01	2.97E+01	4.32E+00	1.46E-01	1.00E+00	1.05E+01	3.07E+01	9.05E-01	2.94E-02	32.6	33.4	28.5	27.7	25.1	23.4	32.8	24	30	31.4	33.1	34.2	30.4	29.6	27.2	34.4	28.3	30.9	30.1	38.6	28.2	29.5	33.7	28
17514004	Nup133	234865	NM_172288|XM_006530964	5.91E-03	5.68E+00	7.41E+01	1.88E+01	2.53E-01	8.24E-01	9.74E+00	7.02E+01	5.69E+00	8.10E-02	72.3	77.5	76.9	101.5	93.2	79.5	68.2	85.3	53.3	49.9	65.5	66	76.7	79.9	58.5	74.4	77.5	71.7	68.1	93.9	63.4	64.3	55.9	58
17407334	NaN	NaN	NaN	5.92E-03	6.24E+00	1.92E+02	2.39E+01	1.25E-01	1.00E+00	1.09E+01	1.77E+02	7.25E+00	4.10E-02	202.4	212.7	186.3	245.1	238.9	204.3	178.2	180.1	138.3	158.9	180.4	173	191.9	205	178.6	159.7	171.2	183.8	162.3	196.9	131.6	176.1	192.4	174
17405672	NaN	NaN	NaN	5.92E-03	2.20E+01	1.73E+03	2.12E+02	1.22E-01	7.95E-01	9.38E+00	1.68E+03	2.36E+02	1.40E-01	1960.2	1978.5	1872.6	1679.9	1583.9	1509.7	1388.5	1788.4	1562.4	1687.4	1917.5	1886.1	1870	1972.6	1166.3	1636.8	1749.6	1909.1	1505.5	908.8	1677.3	1958.2	1823.9	2036.1
17346936	Tgif1	21815	NM_001164074|NM_001164075|NM_001164076|NM_001164077|NM_009372|XM_006524032	5.93E-03	1.84E+00	5.62E+01	9.31E+00	1.66E-01	6.42E-03	1.87E+00	5.50E+01	8.56E+00	1.56E-01	61.4	69.3	68.9	62.1	52.4	60.9	40	45.8	57.6	49.1	54.8	52.4	55.8	68	70.6	57.7	54.5	52.3	45.2	46.1	51.9	49.6	56.4	51.6
17354757	NaN	NaN	NaN	5.93E-03	1.05E+01	7.70E+00	8.50E-01	1.10E-01	6.75E-02	1.69E+01	6.92E+00	6.30E-01	9.10E-02	7.5	6.7	7.6	8.4	8.8	7.9	7.9	9.2	7.3	7.4	6.7	7	6.6	7.2	6.1	6.1	7.2	6.6	7.2	6.9	7.5	7.5	7.5	6.6
17318223	Pycrl	66194	NM_025412|XM_006521252	5.94E-03	1.89E+01	1.40E+02	1.46E+01	1.04E-01	3.09E-01	1.34E+01	1.42E+02	8.01E+00	5.66E-02	122.2	144	126.9	128.1	113.2	126	138.3	143.6	164.7	156.9	153.4	159	115.2	124.3	154.9	136.8	135.9	138.7	152.6	157.8	148.3	147.5	148.8	139.8
17303941	Ap3m1	55946	NM_018829|XM_006519293	5.94E-03	1.18E+01	4.33E+02	1.13E+02	2.62E-01	4.00E-02	1.20E+01	4.26E+02	9.68E+01	2.27E-01	302.6	307.4	340.5	484	443.8	547.8	614.6	490.8	507	403.7	409.5	340.2	304.5	284.3	455	490.2	383.1	463.1	537.9	589.2	443.9	423.2	351.2	391.8
17282158	Rdh11	17252	NM_021557	5.97E-03	3.68E-05	3.39E+02	2.10E+02	6.19E-01	2.00E-01	4.80E+00	2.84E+02	4.64E+01	1.63E-01	586.1	539.2	321.4	354.5	221.9	197.5	136.8	274.3	195.7	209.1	582.9	446.6	453.8	564.8	205.9	273.1	310	379.3	133.1	168	159.5	216	309.3	232.9
17222440	Rev1	56210	NM_019570|XM_006496153|XM_006496159|XM_006496161|XM_006496162	5.97E-03	9.10E+00	8.63E+01	2.08E+01	2.41E-01	6.09E-03	1.32E+01	8.76E+01	1.37E+01	1.56E-01	73.3	65.4	83.3	75.3	123.7	107.3	101.6	84.6	85.8	98.6	72.2	64.2	80.5	79	64.4	86.4	96	84.3	98.5	104.9	93.5	96.1	82.5	84.5
17548426	NaN	NaN	NaN	6.00E-03	2.00E+01	5.41E+01	7.35E+00	1.36E-01	6.37E-01	1.42E+01	5.49E+01	8.52E+00	1.55E-01	57.9	55.7	36.9	54.9	48.3	47.9	51.8	48.8	61.7	62.7	61.8	60.8	57.1	52.4	45.5	44.8	58.3	49.5	49.4	52.4	49	56.4	68.8	75
17449725	Cxcl11	56066	NM_019494|NR_038116	6.01E-03	2.30E+01	5.76E+01	1.79E+01	3.10E-01	7.64E-01	1.31E+01	4.76E+01	9.36E-01	1.97E-02	62.6	67.9	47.5	47.7	44.6	43.9	45.5	39.4	46	80.4	92	73.5	50.4	50.9	27.3	43.3	51.6	47.9	36.4	48.6	58.9	51	57.6	47.5
17358013	NaN	NaN	NaN	6.02E-03	2.00E+01	5.94E+02	6.96E+01	1.17E-01	1.32E-02	1.33E+01	4.91E+02	7.12E+00	1.45E-02	628.3	481.8	522.6	543.7	454.3	555.3	584	562.2	654.9	655.2	735.5	752.8	492.3	531.7	316.3	361.4	484.4	467	423.8	499.7	523.3	641	575.3	573.4
17366936	NaN	NaN	NaN	6.06E-03	2.30E+01	8.10E+00	1.41E+00	1.74E-01	9.91E-01	9.48E+00	6.82E+00	3.06E-01	4.48E-02	8.6	9.2	7.5	7.3	7	7.7	6.1	7.4	8.1	8.4	11	8.9	6.4	6.6	6.2	6.5	7.8	6.8	6.6	7.7	6.1	7.3	6.1	7.6
17431362	Tmem57	66146	NM_025382|XM_006539101	6.08E-03	1.45E+01	2.69E+02	8.02E+01	2.98E-01	3.72E-03	1.39E+01	2.72E+02	7.30E+01	2.69E-01	249.1	205.6	216.8	181	242.9	270.5	334	350.4	346	289.5	247.7	290.3	218	235.3	187.5	244.8	235.9	258.6	334.8	381.4	307.7	322.4	266.7	267.6
17374184	Olfr1284	258379	NM_146381	6.09E-03	1.26E+01	5.30E+00	6.81E-01	1.29E-01	1.00E+00	1.46E+01	5.33E+00	2.46E-01	4.61E-02	5	4.6	5	5.2	5.2	5.5	5.7	6.6	5.7	5.5	4.7	5.1	5	4.8	5.2	5.3	5	4.8	5.2	7	5.7	4.9	6.1	5
17328920	Tango2	27883	NM_138583|XR_390134	6.10E-03	1.67E+01	2.24E+02	8.63E+01	3.85E-01	1.52E-01	1.35E+01	2.11E+02	3.30E+01	1.56E-01	185	173.5	161.6	180.7	164.6	141.4	305.7	245.7	338.7	304.6	265.7	221.1	139.4	191.7	229.6	193.6	170	161.5	283	257.2	249.7	235.5	226	200.3
17345989	Sult1c2	69083	NM_026935	6.10E-03	7.92E+00	8.02E+01	1.92E+01	2.39E-01	2.04E-02	9.85E+00	7.59E+01	2.41E+01	3.17E-01	95.6	83.9	84.7	91.6	120.4	105.7	99.6	64.6	57	62.1	59.9	36.9	55.5	74.6	77.4	98.9	69.7	123.1	100	95.7	54.8	68.7	45.4	46.9
17546175	NaN	NaN	NaN	6.13E-03	6.44E+00	1.59E+01	4.28E+00	2.68E-01	2.73E-02	3.00E+00	1.57E+01	1.47E+00	9.34E-02	17	15.7	19.9	19.1	25.2	17.9	11.8	14.7	12.9	9.2	15.1	12.7	18.6	22	17.5	20.2	14.7	18.9	13	14.6	13.1	11.5	12.5	11.6
17449639	NaN	NaN	NaN	6.13E-03	2.05E+01	5.43E+02	9.65E+01	1.78E-01	3.51E-01	1.82E+00	4.70E+02	7.08E+01	1.51E-01	552.8	584.5	457.4	473.9	455	481.3	452.4	515.3	555.3	576.7	725.4	687.5	555.4	460.2	240.9	518.7	448.8	478.7	323.8	315.9	564.5	599.3	553.7	575
17340953	Acat3	224530	NM_153151	6.14E-03	1.08E+00	6.45E+02	1.25E+02	1.93E-01	4.34E-03	2.00E+00	5.77E+02	7.57E+01	1.31E-01	754.3	764.3	806.8	702.2	545.8	708.4	540.2	523.9	510.8	546.9	713.5	627.1	718.4	659.4	564.6	692.2	605.2	600.5	486.7	493.8	475.3	521.6	557.4	552
17359930	NaN	NaN	NaN	6.15E-03	2.40E-01	3.42E+02	1.01E+02	2.94E-01	6.54E-02	2.10E+01	3.46E+02	6.52E+01	1.88E-01	418.8	375.2	465.1	337.7	296.2	287	188.7	256.5	333.5	341.3	443.1	365.5	358.8	367.4	280.3	387.3	282.5	237.8	258.8	384.2	389.9	329.5	441.5	438.7
17370079	Mapkap1	227743	NM_001290625|NM_001290626|NM_177345|XM_006497973	6.15E-03	4.02E+00	2.23E+02	1.82E+01	8.15E-02	2.99E-01	9.39E+00	2.21E+02	1.56E+01	7.07E-02	226.1	232.4	250.8	226.1	236.3	220.7	212.9	211.1	205.2	212.4	218	225.9	211	226.4	197.7	219	238.6	254	226.8	244.9	214.1	201.1	212.7	206.6
17401094	Csde1	229663	NM_001161854|NM_144901	6.15E-03	1.57E+01	1.74E+03	7.21E+01	4.14E-02	7.15E-02	1.47E+01	1.76E+03	1.60E+02	9.13E-02	1671.9	1539.6	1746.2	1587.1	1759.6	1772.4	1823.4	1784.7	1866.9	1849.8	1798.9	1705.1	1627.7	1680.7	1452.9	1739.7	1801.3	1788.2	1829.3	1890.4	1794.8	1957.5	1643.5	1858.6
17435348	Slc4a2	20535	NM_001253892|NM_009207|XM_006535655|XM_006535656	6.15E-03	1.02E+01	7.06E+01	7.95E+00	1.13E-01	9.98E-01	4.16E+00	7.12E+01	2.99E+00	4.20E-02	66	67.9	67.3	74	75.9	79.1	70.8	85	67.9	71.3	63.7	58.3	71.1	77.4	72.6	80.1	73.9	71.4	58.3	78.7	59	77.4	66.6	68.2
17313862	Ppara	19013	NM_001113418|NM_011144|XM_006520621|XM_006520623	6.17E-03	9.57E+00	3.76E+02	9.45E+01	2.52E-01	4.82E-02	9.13E+00	4.02E+02	7.56E+01	1.88E-01	326	330.8	366.8	394.5	580.7	387.4	459.7	456.3	349.9	273.9	292.6	288.8	348.2	331.9	322.1	479.6	484.1	511.5	443	437.8	396	374.6	341.3	351.6
17445624	Cycs	13063	NM_007808	6.17E-03	2.00E+01	2.06E+03	1.80E+02	8.74E-02	1.00E+00	1.17E+01	1.95E+03	4.91E+01	2.51E-02	2053.6	2110.3	2033.6	1826.4	1777.1	1729.8	2267.3	2009.7	2295.2	2050.5	2287	2303.3	1970.6	1938.2	2075.8	1608.8	1999	2063.6	2128.3	1781.7	2015.3	2047.9	1716.5	2107.2
17424945	Slc25a51	230125	NM_001009949	6.18E-03	1.33E+01	1.33E+02	6.26E+01	4.71E-01	2.78E-01	1.41E+01	1.14E+02	5.11E+01	4.48E-01	104.1	89.4	111.9	125.6	122.1	147	222.3	168.8	148.4	175.1	114.9	64	82.6	103	98.1	82.4	89	92.9	210.7	166.2	142.9	94.8	100.3	105.5
17487149	Foxa3	15377	NM_008260	6.18E-03	1.48E+01	2.27E+02	1.07E+02	4.72E-01	5.62E-02	1.44E+01	2.57E+02	7.84E+01	3.05E-01	155.3	136.4	162.5	146.7	221.8	275.2	246.4	244.6	405.2	336.9	181.3	212.5	144.6	125.6	259.9	191.5	218.2	198.8	284.2	419.4	367.9	316.1	226.7	327.7
17453533	NaN	NaN	NaN	6.18E-03	1.33E+01	5.51E+02	1.19E+02	2.17E-01	1.00E+00	1.47E+01	6.96E+02	6.64E+01	9.54E-02	503.3	462.4	464.5	501	569.8	599.7	610.4	689.6	611	624.6	441	531.5	520.9	506	959.6	635.5	620	572.4	767.9	795.6	687	673.5	807.7	803.2
17260440	Snora5c	100217467	NR_034042	6.19E-03	1.20E+01	3.00E+02	6.54E+01	2.18E-01	9.84E-01	1.36E+01	3.85E+02	1.00E+01	2.61E-02	246.9	246.5	237.7	216.7	348.4	350.6	363.7	379.4	291.9	347.5	277.5	289	326	266.7	417.6	428.6	300.6	328.6	425.8	459.6	415	411.2	452.6	384.2
17533494	Dusp21	73547	NM_028568	6.19E-03	6.93E+00	7.47E+00	9.39E-01	1.26E-01	1.00E+00	1.12E+01	7.28E+00	3.32E-01	4.56E-02	6.9	7.3	9	7.7	8.9	7.5	7.8	7.5	7.2	7	6.6	6.3	7.4	7	6.4	7.2	7.4	7.8	6.9	9	7.3	6.5	7.3	7.2
17397783	Eif2a	229317	NM_001005509	6.21E-03	5.13E+00	2.67E+02	2.61E+01	9.78E-02	1.65E-03	1.01E+01	2.60E+02	2.68E+01	1.03E-01	264.1	266.8	322.1	296.7	273.6	266	273.3	260.9	251.2	243.7	245.9	241.5	244.8	259.3	268.6	267.2	280.6	283.1	299	264.5	261.1	258.8	199.8	238
17242516	Pdxk	216134	NM_172134	6.24E-03	1.46E+01	3.02E+02	8.73E+01	2.89E-01	3.87E-03	1.70E+01	2.87E+02	8.79E+01	3.06E-01	295.1	284.7	237.5	198.5	227.2	304.1	358	401.1	382.4	322.7	311.6	300.7	238.4	279.6	155.1	267.7	201.2	241.1	327.8	324.3	357.2	394.1	364.3	296.6
17374984	Jmjd7-pla2g4b||Pla2g4b	102238433||211429	NR_104353||NM_145378	6.24E-03	1.75E+01	9.34E+00	7.39E-01	7.91E-02	1.00E+00	1.16E+01	8.91E+00	2.20E-02	2.47E-03	9.5	8.3	8.4	8.1	8.8	9.2	9.3	9.6	9.8	11.2	9.4	10.6	8.1	9	6.9	9.8	8.5	9.9	8.4	9.1	8.9	9.7	8.9	9.8
17432808	Mfn2	170731	NM_001285920|NM_001285921|NM_001285922|NM_001285923|NM_133201|XM_006535923	6.24E-03	1.32E+01	2.83E+02	3.02E+01	1.07E-01	4.15E-01	1.39E+01	2.72E+02	2.45E+01	9.00E-02	252	279.8	277.9	261.6	279	283.7	326	313.8	304.6	285.5	278.1	259.1	259.8	281.3	199.6	228.2	267.2	290.4	304.7	305.6	275.2	272.5	311.4	269.7
17461433	Edem1	192193	NM_138677	6.25E-03	2.00E+01	1.14E+03	1.48E+02	1.30E-01	5.87E-02	1.41E+01	1.07E+03	1.55E+02	1.45E-01	1093.7	1232.5	1211	1009.2	915.4	983.3	1036	1086.5	1120.4	1331.6	1305.3	1318.4	1064.5	1075.6	721.5	922	1008.3	1068.8	885	908	1168.3	1197.8	1426.7	1390.4
17522779	Cmtm6	67213	NM_026036	6.26E-03	1.50E+00	6.13E+02	8.32E+01	1.36E-01	5.81E-01	4.87E+00	5.98E+02	4.86E+01	8.13E-02	766.7	761.5	730.3	662.8	613.8	639.7	478.4	568.4	532.9	467.8	518.2	615.3	759.6	701.6	537	598.6	829.7	712.1	438.9	510.3	474.6	541.4	492.4	574.1
17462437	Usp18	24110	NM_011909	6.26E-03	3.70E+00	4.26E+01	9.89E+00	2.32E-01	1.00E+00	9.67E+00	4.72E+01	3.45E+00	7.31E-02	56.3	41.6	53.6	47.7	45.8	48.3	38.6	27.4	34.2	37.4	40.9	40.1	49.9	85.1	42.2	57.2	40.3	34.9	55.8	48.9	51.3	34.4	32.4	33.7
17453904	Trip6	22051	NM_011639|XM_006504563	6.28E-03	7.33E+00	6.05E+01	6.73E+00	1.11E-01	3.70E-01	8.04E+00	6.46E+01	4.35E+00	6.74E-02	60.4	58.8	71.9	63.8	67.9	73.4	51.9	59.2	58	57.7	53.4	49.6	61.4	75.7	67.9	59.4	69.7	78.1	71.4	59.1	57.2	62.7	55.1	57.3
17214409	Fam134a	227298	NM_170755	6.31E-03	7.01E+00	5.28E+02	4.15E+01	7.86E-02	1.00E+00	1.36E+01	5.21E+02	1.38E+01	2.65E-02	511.8	531	550.1	588	534.8	602.6	517.5	540.8	516.6	468.8	511.9	460.1	523.8	536.8	511.4	519.7	498.5	514.8	521.1	575.7	516.7	508.3	558.4	461.9
17424880	NaN	NaN	NaN	6.32E-03	5.50E+00	1.06E+01	1.86E+00	1.76E-01	8.76E-01	2.49E+00	9.97E+00	1.07E+00	1.07E-01	11.8	11.6	12.4	11.1	14.4	11.4	8.6	9.2	8.4	7.9	10.3	10.1	9.9	10.9	11.3	10.4	10.8	8.9	9.7	7.5	9.7	10.4	11	9.2
17224154	Ankar	319695	NM_176980|XM_006496061	6.34E-03	1.71E+01	7.90E+00	9.00E-01	1.14E-01	9.99E-01	1.44E+01	8.04E+00	2.68E-01	3.34E-02	7.2	7.9	6.9	6.9	6.7	7.7	8	9	8.1	9.3	9.1	8	8.3	7.7	9	7.7	7	6.7	8.2	7.7	8.5	9.9	7.4	8.3
17237835	Ctdsp2||Mir26a-2||Mir546	52468||723962||723882	NM_001113470|NM_146012||NR_029803||NR_030259	6.35E-03	8.63E+00	9.65E+01	1.26E+01	1.30E-01	4.34E-01	8.48E+00	9.98E+01	8.07E+00	8.09E-02	108.1	96.1	101.9	103.9	116.8	104.1	99.1	114.9	89.6	78.6	76.3	69	107.8	115.5	95.7	108.5	100.2	121.8	105.6	112.8	77.7	90.3	81.6	79.4
17379938	Cebpb	12608	NM_001287738|NM_001287739|NM_009883	6.36E-03	1.19E+01	1.79E+02	8.35E+01	4.66E-01	3.89E-02	1.26E+01	2.05E+02	7.49E+01	3.65E-01	123	92.5	110.6	173.7	214	176.3	310.3	326.6	158.9	164.3	133.2	168.5	147.1	130.9	288.9	158.5	171.9	195.9	323.2	302.3	219.8	220.9	146.4	153.1
17212688	C230029F24Rik	442837	XR_399126	6.38E-03	1.71E+01	7.15E+00	6.87E-01	9.61E-02	6.20E-01	8.76E+00	7.07E+00	6.06E-01	8.57E-02	6.7	6.9	6.3	7.4	6.4	6.5	7.3	7.3	8.3	7.9	7.3	7.6	6.2	6.2	8	6.7	8.1	7.1	6.9	7.4	7.1	7.9	5.9	7.3
17263568	Tom1l2	216810	NM_001039092|NM_001039093|NM_153080|XM_006532865|XM_006532866	6.38E-03	8.23E+00	8.47E+01	1.58E+01	1.86E-01	9.39E-02	8.86E+00	8.18E+01	1.03E+01	1.26E-01	69.4	71.4	90.2	97.3	106	100.4	85.2	86.2	80.8	83	73.4	72.7	71	76.7	74	98.5	101.6	89	83.5	81.3	89.8	76.1	73.6	67.1
17366039	Pdzd8	107368	NM_001033222	6.40E-03	1.60E+01	3.80E+02	3.63E+01	9.56E-02	3.85E-01	2.00E+01	3.72E+02	1.45E+01	3.90E-02	355.8	338.9	336.3	338.7	346.5	413.1	383.1	383.7	425.6	449.7	379.5	403.7	349.7	348.4	335.5	406.7	341.2	328.4	368.5	391.4	376.3	377.9	399.5	437.3
17515715	Zbtb44	235132	NM_001115130|NM_172765	6.43E-03	9.47E+00	5.46E+02	7.20E+01	1.32E-01	9.79E-01	1.25E+01	5.95E+02	3.94E+01	6.62E-02	559.5	487.4	537.6	496	652.8	592.3	619.6	588.9	583.5	533.9	465.4	430.7	586.6	568.9	564.6	630.2	584.1	571.7	610.3	726.4	583.4	584.8	583	547.3
17240005	Rnf146	68031	NM_001110196|NM_001110197|NM_001110198|NM_001284279|NM_026518	6.45E-03	9.26E+00	5.89E+01	5.99E+00	1.02E-01	1.00E+00	1.09E+01	6.16E+01	1.91E+00	3.09E-02	57.6	47.4	60.7	57.3	65.1	63.7	61.5	63.5	59.2	63.2	57	50.7	57.2	62	75.6	67.4	58	51.3	61.3	72	65	59.3	51.6	59.1
17404259	Armc1	74252	NM_028840|XM_006543732	6.45E-03	1.45E+01	3.63E+02	5.58E+01	1.54E-01	7.26E-02	1.41E+01	3.49E+02	4.96E+01	1.42E-01	350.9	299.6	335.3	311.5	352.8	365.1	452.3	362.5	387.2	427	356.9	357.2	316.7	318.9	265.8	361.5	374.1	341.2	392.7	372.6	358.8	414.3	325	342.2
17486013	NaN	NaN	NaN	6.46E-03	2.00E+01	2.44E+01	5.66E+00	2.32E-01	1.00E+00	9.14E+00	2.18E+01	7.33E-01	3.37E-02	23.6	24.1	21.3	20.8	17.1	19.4	21.9	23.5	25.5	19.9	43.6	31.6	19.8	24.7	21.3	21.3	23.9	21.3	19.6	18.7	24.1	22.2	23.3	21.1
17252359	Ggt6	71522	NM_027819|XM_006534241|XM_006534242|XM_006534243	6.49E-03	2.05E+01	9.12E+01	2.82E+01	3.09E-01	5.30E-01	9.19E+00	7.96E+01	1.40E+01	1.76E-01	93.1	124.2	82.6	83.2	54.7	65.3	64.2	83.4	101.2	117.9	118.4	106.7	86.7	102	85.4	56.5	66.9	83.2	58.3	69.4	64.3	98	96	88.5
17437803	N4bp2	333789	NM_001024917	6.49E-03	9.03E+00	1.40E+02	2.32E+01	1.66E-01	2.39E-01	1.05E+01	1.44E+02	8.59E+00	5.97E-02	120.5	124.2	153.7	144.9	169.7	152.4	148	153.6	153.7	136.1	113.9	106.9	135.8	126.8	157.8	165.8	144	144.9	156.1	143.7	143.4	143.4	136.4	128
17500867	Mtnr1a	17773	NM_008639|XM_006509291|XM_006509292	6.50E-03	5.00E-01	3.31E+01	1.09E+01	3.30E-01	1.16E-01	4.60E+00	3.05E+01	9.07E-01	2.97E-02	41.4	44.6	44.4	37.3	24.1	26.8	16.1	30.1	30.4	27.7	37	37.2	40.9	38.2	31.1	30.6	35.6	31.4	26.8	23.7	28.3	25.5	27.3	26.6
17363757	4430402I18Rik	381218	NM_198651|XM_006527159|XR_386487|XR_386488|XR_386491|XR_386492|XR_386493|XR_386494	6.51E-03	2.00E+00	1.06E+01	1.03E+00	9.74E-02	8.84E-01	4.07E+00	1.06E+01	1.23E+00	1.16E-01	10.9	12.2	11	11.7	10.9	9.6	10.4	9.8	9.6	9.4	10.8	10.8	11	10.6	10.1	11.7	10.7	11.4	10.4	8.3	10.2	9.9	10.7	12
17476959	2610021A01Rik	668572	XR_391402	6.52E-03	1.64E+01	1.50E+02	4.44E+01	2.96E-01	3.37E-02	1.57E+01	1.42E+02	3.92E+01	2.76E-01	150	119.3	116.9	124.9	131.3	135.7	154.8	143.3	202.7	218.2	162.5	138.6	124.3	104	86.4	121	138.6	138.9	136.1	190.9	165.7	199.9	120.3	174.3
17310808	Dap	223453	NM_146057	6.53E-03	2.20E+01	1.27E+03	1.41E+02	1.11E-01	3.37E-01	1.82E+00	1.31E+03	1.55E+02	1.18E-01	1369.3	1440.6	1319.6	1316.7	1137.6	1122.3	1067.9	1206.6	1339.5	1246.5	1300.8	1400.2	1308.2	1447.1	1603.4	1256.1	1220.3	1293.4	1086.1	1330.1	1213.2	1229.6	1341.4	1426.5
17201825	NaN	NaN	NaN	6.53E-03	1.88E+01	1.12E+02	2.17E+01	1.93E-01	1.00E+00	1.45E+01	1.13E+02	1.39E+01	1.24E-01	115.5	108.9	91.9	94.6	83.3	85.5	139.9	100.6	147.8	114.9	142.3	121.2	111.8	97.7	137	115.4	113.4	94.5	122.3	87	121.6	107.7	124.3	121.7
17310404	Zfr	22763	NM_011767	6.54E-03	2.00E+01	5.33E+02	8.90E+01	1.67E-01	1.29E-01	2.00E+01	5.30E+02	4.24E+01	8.01E-02	498.7	544.8	532.4	428.3	442.7	436.3	459	463.5	658.7	642.2	655.3	631.1	533	502.3	602	513.8	464.8	410.3	520.6	535.4	559.1	538.6	565.2	611.7
17376541	Prn||Prnp	111368||19122	NM_001278258|NM_001278259||NM_001278256|NM_011170	6.54E-03	1.86E+01	6.89E+01	1.78E+01	2.59E-01	1.51E-04	1.72E+01	6.55E+01	1.78E+01	2.71E-01	79.1	68.1	51.4	60.3	50.4	48.8	68.6	76	89.4	75.1	75.9	83.5	59.4	64.5	37.1	48.7	63.4	59.5	64.4	67	83.2	92.5	74.2	72.7
17392333	Rrbp1	81910	NM_024281|NM_133626|XM_006500442|XM_006500443|XM_006500444	6.55E-03	1.09E+00	5.36E+02	9.60E+01	1.79E-01	9.96E-02	3.62E+00	5.33E+02	3.79E+01	7.10E-02	581.4	627.4	666.1	513.5	555.4	486	432.6	423.6	463.1	536.3	575.9	576.2	583.5	594.9	477.7	549.9	577.3	509.8	468.7	443.1	489.3	547.3	550.3	603.1
17473061	Dennd5b	320560	NM_177192|XM_006507064	6.56E-03	9.11E+00	3.94E+02	6.76E+01	1.72E-01	2.52E-01	1.10E+01	3.91E+02	3.49E+01	8.93E-02	368.6	335.2	380.3	339.1	510.9	496.2	405.5	423	404.9	391.4	351.2	319.4	355.1	357.4	404.1	436.5	389.9	383.4	390	488.2	397.4	381.2	352.8	350.2
17406745	Pmf1	67037	NM_025928|XM_006501924|XR_375567	6.58E-03	4.40E+00	7.42E+01	1.59E+01	2.14E-01	3.38E-01	6.36E+00	6.68E+01	5.27E-01	7.89E-03	75	86.3	87.7	104.7	71.2	76.5	66.8	83.7	54.6	51.9	63.1	68.8	75	87.7	79.1	58.4	67.4	78.8	58.8	73.4	55.8	53.6	59.1	54.4
17290563	NaN	NaN	NaN	6.59E-03	7.41E+00	2.75E+01	4.18E+00	1.52E-01	1.00E+00	1.46E+01	2.58E+01	4.82E-01	1.87E-02	26.4	27.3	27.8	29.7	28.4	39.8	27.7	26.9	24	21.3	24.3	26.2	21.5	28.1	29.2	23	21.1	26.3	27.5	30.3	26.8	22.6	27.1	26.6
17323065	NaN	NaN	NaN	6.59E-03	1.35E+01	1.11E+02	5.44E+01	4.92E-01	4.44E-01	1.62E+01	9.69E+01	2.33E+00	2.41E-02	106.2	55.1	74.8	68.8	89.3	127.8	136.3	189.2	120.5	174.3	106.7	77.6	57.8	51	103.2	74.9	81.6	85.8	151.6	60.7	130.2	125.8	111.8	128.4
17225460	Rab17	19329	NM_001159725|NM_008998|XM_006529263	6.59E-03	7.62E+00	6.45E+01	6.58E+00	1.02E-01	9.98E-01	6.45E+00	6.82E+01	2.18E+00	3.20E-02	61.8	63	69.7	69	77.8	67.5	65.5	63.8	59.4	61	64.4	51.6	69.1	77.7	67.2	62.8	75.3	82.2	65.7	60.1	64.2	65.7	66.3	62
17504112	Arl2bp	107566	NM_024191|NM_024269	6.60E-03	1.00E+00	4.80E+01	5.10E+00	1.06E-01	1.00E+00	6.45E+00	4.23E+01	2.69E+00	6.35E-02	51.3	55.9	48.6	55	46.5	47	44.6	44.1	39.5	44.7	53.5	45.2	41.7	50.6	32.6	47.2	42.1	62.2	36.3	39.2	42.7	36.4	33.8	43.1
17297576	Adk	11534	NM_001243041|NM_134079|XM_006518440|XM_006518441	6.64E-03	1.59E+01	3.26E+03	3.03E+02	9.30E-02	9.85E-01	1.47E+01	3.19E+03	1.06E+02	3.31E-02	3106.9	3139.9	2968.6	2918.3	3001.5	3053.7	3639.2	3374.9	3575.3	3351.2	3588.4	3346.1	3201.1	3057.5	3068.6	3235.5	3166.9	3175.8	3421.1	3014.2	3303	3356	3159.8	3131.6
17249057	Mapk9	26420	NM_001163671|NM_001163672|NM_016961|NM_207692|XM_006533379	6.64E-03	2.00E+00	2.02E+02	1.94E+01	9.60E-02	1.00E+00	8.35E+00	1.84E+02	6.63E+00	3.60E-02	232	221.2	212	213.4	210	203.4	185.8	205	174.9	155.3	200.1	207	192	190.8	146.2	205.3	192.2	206	163.4	162.4	166.8	185.9	205.2	196.5
17497223	Dhx32	101437	NM_001286030|NM_001286031|NM_001286032|NM_133941	6.66E-03	5.00E-01	1.16E+02	1.39E+01	1.19E-01	9.92E-01	4.69E+00	1.11E+02	2.53E+00	2.27E-02	137.3	120.8	117.7	120	117.9	109.5	91.7	109.2	107.2	113.3	129.7	118.7	115.2	126.5	92.7	126.4	116.4	116.9	92.2	107.2	109.7	116.3	110.1	106.7
17210469	NaN	NaN	NaN	6.66E-03	6.44E+00	1.32E+01	1.45E+00	1.10E-01	1.00E+00	1.23E+01	1.62E+01	3.19E-01	1.97E-02	13.3	12.8	14.2	15.5	14.5	13.8	14	13.1	11.7	13	9.6	12.3	13.1	18.1	18	10.9	14.1	19	13.7	21.6	17.6	12.8	12.5	22.5
17480036	Fzd4	14366	NM_008055|XM_006507376	6.66E-03	1.30E+01	2.49E+02	5.93E+01	2.38E-01	5.93E-01	1.43E+01	2.48E+02	4.19E+01	1.69E-01	210.5	210.3	192.4	200.4	267.5	286.3	274.1	340	293	258.6	238.2	221.8	234.6	225.1	196.3	263.3	244	259.6	230.1	313.2	293.4	269.1	249.2	200.7
17271443	Abca6	76184	NM_001166556|NM_001166557|NM_147218	6.67E-03	1.10E+01	9.22E+02	1.30E+02	1.41E-01	3.09E-02	1.20E+01	9.10E+02	1.04E+02	1.15E-01	787	775.8	883.2	995.5	1071.6	966.8	1067.8	1009.2	973.6	880	877.2	776	792.9	840.7	855.3	973.5	923.6	939.8	1072.6	1025.4	881.2	945.1	885	789.3
17365314	Ldb1	16825	NM_001113408|NM_010697	6.67E-03	1.04E+01	2.26E+02	3.70E+01	1.64E-01	1.50E-01	1.20E+01	2.14E+02	3.66E+01	1.71E-01	204.3	202.1	199.5	235.5	266.9	244.2	267.7	244.6	244.2	232.7	184.7	180.3	159.7	185.2	264.9	219.9	197.6	223.7	257.1	266.9	212.4	220.9	151.4	209.2
17424850	Rnf38	73469	NM_001038993|NM_175201|XM_006538298	6.68E-03	7.44E+00	5.19E+01	7.01E+00	1.35E-01	1.68E-01	6.10E+00	5.47E+01	7.16E+00	1.31E-01	47.8	53.6	54.8	61.8	65.7	57.2	46.7	52	53.1	45.4	44.7	39.6	49.4	56.9	63.5	59.4	54.3	64.4	49.4	63.2	45.5	53	50.9	46.3
17408845	Rap1a	109905	NM_145541|XM_006500907	6.68E-03	2.00E+01	4.87E+02	4.29E+01	8.81E-02	1.00E+00	1.18E+01	4.51E+02	1.24E+01	2.76E-02	502.6	456.8	470.8	473.7	435.7	416.1	482.9	477.9	507.3	477.7	585.6	559.1	459.2	429.4	457.3	419.1	479	456.1	482.7	433.1	434.4	472.7	397.5	487.3
17289275	Snora47	100217450	NR_034043	6.68E-03	1.78E+01	1.72E+02	2.17E+01	1.26E-01	5.81E-01	1.67E+01	1.87E+02	1.62E+01	8.66E-02	154.6	183.1	140	129.2	160.1	161	179.7	192.1	193	187.7	195	190.5	181.7	136.6	218.5	137.9	188.9	140.8	201.3	185.4	207.5	241.2	210.9	196
17431377	Tmem50a	71817	NM_027935|XM_006539182	6.68E-03	1.37E+01	5.29E+02	1.69E+02	3.19E-01	2.54E-03	1.49E+01	5.33E+02	1.77E+02	3.31E-01	468	442.5	439.2	402.5	475.1	487.8	662.7	824.1	618.8	560	451.9	515.9	433.7	417.8	477.9	417	542.5	536.9	628.2	637.5	683.2	692.5	479.4	454.5
17447803	Fbxl5	242960	NM_001159963|NM_178729	6.69E-03	6.41E+00	1.54E+02	1.40E+01	9.09E-02	1.00E+00	1.06E+01	1.50E+02	6.92E+00	4.61E-02	168.3	150.9	163.4	177.1	169.8	170.4	154.4	145.5	146.9	130.2	143.6	130.1	153.2	161.5	137.3	158.7	147.8	156.5	145.6	171.3	152.1	153.7	133	130.4
17278628	Slc25a47	104910	NM_001012310	6.69E-03	1.07E+01	9.78E+02	4.52E+02	4.62E-01	7.90E-03	1.08E+01	1.11E+03	4.07E+02	3.66E-01	840.9	630.9	917.8	1394.4	1275.7	1256.6	1552.9	1421.4	801.4	727.2	590.2	327.5	997.9	847.2	1121	1373.9	1409.2	1201.3	1602.3	1677.9	994.6	837.2	645.1	631.3
17353370	Nrep	27528	NM_001109988|NM_001109989|NM_001267717|NM_053078	6.70E-03	1.43E+01	1.74E+02	7.35E+01	4.22E-01	3.74E-02	1.51E+01	1.96E+02	1.06E+02	5.40E-01	149.2	111.2	102.2	131.2	184.1	156.7	214.1	254.5	246.1	209.9	129.9	201.5	126.4	122	128.7	124.4	119.3	163.8	211.9	317.1	309.3	312.9	135.6	283.4
17395063	Ctcfl	664799	NM_001081387|XM_006500005	6.71E-03	1.95E+01	1.17E+01	9.37E-01	7.98E-02	1.16E-01	1.58E+01	1.14E+01	1.75E+00	1.53E-01	11.5	11.8	11.4	12	10.5	10.3	11.5	11.2	13.5	12.1	12.8	12.4	12.5	9.9	10.7	8.6	11.5	11.1	11.1	12.7	12.8	12.8	10.4	12.7
17210379	NaN	NaN	NaN	6.72E-03	3.83E+00	2.91E+01	6.54E+00	2.25E-01	9.77E-01	1.14E+01	2.95E+01	5.71E+00	1.94E-01	29.6	35	30.2	35.5	31.5	32.8	27	24.6	18.5	26.2	28.2	29.9	26	33.8	21.5	25.7	28.2	42.2	34.7	31.9	38.4	26.9	15.8	28.6
17478201	Gtf2h1	14884	NM_001291075|NM_008186	6.73E-03	1.33E+01	2.50E+02	3.73E+01	1.50E-01	6.43E-03	1.33E+01	2.65E+02	4.27E+01	1.61E-01	240.6	199.2	227.9	209.8	262.7	272.1	294.6	264	277.3	268.8	238.9	239.1	216.4	207.1	269.9	240.5	254.5	257	310.4	330.4	282.3	295.2	223.5	288.7
17302238	Elf1	13709	NM_001286411|NM_001286412|NM_007920	6.75E-03	4.43E+00	2.06E+02	3.82E+01	1.85E-01	3.00E-01	2.00E+00	2.04E+02	8.52E-01	4.17E-03	234.3	214.4	249.5	258.8	217.2	210.1	174.4	216.9	149.3	174.6	174.2	200.6	230.7	262.9	211.2	223	219.7	196.4	176.3	218.7	169.5	193.9	180.9	165.1
17468432	Cml5	69049	NM_023493	6.76E-03	1.95E+01	1.52E+01	5.38E+00	3.55E-01	2.32E-04	1.83E+01	1.46E+01	5.36E+00	3.67E-01	12.9	13.1	9.4	8.2	8.2	10.6	14.7	14.4	16.9	15.7	38.8	18.9	10.1	12.6	8.9	9.1	9.9	9.3	14.2	12.5	16.9	29.9	23.1	18.6
17450098	Lin54	231506	NM_001115010|NM_172714	6.76E-03	7.93E+00	8.40E+01	1.27E+01	1.52E-01	4.01E-02	9.29E+00	8.47E+01	8.09E+00	9.55E-02	84.6	81.6	92.1	80.3	111.6	101.8	80.9	82.3	78.9	80.1	72.3	62	83.7	87.8	99.3	100.2	85.6	89.3	86.6	98.6	80.9	70.5	59.4	75
17314738	Spats2	72572	NM_139140	6.76E-03	2.10E+00	5.73E+01	1.18E+01	2.05E-01	1.27E-02	1.50E+00	5.35E+01	4.01E+00	7.49E-02	61.5	63.6	73	64	56	47.9	44.7	44.4	55.7	58.1	59.6	59	61	64.8	57.9	57.4	55.5	56.3	43.1	54.2	48.1	44	44.6	54.7
17353923	Pcdh1	75599	NM_029357|XM_006526321	6.79E-03	5.42E+00	1.20E+02	1.98E+01	1.65E-01	7.82E-03	5.12E+00	1.24E+02	2.62E+01	2.12E-01	117.8	128.6	153.4	137.5	142.2	130.6	103.5	109.7	112.9	105.2	94.3	100.3	126.5	119.6	154.8	162.1	134.6	117.9	107.9	143.3	102.6	91	105.9	116.3
17482828	Tnrc6a	233833	NM_144925|XM_006507710	6.80E-03	7.25E+00	1.59E+02	2.90E+01	1.82E-01	1.00E+00	8.44E+00	1.57E+02	7.60E+00	4.86E-02	148	142.3	168.2	202.4	202.9	176.9	155.6	158.8	138.7	139.2	162.8	117.2	185.2	197.9	126	166	137.8	154.7	149.6	199.5	124.3	150.1	145	142.7
17310565	Cdh18	320865	NM_001081299|XM_006520094	6.82E-03	4.10E+00	1.70E+01	1.82E+00	1.07E-01	9.96E-01	8.19E+00	1.76E+01	1.57E+00	8.92E-02	17.5	17	17.9	19	16.8	17.8	16	17.4	14.9	15.2	16.3	17.5	17.1	14.7	21.4	15.8	22.1	19	17	16.1	16.1	17	18.3	16.8
17398416	Pdgfc	54635	NM_019971	6.83E-03	2.20E+01	7.97E+01	4.07E+01	5.10E-01	4.20E-03	5.00E-01	8.48E+01	4.28E+01	5.05E-01	160	113.6	106.2	77.8	51.6	36.5	46.8	56.7	63.1	44.3	97.5	102.4	121.2	181.3	102.7	123.9	52.7	47.4	54.4	45.6	58.6	58.9	80.3	90.7
17358007	Rfk	54391	NM_019437	6.85E-03	1.95E+01	3.54E+02	2.50E+01	7.08E-02	6.31E-02	1.83E+01	3.43E+02	5.08E+01	1.48E-01	361.3	351.7	325.8	330.4	311.9	333.2	337.8	375.7	369.7	379.3	369.5	395.8	342.1	382.9	276	301.2	322.7	300.2	316	374.4	348.8	411.8	353	384.6
17267745	Tom1l1	71943	NM_028011|XM_006534268|XM_006534269	6.85E-03	7.87E+00	1.39E+02	1.84E+01	1.32E-01	3.35E-01	9.28E+00	1.30E+02	1.47E+01	1.13E-01	130.1	121.9	142.8	152.4	154.5	168	139	146.1	129.4	127.1	130	128.2	115.6	127.9	126.7	128.6	129.2	170.2	129.6	152.3	116.7	127.8	103.6	134.9
17293827	2410141K09Rik	76803	NM_183119	6.86E-03	1.70E+01	6.11E+00	3.32E-01	5.44E-02	9.05E-04	1.45E+01	5.94E+00	8.29E-01	1.40E-01	5.5	5.7	5.2	5.5	6	5.7	6.1	7	6	7.1	6.8	6.6	5.8	5.7	4.4	5.5	5.8	5.9	6.2	7	6.6	6.2	5.9	6.2
17293135	2210016F16Rik	70153	NM_027335	6.86E-03	2.00E+00	1.89E+02	1.14E+01	6.03E-02	9.03E-01	6.76E+00	1.94E+02	7.10E+00	3.65E-02	206.1	212.5	211.7	187.8	189.9	196.3	187.4	179.2	177.1	156.3	181	188.3	194.9	191.3	208.3	203.6	206.3	190	216.8	172.5	195.3	185.6	183.1	184.7
17205825	NaN	NaN	NaN	6.87E-03	2.00E+01	1.49E+01	3.82E+00	2.56E-01	8.25E-01	1.20E+01	1.64E+01	2.36E+00	1.43E-01	12.8	13.2	11.6	12.8	11.7	8.2	12.7	13.9	23	13.4	23.4	21.7	9.6	13.8	15.6	20.8	11.1	21.5	21.7	17.9	13.8	19.6	19.4	12.3
17549524	NaN	NaN	NaN	6.88E-03	1.30E+01	2.38E+01	2.68E+00	1.13E-01	1.00E+00	6.67E+00	2.45E+01	8.03E-02	3.28E-03	20.1	20.6	21.8	22.1	26.9	22.4	29.2	25.4	23.6	25.6	24.4	23.5	24.5	23.8	25.7	23.8	27.4	21.2	25.2	22.3	23.2	23.2	25.4	28
17549680	NaN	NaN	NaN	6.88E-03	1.30E+01	2.38E+01	2.68E+00	1.13E-01	1.00E+00	6.67E+00	2.45E+01	8.03E-02	3.28E-03	20.1	20.6	21.8	22.1	26.9	22.4	29.2	25.4	23.6	25.6	24.4	23.5	24.5	23.8	25.7	23.8	27.4	21.2	25.2	22.3	23.2	23.2	25.4	28
17501633	Lpl	16956	NM_008509	6.88E-03	4.11E+00	1.09E+02	6.24E+01	5.72E-01	6.78E-03	2.00E+00	1.35E+02	2.37E+01	1.75E-01	133.2	104.8	222.9	130.8	126.4	122.9	67.2	67.6	67	80.8	79.1	106.5	227.6	196.1	171.4	196	160.4	144.9	93.2	127.1	80.2	60.4	73.1	94.8
17267804	Nme1	18102	NM_008704	6.89E-03	2.10E+01	2.06E+02	1.82E+01	8.83E-02	1.00E+00	8.90E+00	2.15E+02	4.41E+00	2.05E-02	218.9	216.3	212.5	207.3	192.4	171.3	196.2	206.4	199.6	194.5	225.3	232.9	230.7	242.9	203.3	192.9	210.5	234.6	218.2	215.1	206.8	200.5	207.6	221.3
17248084	NaN	NaN	NaN	6.91E-03	3.73E+00	2.39E+02	7.39E+01	3.10E-01	1.00E+00	7.68E+00	2.45E+02	1.39E+00	5.69E-03	323.4	228.6	349.2	258.3	220.5	295.1	211.5	168.5	180	171.5	237	218.5	213.7	313.9	251.4	197.7	238.5	288.6	214.2	273.7	224.7	223.1	266	233.1
17244102	Scyl2	213326	NM_198021	6.93E-03	1.59E+01	2.89E+02	4.08E+01	1.41E-01	8.03E-02	1.68E+01	2.80E+02	1.37E+01	4.91E-02	262.1	251.6	258.4	263.7	267.4	290	302	277	340.4	373.9	301	280.4	248.1	253.8	250.9	287.7	257.1	251.9	285.7	301.7	300.8	315.1	289.5	312
17444398	Eif2ak1	15467	NM_013557	6.94E-03	5.00E+00	3.38E+02	2.55E+01	7.53E-02	9.93E-01	7.49E+00	3.43E+02	5.18E+00	1.51E-02	377.3	343	364.5	368.6	371.8	348.9	338.4	339.1	314.1	282.9	312.4	300.2	350.1	355	279	392.6	357.2	373.1	311	359.5	322.1	346.2	331.3	338.2
17302849	Tm9sf2	68059	NM_080556	6.94E-03	1.58E+01	1.74E+03	6.81E+01	3.91E-02	2.33E-01	1.26E+01	1.66E+03	2.36E+01	1.42E-02	1710.8	1514.4	1711.8	1662.5	1673.9	1698.3	1813.4	1804.3	1890.5	1815.7	1771.1	1797	1580.5	1645.6	1495.4	1609.7	1691.7	1622.5	1710.3	1521.9	1795.7	1856	1612.9	1738.1
17406760	Sema4a	20351	NM_001163489|NM_001163490|NM_001163491|NM_013658|XM_006501188|XM_006501189	6.95E-03	4.02E+00	3.90E+02	1.00E+02	2.57E-01	3.65E-01	1.00E+00	3.63E+02	4.46E+01	1.23E-01	430.6	399.5	429.5	492.4	404.6	419.9	304.7	344.4	326.6	311.6	400.5	414.6	398.8	430.6	361.2	383.2	305.5	396.5	282.8	395	312.7	305.2	436.7	341.9
17317211	NaN	NaN	NaN	6.96E-03	5.62E+00	1.75E+03	1.35E+02	7.72E-02	7.09E-01	6.65E+00	1.71E+03	6.92E+01	4.04E-02	1698.4	1766.4	1887.8	1895.6	1832.1	1875.8	1691	1728.9	1803.6	1555.5	1623.5	1682.8	1671.7	1742.7	2024	1755.5	1745.6	1957.3	1750.3	1175.4	1673.7	1852.5	1563.8	1613
17493432	Thrsp	21835	NM_009381	6.98E-03	1.31E+01	1.71E+03	7.56E+02	4.43E-01	2.11E-04	1.35E+01	1.44E+03	1.10E+03	7.60E-01	516.6	862.6	578.1	987.2	1340	1801.6	2969.4	3059.3	2074.8	1985.8	2039.8	2270.2	759.7	694.9	356	176.5	1458.2	1765.3	2631.5	2350.9	2113	2326.6	1448.6	1257.1
17548398	NaN	NaN	NaN	6.99E-03	1.00E+00	4.69E+01	8.14E+00	1.73E-01	3.83E-01	6.50E+00	4.39E+01	3.51E+00	8.00E-02	54	57.6	55.1	49.9	38.7	46	40	43.8	41.8	37	47.6	51.8	44.9	48.2	57.2	38.1	50.8	54.5	42.6	27.1	41.4	36.8	43.8	41.3
17541693	Mir717	751531	NR_030497	6.99E-03	1.00E+00	1.34E+01	1.36E+00	1.01E-01	8.98E-01	1.40E+01	1.31E+01	9.60E-01	7.32E-02	15.2	16	15	13.5	13.1	13	12.3	11.9	13.8	10.4	13.3	13.3	12	13.3	12.8	11.8	12.2	14.2	11.3	13.3	13.3	13.4	14.4	15.4
17508151	Gins4	109145	NM_024240	6.99E-03	1.24E+01	1.45E+02	3.48E+01	2.41E-01	3.60E-02	1.26E+01	1.51E+02	3.12E+01	2.07E-01	119	128.2	126.4	130.3	142.5	153.2	181.2	184.4	184.2	149.4	122.8	115.4	112.9	122.8	169.6	137.5	157.4	150	210.4	164.8	167.3	155.2	137.8	125.2
17547640	NaN	NaN	NaN	7.01E-03	2.00E+01	1.56E+01	2.20E+00	1.41E-01	1.00E+00	1.29E+01	1.54E+01	1.46E-01	9.51E-03	15.1	15.8	15.4	14.8	13.8	12.6	12.2	15.1	16.1	19	17.3	19.6	16.5	16.7	14.8	12.9	15.6	15.4	16.8	14.8	16.6	13.3	16.6	14.2
17492417	Pex11a	18631	NM_011068|XM_006540707	7.06E-03	1.55E+01	2.88E+02	9.49E+01	3.30E-01	4.44E-01	1.36E+01	3.19E+02	3.06E+01	9.59E-02	248.8	231	249.5	230.9	255.5	268.3	373.5	303.5	438.3	320.8	288.6	245.4	239.1	233.8	398.8	325.4	248.1	240.9	369.7	408.9	369	345.9	317.5	326
17380410	6230416C02Rik||Gm14295||Gm14306||Gm14420||Gm14431||Gm14436||Gm8898||LOC102639505	545490||100039123||100503949||628308||100303732||100190996||667962||102639505	XR_387513||NM_001205057||NM_001242944||NM_001177568||NM_001177404|NM_001177406||NM_001242943||NM_001177405|NM_001177407||XR_389837	7.07E-03	1.47E+01	5.12E+02	7.22E+01	1.41E-01	1.60E-02	1.69E+01	5.24E+02	1.17E+02	2.24E-01	401.1	325.8	406	453.3	488.2	485.9	564.4	644.1	631.8	578.1	549.7	616.1	451.6	500.6	353.3	435.2	409.4	483.7	585.9	616.7	594.6	666.1	482.6	702.6
17481863	Mical2	320878	NM_001193305|NM_177282	7.08E-03	3.68E-05	7.99E+01	2.59E+01	3.24E-01	1.87E-02	6.37E-02	7.72E+01	2.48E+01	3.21E-01	93.4	103.6	95.6	74.5	59.4	67.2	51.1	50.7	70.8	95.9	106	90.7	80.4	100	76.3	101.6	74.9	60.5	39.5	61.5	66.9	69.5	105.2	89.4
17265096	Slc2a4	20528	NM_009204|XM_006532654	7.08E-03	1.46E+01	9.85E+00	1.11E+00	1.12E-01	1.00E+00	1.05E+01	1.07E+01	9.00E-02	8.42E-03	9.7	8.8	8.7	8.4	9	9	10.4	11.8	11.5	9.9	11.3	9.7	11.6	12	10.7	9.3	10.8	10	9.5	14	9.7	10.6	10.2	10
17223329	NaN	NaN	NaN	7.09E-03	1.27E+01	2.40E+01	3.05E+00	1.27E-01	3.43E-01	2.05E+01	2.51E+01	3.25E+00	1.29E-01	19.3	20.5	23.8	21.2	22.8	29.2	26.2	28.1	25.1	24.5	22.8	24.3	27.8	28.9	19.8	24.1	23.8	22.1	24.5	21.2	28.3	26.9	23.4	30.4
17474181	Prkd2	101540	NM_001252458|NM_178900|XR_391036	7.09E-03	3.68E-05	4.54E+01	3.79E+00	8.36E-02	7.20E-01	1.82E+01	4.58E+01	5.13E+00	1.12E-01	47.6	47.7	45.7	48.6	42.4	41.6	41.3	41.3	45.2	47.6	48.7	47	49.3	54.4	39.2	48.2	37.4	45.5	35.6	58.5	43.2	44	45.5	49.2
17545420	Ribc1	66611	NM_025660|XM_006528966	7.10E-03	1.55E+01	2.13E+01	1.97E+00	9.24E-02	9.61E-01	6.95E+00	1.96E+01	5.74E-01	2.93E-02	23.2	22.1	21.9	21.7	20	19.1	20.8	19	20.1	20.1	23.6	24.1	20.2	19.5	17.5	22	18.3	21	18.6	17.3	16.9	18.5	22.9	22.1
17207413	NaN	NaN	NaN	7.11E-03	5.37E+00	1.23E+01	2.77E+00	2.25E-01	1.00E+00	1.22E+01	1.38E+01	2.49E+00	1.81E-01	14.3	13.3	13.6	14.6	16.9	13.1	9	12	9.5	7.1	12.8	11.7	9.8	8.2	15.8	21.5	9.6	13.7	11.4	16.8	9.3	30.3	12.8	6.1
17385710	NaN	NaN	NaN	7.13E-03	6.42E+00	3.14E+01	1.16E+01	3.71E-01	5.25E-02	7.86E+00	3.55E+01	3.41E+00	9.61E-02	28.5	27.2	58.1	38.6	44.2	35.9	23.2	28.6	27	26.2	20.1	19	51.4	48.3	39.8	51.6	33.5	26.8	29.8	41.9	22.8	22.7	32.8	24.6
17514257	Rbm34	52202	NM_172762|XM_006531182|XR_387758	7.13E-03	2.10E+01	8.91E+01	8.69E+00	9.76E-02	8.65E-01	1.95E+01	8.12E+01	4.64E+00	5.71E-02	91.4	91.5	89.3	88.5	76	81.4	83.7	78.4	105.4	88.4	99.3	95.3	82.4	75.6	69.6	87.5	78.1	68.9	86.8	76.5	80	90.2	80	98.8
17539658	Arhgap6	11856	NM_001287530|NM_009707|NM_178754|NR_109847	7.13E-03	5.14E+00	6.79E+01	1.55E+01	2.29E-01	1.43E-01	8.86E+00	7.19E+01	7.37E+00	1.02E-01	84.4	65.4	78.8	99.4	81.9	73.1	55	61.7	50.8	55.5	59.8	49.3	68.7	59.9	109.7	100.6	60.3	78.4	67.6	78.9	60.2	58.8	61.4	58.7
17318587	Slc39a4	72027	NM_028064	7.13E-03	5.47E+00	3.07E+02	3.88E+01	1.26E-01	6.56E-01	7.75E+00	3.16E+02	1.49E+01	4.73E-02	337.4	335.9	349.4	331.3	347.3	340.3	278.5	279.2	271.4	211.1	312.3	287.4	400.8	349.8	312.1	332.4	303.5	313.8	283.8	348	275.6	301.9	299.4	268.3
17216478	Serpinb8	20725	NM_001159748|NM_011459|XM_006529292	7.14E-03	6.04E+00	4.00E+01	7.27E+00	1.82E-01	2.92E-01	5.36E+00	4.39E+01	6.28E+00	1.43E-01	41.2	42.4	47.6	45.7	52.2	41.9	42.5	34.9	29.9	32.4	37.7	31.3	49.5	49.6	37.2	67	43.8	53.2	40.9	51.5	30.7	35.5	38.5	28.7
17346175	D17Wsu104e	28106	NM_080837	7.14E-03	2.10E+01	2.32E+02	3.17E+01	1.36E-01	1.00E+00	9.52E+00	2.37E+02	1.04E+01	4.41E-02	244.7	279.1	235.3	213.4	220.5	177.9	221.2	214.6	221.4	238.9	280	241.3	251.5	260	224.5	203	246.7	246.2	232	203.2	239.8	246.1	234.4	251.6
17517031	Zw10	26951	NM_012039	7.14E-03	1.73E+01	9.63E+01	1.45E+01	1.50E-01	1.62E-01	1.83E+01	9.31E+01	6.35E+00	6.82E-02	95	92.1	88.6	85.3	85.4	90.4	95.9	86.6	117.3	117.3	107.6	93.5	72.8	89.5	82.3	93.7	84.3	82.4	99.1	80.6	112.9	108.3	111.3	99.6
17519898	Sh3bgrl2	212531	NM_172507	7.16E-03	7.50E+00	1.72E+02	2.48E+01	1.44E-01	2.39E-01	9.98E+00	1.87E+02	1.98E+01	1.06E-01	170.5	157.5	196.6	191.4	208.4	208.6	152.6	168.6	163.5	137.5	156.5	151.1	189.2	166.7	176.1	218.2	206.5	202.4	185.8	231.8	158.6	177.3	165	168.7
17312040	1700012I11Rik	69334	NR_045140	7.18E-03	1.19E+01	1.23E+01	9.28E-01	7.53E-02	1.00E+00	1.07E+01	1.20E+01	2.60E-01	2.18E-02	11.1	10.6	12.2	13.3	12.3	13.1	13.2	13.6	12.4	12.2	11.9	11.9	13.4	11.1	11.4	11.2	12.4	12.4	11	13.1	11.9	12.7	12.3	10.6
17529076	Slc17a5	235504	NM_001276452|NM_172773|XM_006511128|XM_006511129|XR_379420	7.20E-03	1.04E+01	6.79E+02	5.69E+01	8.38E-02	1.00E+00	1.07E+01	6.45E+02	2.87E+01	4.46E-02	662.4	556	649.5	665.5	712.4	767.5	712.8	732.2	708.7	671.9	633.4	677.9	647.1	645.7	415.7	702	696.3	674.2	591.1	691.6	705.2	765.5	565.1	634.5
17472364	Slco1a4	28250	NM_030687|XM_006506960	7.24E-03	1.27E+01	5.51E+02	1.25E+02	2.27E-01	2.27E-01	1.26E+01	5.57E+02	1.58E+02	2.83E-01	392.3	398.4	463.7	500.7	564.1	570	744.6	668.2	560.6	681.1	619.7	451.5	388.8	500.9	533.2	741.3	503.3	557.7	846.1	675.6	565.9	587.1	314.2	474.8
17218907	Nme7	171567	NM_001293313|NM_138314|NM_178071|XM_006496690|XM_006496693	7.26E-03	4.64E+00	5.68E+01	1.06E+01	1.87E-01	5.03E-01	4.00E+00	5.76E+01	7.08E+00	1.23E-01	79.2	62.2	61.7	81.3	70.3	66.6	51.4	46.8	38.3	44.9	39.1	39.4	59.4	84.5	59	67.9	64	61.4	51.3	62.1	49.6	60.3	37	35.2
17455249	Gpr12	14738	NM_001010941|NM_008151	7.27E-03	1.00E+00	1.54E+01	1.61E+00	1.04E-01	8.88E-01	2.50E+00	1.49E+01	8.70E-01	5.83E-02	18.3	20.9	16.7	16.3	14.9	15.7	14.3	12.9	12	14.4	15.3	13.1	14.4	20.7	12.6	18.8	14.8	16.4	12.7	14.1	13.4	14	13.5	14.1
17229454	Rgs4	19736	NM_009062|XM_006496714	7.29E-03	8.00E+00	1.79E+01	3.45E+00	1.93E-01	4.84E-01	8.83E+00	1.92E+01	3.28E+00	1.71E-01	14.8	20.8	17.2	21.7	22.9	21.6	22.4	16.4	14.6	14.9	12.9	14.1	15.1	16.7	19.9	25.5	19.1	21	19.5	28	14.2	15.9	17	18.9
17277609	Ahsa1	217737	NM_146036|XM_006515729	7.33E-03	1.83E+01	2.49E+02	5.24E+01	2.10E-01	3.02E-02	1.96E+01	2.60E+02	2.72E+01	1.05E-01	221.7	250.5	230.6	204.5	198.9	198	235.2	225.1	348.7	305.3	274.8	295.6	225.3	280.6	246.1	217.2	215.7	229.1	242.8	278.6	320.7	268	288.2	304.9
17501041	Casp3	12367	NM_001284409|NM_009810	7.33E-03	3.83E+00	9.64E+01	2.38E+01	2.47E-01	9.16E-01	4.63E+00	8.66E+01	9.93E+00	1.15E-01	112.9	96.4	116	103.7	111.2	93.7	84.5	89.2	67.5	78.8	95.2	108.2	109.9	108.1	85.2	81.8	81.6	102.8	82.7	51.1	78.2	102.2	78.1	77.7
17243576	Appl2	216190	NM_145220|XR_380384	7.34E-03	7.84E+00	8.16E+01	1.28E+01	1.57E-01	2.95E-01	8.86E+00	8.24E+01	5.34E+00	6.47E-02	91.5	71.5	93.4	81.2	109.1	95.7	77.9	80.5	81.1	73.5	60.5	63.2	77.3	93.1	79.4	94.6	84.7	91.5	81	95.9	73.5	69.3	72.9	76.1
17333323	Tcp1	21454	NM_001290712|NM_013686	7.35E-03	1.61E+01	1.07E+03	7.49E+01	6.97E-02	1.83E-03	1.90E+01	1.10E+03	9.03E+01	8.23E-02	937.4	990.5	1055.6	928.9	1043	1057.6	1090.6	1057.4	1199.4	1286.3	1062.3	1188.7	1042.3	1098	845.2	1034.4	1041.1	1019.2	1080.9	1111.3	1217.6	1129.4	1181.8	1368.7
17222072	Ccdc115	69668	NM_027159	7.35E-03	5.00E-01	8.16E+01	1.60E+01	1.96E-01	1.00E+00	8.62E+00	7.31E+01	3.22E+00	4.41E-02	94	102.6	92.4	93.4	60.9	72.9	64.8	67	79.3	81.9	78	92.3	73.8	75.8	59.6	79.7	86.6	74.6	55	93	68.6	73.5	51	86.2
17407979	Vps45	22365	NM_013841	7.37E-03	2.30E+01	3.12E+01	4.62E+00	1.48E-01	2.54E-01	2.36E+00	3.07E+01	3.08E+00	1.00E-01	34	33.2	27.8	29.2	32.1	25.9	25.2	27.1	33.2	32.6	41	33.5	33	31.9	22.8	31.1	29.8	31.4	27.9	22.2	35	32.3	32.5	38.2
17278614	Yy1	22632	NM_009537|XM_006515820	7.37E-03	8.04E+00	3.08E+02	2.75E+01	8.94E-02	1.31E-01	5.21E+00	3.33E+02	5.45E+01	1.64E-01	314	278	340.9	313.8	319.5	348.4	314.8	317.6	305.4	313.2	251.7	278.4	318.3	308	421.4	378.1	359.1	316.4	338.7	342.5	313.6	273.3	301.8	327.3
17399981	Rptn	20129	NM_009100	7.38E-03	1.00E+00	1.13E+01	8.93E-01	7.93E-02	9.99E-01	4.60E+00	1.15E+01	1.01E+00	8.82E-02	12.4	13	11.8	11.5	11.9	10.8	9.5	10.1	11.5	10.7	10.9	11.2	12	10.3	13	13.3	10.7	11.8	12.3	9.3	11.5	11.1	11.4	11.4
17331598	D16Ertd472e	67102	NM_001252438|NM_001252439|NM_001252440|NM_025967	7.39E-03	1.50E+01	1.23E+02	3.63E+01	2.95E-01	1.46E-02	1.73E+01	1.20E+02	2.60E+01	2.17E-01	117.4	117	92.2	85.3	102.8	107	158.8	153.2	131.7	149.5	129.8	129.5	115.1	109	96.7	102.5	100.3	80.9	154.7	119.3	143.5	135.6	143.8	134.6
17392401	Snord17	100313519	NR_030762	7.39E-03	1.40E+01	3.52E+02	7.71E+01	2.19E-01	5.57E-01	1.34E+01	4.53E+02	3.15E+01	6.95E-02	295.8	304.1	249.9	328.3	407.8	356.5	404.4	399.2	384.5	427.5	315.5	344.5	344.2	349.1	559.8	426.6	379.2	393	512.6	560.4	512	453.5	485.4	461.1
17532418	Ano10	102566	NM_001271873|NM_133979|XM_006511911|XM_006511916	7.40E-03	4.98E+00	1.18E+02	1.09E+01	9.24E-02	4.40E-01	6.45E+00	1.20E+02	6.61E-01	5.52E-03	130.2	137.8	125.6	130.4	136.6	124	106.6	94.3	104.3	97.9	112.8	121.3	125.7	163.4	103.7	150.1	134	132.6	103.9	106.8	100.8	116.1	97.7	101
17466488	Tpk1	29807	NM_013861|XM_006506218|XM_006506219	7.40E-03	2.00E+00	1.13E+02	1.31E+01	1.16E-01	9.93E-01	8.05E+00	1.11E+02	1.14E+00	1.03E-02	123.3	124.5	127.9	124.6	117.4	103.8	113.2	110.5	95.4	84.2	119.7	109.5	117.8	123.3	84.9	120.7	121.7	123.2	96.9	117.5	112.3	104.6	109.6	95.8
17355624	Rbfa	68731	NM_199197	7.43E-03	1.13E+01	1.39E+02	1.07E+01	7.68E-02	5.53E-01	1.11E+01	1.43E+02	1.06E+01	7.38E-02	128.3	135.3	142.4	130.1	146.4	151.4	146.8	154	137.5	135.3	131.6	131.4	133.8	141.8	170.7	145.6	144.1	128.3	170.1	150.7	141.3	142.2	126.5	122.2
17403138	Eif4e	13684	NM_007917	7.45E-03	2.00E+01	4.11E+02	5.75E+01	1.40E-01	6.89E-01	1.95E+01	3.89E+02	2.93E+01	7.53E-02	404.3	435.8	406.1	359.1	318	380.5	396.3	349	456.5	487.9	479.6	460.5	397.6	404.7	338.2	333.1	394.2	365.3	379.8	376.6	432.6	389	362.7	495.6
17259262	Mir3065	100526518	NR_037225	7.45E-03	2.00E+01	1.23E+01	1.44E+00	1.17E-01	9.97E-01	1.08E+01	1.32E+01	8.79E-02	6.65E-03	13.1	12.9	10.2	9.7	11.2	11.2	11.9	12.8	14	12.4	13.7	14.9	15.5	16.8	17.4	13.2	10.8	13.8	12.5	12.9	12.7	14.1	9.2	9.9
17531217	Wdr6	83669	NM_031392	7.45E-03	6.77E+00	3.23E+01	5.55E+00	1.72E-01	6.62E-01	7.29E+00	3.18E+01	3.60E+00	1.13E-01	41.9	35.4	39.9	40.4	41.4	43.7	25.7	27.6	23.3	22.4	23.2	23.2	38	28.9	27.7	40.6	35.5	38.9	34.9	28.8	23.8	31.2	30.6	22.1
17404796	Anxa5	11747	NM_009673	7.48E-03	2.50E+00	2.21E+02	1.18E+01	5.33E-02	4.63E-01	8.12E+00	2.37E+02	5.09E+00	2.15E-02	254.9	219.9	232.3	240.9	222.7	222.5	216.2	219.4	202.2	192.1	220.2	206.5	265.6	262.6	242.7	254.3	226.3	258.7	238.7	262.2	194.9	209.6	205.6	220.2
17369296	Tor1b	30934	NM_133673	7.50E-03	1.47E+01	1.51E+02	4.65E+01	3.08E-01	1.45E-03	1.46E+01	1.53E+02	4.23E+01	2.77E-01	137.2	126	125.9	104.7	150	165.7	195.7	169.1	180.3	177.2	156.9	121	120.1	125.6	112.1	113.5	162.9	125.1	187.4	201	191.1	173.2	147.6	173.8
17450501	Gbp10	626578	NM_001039646	7.54E-03	2.00E+00	1.47E+02	4.99E+01	3.39E-01	1.00E+00	8.30E+00	1.58E+02	1.40E+01	8.90E-02	273.8	149.1	188.4	181.6	183.4	142.9	110.3	89.8	89.3	85	102.2	170.9	225.7	288.3	98.8	158.7	128.8	186.6	89.6	269.1	148.4	121.1	79.6	97.2
17352656	NaN	NaN	NaN	7.54E-03	1.00E+00	4.90E+02	9.80E+01	2.00E-01	9.96E-01	5.82E+00	4.43E+02	3.05E+01	6.89E-02	569.7	570.3	544.1	573.3	461.6	400.3	423	412.5	448.1	411	553.5	511.2	414.4	485.1	532.2	430.9	475.9	454.7	484.8	318.9	356.9	431	440.1	493.5
17429057	Ptprf	19268	NM_011213	7.56E-03	6.33E+00	5.02E+02	6.53E+01	1.30E-01	2.38E-01	6.83E+00	4.74E+02	2.49E+01	5.26E-02	524.8	592	604.4	534.4	601.6	577.4	411.3	546.6	394.1	368.8	434.5	436.9	513.1	545.3	441.2	533	554.6	527.9	394.6	513.6	359.1	420.4	503.9	381.3
17449627	G3bp2	23881	NM_001080794|NM_001080795|NM_001080796|NM_001080797|NM_011816|XM_006534927	7.57E-03	2.10E+01	3.47E+02	5.08E+01	1.46E-01	1.18E-01	1.95E+01	3.06E+02	2.99E+01	9.76E-02	382.2	389.3	331.2	297.6	303	311.5	311.4	297.7	376.5	385.2	385.3	395.8	310.6	300.3	238.9	314.7	294.4	267	252.6	327.5	324.6	355.8	348.1	342.4
17282171	Zfyve26	211978	NM_001008550	7.57E-03	5.54E+00	1.11E+02	2.48E+01	2.23E-01	5.24E-02	6.56E+00	1.06E+02	1.43E+01	1.35E-01	115.5	113.7	128.7	148.4	140.2	122.5	91.4	86.6	93	88.9	112.7	91	112.3	112.9	94.5	140.7	123.1	133.2	82.9	109.6	75.3	94	97.1	93.3
17346231	Ptprs	19280	NM_001252453|NM_001252455|NM_001252456|NM_011218|XM_006523885	7.58E-03	1.18E+01	5.26E+01	6.58E+00	1.25E-01	5.00E-01	7.59E+00	5.14E+01	6.75E+00	1.31E-01	47.2	49.7	53.2	48.4	54.4	58.1	64.7	54.2	54	53.1	43	51	45.1	46.1	53.5	63.9	61.2	49.4	48.5	59.2	49.9	48.5	50.4	41.1
17313350	Zc3h7b	20286	NM_001081016	7.60E-03	1.01E+01	1.14E+02	1.36E+01	1.20E-01	7.93E-03	1.16E+01	1.14E+02	1.91E+01	1.68E-01	109.5	111.4	110.4	112.6	125.7	128.9	124.6	131.2	113.4	100.8	101.3	94	88.6	97.6	92.4	117	127.7	131.6	136.4	140.2	93.5	119.3	114.7	104.6
17396823	Fxr1	14359	NM_001113188|NM_001113189|NM_008053	7.61E-03	9.62E+00	4.48E+02	6.23E+01	1.39E-01	4.08E-01	1.08E+01	4.55E+02	2.91E+01	6.39E-02	404.4	372.8	449.3	410.9	517.9	540.7	494.4	451.1	471.2	467	400.4	396.2	449	424.5	488.8	489.6	459.4	476.5	489.5	459.9	464.4	450	356.6	454.3
17503300	Hook2	170833	NM_001167991|NM_133255|XR_387735	7.63E-03	9.42E+00	6.91E+01	1.42E+01	2.05E-01	2.96E-01	1.09E+01	7.17E+01	1.48E+01	2.06E-01	59	61.6	66.8	68.5	74.7	98.4	90.3	71.5	59.3	60.8	65	53.3	74.3	55.6	66.7	93.6	70.4	77.2	99.9	96.5	51	62.3	54.2	58.5
17527054	Atm	11920	NM_007499	7.63E-03	7.87E+00	6.50E+01	1.54E+01	2.37E-01	4.09E-01	9.88E+00	7.18E+01	6.50E+00	9.06E-02	69.9	58	73.1	66.5	105	82.3	66	53.1	53.4	59.6	47.7	45.6	66.7	69.8	64.7	102.4	74.4	71.6	78.4	77.2	66.4	69.4	65.7	54.5
17454766	Rnf216	108086	NM_080561|NM_207110	7.63E-03	7.51E+00	1.73E+02	1.70E+01	9.82E-02	1.00E+00	7.94E+00	1.73E+02	7.08E+00	4.08E-02	174.5	167.3	187.5	190.3	196	201.3	159.4	173	174.3	149	151.1	157.7	154	165.9	174.8	181.7	181.2	181.5	171.5	169.8	166.9	177.7	167.6	187.1
[truncated: 39,887 more rows]
